# Supplementary material for: Systemic Analysis of Heat Shock Response Induced by Heat Shock and a Proteasome Inhibitor MG132
Source: PLoS One. 2011 Jun 30;6(6):e20252. doi: 10.1371/journal.pone.0020252 (PMC3127947; doi:10.1371/journal.pone.0020252)
Supplement: Data Set S1 — Global gene expressions in RIF-1 and TR cells exposed to heat shock and MG132 obtained from microarray analysis. Fold changes of 12,339 genes that passed initial screening of the microarray data are shown. (XLSX) [file pone.0020252.s019.xlsx]

## Sheet: data
		Heat shock						MG132
		RIF-1			TR			RIF-1			TR
Gene Name	Symbol	RH2	RH3	RH4	TH2	TH3	TH4	RM2	RM3	RM4	TM2	TM3	TM4	T/R	Accession	Probe_Sequence	Panther_Process	Panther_Function	Ontology
		4h	12h	24h	4h	12h	24h	2.5h	8h	18h	2.5h	8h	18h
Melanoma antigen, family D, 1	Maged1	1.0717	1.05956	-1.10384	-1.10678	-1.67323	-1.15542	1.16209	1.06731	1.0979	1.11046	-1.12555	-1.15494	1.48438	NM_019791.1	CAAAACACGCTATCTAGAGAGCCACATCCTGTTGACTGAGAGTGGCATGC	Cell adhesion;Apoptosis -> Induction of apoptosis;Oncogenesis	Cell adhesion molecule	go_component: cellular_component unknown [goid 0008372] [evidence ND]; go_function: transcription coactivator activity [goid 0003713] [evidence IDA] [pmid 11084035]; go_function: protein binding [goid 0005515] [evidence IPI] [pmid 11959851]; go_process: regulation of transcription from Pol II promoter [goid 0006357] [evidence IDA] [pmid 11084035]
Melanoma antigen, family D, 2	Maged2	1.18465	1.18979	1.40359	1.14324	-1.00143	1.23706	-1.01676	-1.20547	1.12524	1.32001	-1.01095	1.09115	-1.57271	NM_030700.1	GGCCAGTACCAACAGCAGCTCTGGTGCCTGTGGTTTCTCCTACAAGTGAG	Cell adhesion;Apoptosis -> Induction of apoptosis;Oncogenesis	Cell adhesion molecule	go_component: cellular_component unknown [goid 0008372] [evidence ND]; go_function: molecular_function unknown [goid 0005554] [evidence ND]; go_process: biological_process unknown [goid 0000004] [evidence ND]
Mesoderm development candidate 1	Mesdc1	-1.2201	1.42409	-1.26291	-1.21424	-1.60044	-1.77067	1.50161	-1.12516	-1.49782	1.33251	-1.20727	-1.33992	1.10113	NM_030705.2	GTCAGTGGAGGGCTTGTTTTTATGACCTTGATTCAAGTGGCTGGTTGGGT	Cell structure and motility -> Cell structure	Cell adhesion molecule
Transmembrane protein 8 (five membrane-spanning domains)	Tmem8	1.14131	-1.08788	1.35309	-1.16864	1.46243	1.02225	-1.27672	1.27694	1.23734	-1.21083	1.40853	1.37217	1.2942	NM_021793.1	AGATGGATCGCAGGGGCATCTGGAACTTGATGGGACCTTGCGTCTTTGCT	Signal transduction -> Cell communication;Cell adhesion	Cell adhesion molecule	go_component: integral to plasma membrane [goid 0005887] [evidence IDA] [pmid 11006113]; go_component: integral to membrane [goid 0016021] [evidence TAS] [pmid 12466851]; go_component: extracellular space [goid 0005615] [evidence TAS] [pmid 12466851]; go_function: molecular_function unknown [goid 0005554] [evidence ND]; go_function: cell adhesion molecule activity [goid 0005194] [evidence IEA]; g…
Transmembrane protein 8 (five membrane-spanning domains)	Tmem8	1.01995	1.14262	1.01559	1.02362	-1.08468	1.08264	1.18421	1.17112	1.23139	1.06135	-1.02052	1.04631	1.03865	NM_021793.1	AAAGCACACTTTAGCCCCTGAAAGGGGAAATGTGTATATTCTGTTGGGGG	Signal transduction -> Cell communication;Cell adhesion	Cell adhesion molecule	go_component: integral to plasma membrane [goid 0005887] [evidence IDA] [pmid 11006113]; go_component: integral to membrane [goid 0016021] [evidence TAS] [pmid 12466851]; go_component: extracellular space [goid 0005615] [evidence TAS] [pmid 12466851]; go_function: molecular_function unknown [goid 0005554] [evidence ND]; go_function: cell adhesion molecule activity [goid 0005194] [evidence IEA]; g…
Talin 1	Tln1	1.11665	-1.15469	-1.34415	1.16615	-1.24837	1.18892	1.2158	1.07254	1.11488	1.16071	1.09478	1.08037	-1.25845	NM_011602.2	GCCCCTAAGTGCCTGCCCCCCTCCAGAGTATTAACGCTCCAAGAGTATTA	Cell structure and motility -> Cell structure	Cell adhesion molecule
Integrin alpha FG-GAP repeat containing 2	2700050P07Rik	-1.06705	-1.03959	-1.23885	-1.02607	1.16663	-1.33892	1.00992	1.00594	-1.32771	-1.17232	1.01005	-1.26543	-1.06241	NM_133927.1	CTGCCATTCAGCTGTATCCAGCACTGCCGTTCTCTAAAGTACCGTGCTGC	Cell adhesion	Cell adhesion molecule
Cadherin 1	Cdh1	1.25807	-1.0062	-1.00948	1.08783	1.03988	1.03164	1.02312	1.07077	1.08107	1.09847	1.01312	-1.00284	-1.01721	NM_009864.1	TTTGTGGGGGGTGGAAAAGGTAAGCCATTGAAACCGTTCTCTAAGATGCA	Signal transduction -> Cell communication -> Cell adhesion-mediated signaling;Cell adhesion	Cell adhesion molecule -> Cadherin	go_component: plasma membrane [goid 0005886] [evidence IDA] [pmid 12060406]; go_component: membrane [goid 0016020] [evidence IEA]; go_component: integral to membrane [goid 0016021] [evidence TAS] [pmid 12466851]; go_component: extracellular space [goid 0005615] [evidence TAS] [pmid 12466851]; go_component: cell-cell adherens junction [goid 0005913] [evidence IDA] [pmid 11706048]; go_function: cal…
Cadherin 13	Cdh13	-1.00852	1.08435	1.15167	1.15329	1.37219	1.57124	-1.001	-1.01365	-1.02304	1.0679	-1.09221	-1.15384	-1.03859	NM_019707.1	AGTGTTACACATCCACCAGCCTGCCGAATTCATCGAGGACCAGCCTGTCC	Signal transduction -> Cell communication -> Cell adhesion-mediated signaling;Cell adhesion;Oncogenesis	Cell adhesion molecule -> Cadherin	go_component: plasma membrane [goid 0005886] [evidence IDA] [pmid 12060406]; go_component: membrane [goid 0016020] [evidence IEA]; go_component: extracellular space [goid 0005615] [evidence TAS] [pmid 12466851]; go_function: calcium-dependent cell adhesion molecule activity [goid 0008014] [evidence IEA]; go_function: calcium ion binding [goid 0005509] [evidence IEA]; go_function: cell adhesion mo…
Cadherin 13	Cdh13	1.13329	1.1115	-1.36012	1.17859	-1.25284	1.31897	1.28181	1.22646	1.28117	1.14382	-1.00933	1.19753	1.07776	NM_019707	CTGGAAGATCTCCAAAATCAACAACACCCACGCCCTCGTGAGCCTTCTTC	Signal transduction -> Cell communication -> Cell adhesion-mediated signaling;Cell adhesion;Oncogenesis	Cell adhesion molecule -> Cadherin	go_component: plasma membrane [goid 0005886] [evidence IDA] [pmid 12060406]; go_component: membrane [goid 0016020] [evidence IEA]; go_component: extracellular space [goid 0005615] [evidence TAS] [pmid 12466851]; go_function: calcium-dependent cell adhesion molecule activity [goid 0008014] [evidence IEA]; go_function: calcium ion binding [goid 0005509] [evidence IEA]; go_function: cell adhesion mo…
Cadherin 2	Cdh2	1.01686	1.08302	1.03611	1.00802	1.00063	1.02298	-1.01031	-1.00486	-1.00239	1.04606	1.07156	-1.05534	1.00689	NM_007664.1	GGCGGGATAAAGAGCGCCAAGCCAAGCAGCTTTTAATTGACCCAGAAGAT	Signal transduction -> Cell communication -> Cell adhesion-mediated signaling;Cell adhesion	Cell adhesion molecule -> Cadherin	go_component: adherens junction [goid 0005912] [evidence IDA] [pmid 12203715]; go_component: membrane [goid 0016020] [evidence IEA]; go_component: integral to membrane [goid 0016021] [evidence TAS] [pmid 12466851]; go_component: extracellular space [goid 0005615] [evidence TAS] [pmid 12466851]; go_function: calcium ion binding [goid 0005509] [evidence IEA]; go_function: calcium-dependent cell adh…
Cadherin 23 (otocadherin)	Cdh23	-1.04894	1.01034	-1.01002	1.07115	1.00688	1.02336	-1.00907	1.0485	1.0084	-1.02575	1.01257	-1.01411	-1.04854	NM_023370.1	TGGTCCTGGAGGATTACCTACGGCTCAAAAAACTCTTTGCACAACGGATG	Signal transduction -> Cell communication -> Cell adhesion-mediated signaling;Cell adhesion;Sensory perception -> Hearing;Developmental processes -> Ectoderm development -> Neurogenesis	Cell adhesion molecule -> Cadherin	go_component: integral to membrane [goid 0016021] [evidence TAS] [pmid 12466851]; go_component: membrane [goid 0016020] [evidence IEA]; go_component: cilium [goid 0005929] [evidence IDA] [pmid 12485990]; go_component: extracellular space [goid 0005615] [evidence TAS] [pmid 12466851]; go_function: calcium ion binding [goid 0005509] [evidence IEA]; go_function: calcium-dependent cell adhesion molec…
Cadherin 23 (otocadherin)	Cdh23	1.19077	1.20935	1.10514	1.17559	1.2108	1.13544	1.10996	1.12263	1.05346	-1.05987	-1.05892	-1.10714	1.00862	NM_023370.1	AGGGGCAAGATGGAATCCACATGGTTCATGGCAGCACGGGCACACTGCTG	Signal transduction -> Cell communication -> Cell adhesion-mediated signaling;Cell adhesion;Sensory perception -> Hearing;Developmental processes -> Ectoderm development -> Neurogenesis	Cell adhesion molecule -> Cadherin	go_component: integral to membrane [goid 0016021] [evidence TAS] [pmid 12466851]; go_component: membrane [goid 0016020] [evidence IEA]; go_component: cilium [goid 0005929] [evidence IDA] [pmid 12485990]; go_component: extracellular space [goid 0005615] [evidence TAS] [pmid 12466851]; go_function: calcium ion binding [goid 0005509] [evidence IEA]; go_function: calcium-dependent cell adhesion molec…
Cadherin 8	Cdh8	1.03551	1.01769	-1.00534	1.0599	1.00902	1.02649	1.01098	-1.02105	-1.03357	1.02558	1.03347	1.01461	-1.04212	NM_001039154.1	CATCCGAGTCTGTGGCTGTAGCAATGATGGCGTGGTCCAGTCGTGCAATG	Signal transduction -> Cell communication -> Cell adhesion-mediated signaling;Cell adhesion;Developmental processes -> Ectoderm development -> Neurogenesis	Cell adhesion molecule -> Cadherin	go_component: membrane [goid 0016020] [evidence IEA]; go_function: protein binding [goid 0005515] [evidence IEA]; go_function: calcium ion binding [goid 0005509] [evidence IEA]; go_process: cell adhesion [goid 0007155] [evidence IEA]; go_process: homophilic cell adhesion [goid 0007156] [evidence IEA]
Cadherin 8	Cdh8	-1.01864	1.00652	-1.03265	-1.05619	-1.09058	-1.15503	1.0644	1.04409	1.01669	-1.03821	1.01677	-1.05654	1.04742	NM_001039154.1	GCGCAGAACGTCTTAGACTACAAAAGCAGATCAGCACTAGAAGATGTGAG	Signal transduction -> Cell communication -> Cell adhesion-mediated signaling;Cell adhesion;Developmental processes -> Ectoderm development -> Neurogenesis	Cell adhesion molecule -> Cadherin	go_component: membrane [goid 0016020] [evidence IEA]; go_function: protein binding [goid 0005515] [evidence IEA]; go_function: calcium ion binding [goid 0005509] [evidence IEA]; go_process: cell adhesion [goid 0007155] [evidence IEA]; go_process: homophilic cell adhesion [goid 0007156] [evidence IEA]
Protocadherin 15	Pcdh15	1.04407	1.11211	1.01567	1.40407	1.22116	1.11933	1.11707	1.05939	1.17748	1.02739	1.08088	1.07665	-1.22928	NM_023115.1	GCTGGGGGGTAACAGAAAAACAGGGTGCTAGTAAGCCATAATGCTCTCTC	Signal transduction -> Cell communication -> Cell adhesion-mediated signaling;Cell adhesion	Cell adhesion molecule -> Cadherin	go_component: integral to membrane [goid 0016021] [evidence TAS] [pmid 12466851]; go_component: membrane [goid 0016020] [evidence IEA]; go_component: extracellular space [goid 0005615] [evidence TAS] [pmid 12466851]; go_function: calcium ion binding [goid 0005509] [evidence IEA]; go_function: calcium-dependent cell adhesion molecule activity [goid 0008014] [evidence IEA]; go_function: cell adhesi…
Protocadherin 21	Pcdh21	1.00972	1.24436	-1.03703	-1.16779	-1.04081	-1.02526	-1.02192	-1.17396	-1.24628	-1.0299	-1.16651	-1.42887	1.34778	NM_130878.2	TTACTGATGTGGTCAGATTGTATGAACATGTGGTTTTCTTGCTCACCCCC	Signal transduction -> Cell communication -> Cell adhesion-mediated signaling;Cell adhesion	Cell adhesion molecule -> Cadherin	go_component: integral to plasma membrane [goid 0005887] [evidence IDA] [pmid 11738025]; go_component: extracellular space [goid 0005615] [evidence TAS] [pmid 12466851]; go_component: membrane [goid 0016020] [evidence ISS] [pmid 12466851]; go_component: integral to membrane [goid 0016021] [evidence TAS] [pmid 12466851]; go_function: molecular_function unknown [goid 0005554] [evidence ND]; go_func…
Protocadherin alpha 11	Pcdha11	1.11407	1.11721	1.03292	-1.00296	-1.0413	-1.03632	1.03354	1.02877	-1.01415	1.02059	1.03037	-1.01766	1.14832	NM_009960	CAGTCCGGTCCCGGTGAGTTGCCAGACAAATTCATTATCCCAGGATCTCC	Signal transduction -> Cell communication -> Cell adhesion-mediated signaling;Cell adhesion	Cell adhesion molecule -> Cadherin	go_function: calcium ion binding [goid 0005509] [evidence IEA]; go_function: cell adhesion molecule activity [goid 0005194] [evidence IEA]; go_process: cell adhesion [goid 0007155] [evidence IEA]
Protocadherin beta 22	Pcdhb22	-1.16802	-1.58793	-1.21158	-1.43296	-1.10582	-1.21523	-1.45182	-1.06735	-1.01614	-1.09396	1.17346	1.26085	1.00167	NM_053147.2	AGGACACTTCACGCTCCTGATTGAATTTGCCATAGTCTGTCCTAAAGAAC	Signal transduction -> Cell communication -> Cell adhesion-mediated signaling;Cell adhesion;Developmental processes -> Ectoderm development -> Neurogenesis	Cell adhesion molecule -> Cadherin	go_component: membrane [goid 0016020] [evidence ISS] [pmid 12466851]; go_component: extracellular space [goid 0005615] [evidence TAS] [pmid 12466851]; go_component: integral to membrane [goid 0016021] [evidence TAS] [pmid 12466851]; go_function: calcium ion binding [goid 0005509] [evidence IEA]; go_function: cell adhesion molecule activity [goid 0005194] [evidence IEA]; go_process: cell adhesion …
Protocadherin beta 8	Pcdhb8	1.11354	1.09097	-1.00896	1.05386	1.06117	1.05925	1.03499	-1.05335	1.02955	1.02333	1.00527	-1.02887	-1.05918	NM_053133.1	GGTGGATGTCAGTGGTGCGGGGACCTTATCCCAGAGTTACCATTATGAGG	Signal transduction -> Cell communication -> Cell adhesion-mediated signaling;Cell adhesion;Developmental processes -> Ectoderm development -> Neurogenesis	Cell adhesion molecule -> Cadherin	go_component: extracellular space [goid 0005615] [evidence TAS] [pmid 12466851]; go_component: membrane [goid 0016020] [evidence ISS] [pmid 12466851]; go_component: integral to membrane [goid 0016021] [evidence TAS] [pmid 12466851]; go_function: calcium ion binding [goid 0005509] [evidence IEA]; go_function: cell adhesion molecule activity [goid 0005194] [evidence IEA]; go_process: cell adhesion …
Protocadherin gamma subfamily A, 12	Pcdhga4	-1.24535	-1.37488	2.22994	-1.33135	1.94674	-1.07278	-1.14732	1.00908	1.03129	-1.26235	-1.14301	1.22727	-1.12304	NM_033587.2	TGGGTTGTCATCCTTGCCTGCCTCACATTTTGTGGGTGTGGATGGTGTAC	Signal transduction -> Cell communication -> Cell adhesion-mediated signaling;Cell adhesion	Cell adhesion molecule -> Cadherin	go_function: calcium ion binding [goid 0005509] [evidence IEA]; go_function: cell adhesion molecule activity [goid 0005194] [evidence IEA]; go_process: cell adhesion [goid 0007155] [evidence IEA]
Protocadherin gamma subfamily A, 12	Pcdhgb1	1.11109	1.19948	-1.11726	1.15781	1.08319	1.11615	1.09313	-1.10112	-1.08066	1.10801	-1.024	1.0204	-1.24707	NM_033574	CAGTAGTGTAGAAGATCCCCCTCCCCCGCTGGTGTAGAATAGCCAATAGT	Signal transduction -> Cell communication -> Cell adhesion-mediated signaling;Cell adhesion	Cell adhesion molecule -> Cadherin	go_function: calcium ion binding [goid 0005509] [evidence IEA]; go_function: cell adhesion molecule activity [goid 0005194] [evidence IEA]; go_process: cell adhesion [goid 0007155] [evidence IEA]
Protocadherin gamma subfamily A, 12	Pcdhgb1	-1.02261	-1.09008	-1.04514	-1.09859	-1.04597	-1.04858	-1.10185	-1.08962	-1.05863	-1.02429	1.04064	1.0138	-1.02721	NM_033574.2	GCAGGGTTTAATTTTCACCACGTGGCACCAGAGGTTGCTCCCCCTCAGGA	Signal transduction -> Cell communication -> Cell adhesion-mediated signaling;Cell adhesion	Cell adhesion molecule -> Cadherin	go_function: calcium ion binding [goid 0005509] [evidence IEA]; go_function: cell adhesion molecule activity [goid 0005194] [evidence IEA]; go_process: cell adhesion [goid 0007155] [evidence IEA]
Protocadherin gamma subfamily A, 12	Pcdhgb2	-1.01859	1.19791	2.02391	-1.06351	1.88943	1.09839	-1.13279	-1.1543	-1.1376	-1.08394	-1.10699	1.18735	-1.1213	NM_033575.2	GGCGACGACTCTTGGGTACCAGGTACTCTTGGAGACACTGACGTTCCGTT	Signal transduction -> Cell communication -> Cell adhesion-mediated signaling;Cell adhesion	Cell adhesion molecule -> Cadherin	go_function: calcium ion binding [goid 0005509] [evidence IEA]; go_function: cell adhesion molecule activity [goid 0005194] [evidence IEA]; go_process: cell adhesion [goid 0007155] [evidence IEA]
Protocadherin gamma subfamily A, 12	Pcdhgb6	1.00823	1.00714	-1.02059	1.00835	1.12742	1.02772	1.00632	1.02749	1.07813	-1.07721	-1.11449	-1.02458	-1.058	NM_033578.2	TCTCCTGGGGCCTTAATTCCGCTTCACCTTGGAGATGATTTGACAACACA	Signal transduction -> Cell communication -> Cell adhesion-mediated signaling;Cell adhesion	Cell adhesion molecule -> Cadherin	go_function: calcium ion binding [goid 0005509] [evidence IEA]; go_function: cell adhesion molecule activity [goid 0005194] [evidence IEA]; go_process: cell adhesion [goid 0007155] [evidence IEA]
Protocadherin gamma subfamily A, 12	Pcdhgc4	-1.10207	1.03997	-1.0456	-1.00461	-1.04795	1.03638	-1.03237	-1.00337	1.03512	1.00543	1.02291	1.17742	-1.02887	NM_033582.2	GGTCAGAAGATCCTATCAAGTTTGTTGACGTGGGAGGCCACTCTCATGGC	Signal transduction -> Cell communication -> Cell adhesion-mediated signaling;Cell adhesion	Cell adhesion molecule -> Cadherin	go_function: calcium ion binding [goid 0005509] [evidence IEA]; go_function: cell adhesion molecule activity [goid 0005194] [evidence IEA]; go_process: cell adhesion [goid 0007155] [evidence IEA]
Protocadherin gamma subfamily A, 12	Pcdhgc5	1.03694	1.0446	-1.2321	1.07043	-1.04778	1.10672	1.11828	-1.057	1.01058	1.01224	-1.02348	-1.01551	-1.30706	NM_033583.2	CCTTACAGTAGTAGTAGAAGATCCCCCTCCCCCGCTGGTGTAGAATAGCC	Signal transduction -> Cell communication -> Cell adhesion-mediated signaling;Cell adhesion	Cell adhesion molecule -> Cadherin	go_function: calcium ion binding [goid 0005509] [evidence IEA]; go_function: cell adhesion molecule activity [goid 0005194] [evidence IEA]; go_process: cell adhesion [goid 0007155] [evidence IEA]
Protocadherin gamma subfamily A, 12	Pcdhgc5	-1.01502	1.06815	1.03952	1.00589	1.03605	1.00662	-1.03787	1.02444	-1.08291	1.04641	1.19021	1.12662	-1.02062	NM_033583.2	AGAGCCATTGCTACAGGACCTGCTTTTCTCCGGCCTCGGATGGCAGTGAC	Signal transduction -> Cell communication -> Cell adhesion-mediated signaling;Cell adhesion	Cell adhesion molecule -> Cadherin	go_function: calcium ion binding [goid 0005509] [evidence IEA]; go_function: cell adhesion molecule activity [goid 0005194] [evidence IEA]; go_process: cell adhesion [goid 0007155] [evidence IEA]
Protocadherin 1	2010005A06Rik	1.02462	-1.09007	1.05327	1.24307	-1.00092	1.52175	-1.22439	-1.12663	-1.08081	-1.13229	1.05801	1.04538	1.01734	NM_029357.2	CAGGATGCTGAACTAGCTACTGGGTCTTTCAGGTGGAGCTAATGGACAGG	Signal transduction -> Cell communication -> Cell adhesion-mediated signaling;Cell adhesion;Developmental processes -> Ectoderm development -> Neurogenesis;Cell proliferation and differentiation	Cell adhesion molecule -> Cadherin	go_component: membrane [goid 0016020] [evidence ISS] [pmid 12466851]; go_function: DNA binding [goid 0003677] [evidence ISS] [pmid 12466851]; go_function: transcriptional elongation regulator activity [goid 0003711] [evidence ISS] [pmid 12466851]; go_function: calcium ion binding [goid 0005509] [evidence ISS] [pmid 12466851]; go_function: cell adhesion molecule activity [goid 0005194] [evidence I…
Protocadherin 1	2010005A06Rik	-1.02778	1.04036	1.05881	1.18373	-1.04648	1.41642	-1.14557	-1.1289	-1.15239	-1.16348	1.08725	1.08124	1.05167	NM_029357.2	GGACAGGTAAATAGGTTTGGAGACAGAAGGGCACAGGCGGATGTGGGAGA	Signal transduction -> Cell communication -> Cell adhesion-mediated signaling;Cell adhesion;Developmental processes -> Ectoderm development -> Neurogenesis;Cell proliferation and differentiation	Cell adhesion molecule -> Cadherin	go_component: membrane [goid 0016020] [evidence ISS] [pmid 12466851]; go_function: DNA binding [goid 0003677] [evidence ISS] [pmid 12466851]; go_function: transcriptional elongation regulator activity [goid 0003711] [evidence ISS] [pmid 12466851]; go_function: calcium ion binding [goid 0005509] [evidence ISS] [pmid 12466851]; go_function: cell adhesion molecule activity [goid 0005194] [evidence I…
Protocadherin 19	LOC279653	-1.04931	-1.02422	-1.71406	-1.32374	-1.18504	-1.23844	-1.06378	-2.15676	-2.58543	-1.1282	-1.935	-1.74752	-1.02447	XM_205287.3	TCCAGAGGAGCCTGTACTGCGATACTGCTGTGAATGATGTCCTGAACACC	Signal transduction -> Cell communication -> Cell adhesion-mediated signaling;Cell adhesion	Cell adhesion molecule -> Cadherin
Desmoglein 1 beta	Dsg1b	1.04403	1.05682	-1.02562	1.11772	1.02955	1.00621	1.13233	-1.00023	1.01899	-1.02	-1.02824	-1.08672	1.00484	NM_181682.1	GAGTATTGTTCACTACCATCTCAGTGACTTACATCCAACTCCTCCCCACC	Signal transduction -> Cell communication -> Cell adhesion-mediated signaling;Cell adhesion	Cell adhesion molecule -> Cadherin;Cell junction protein -> Other cell junction protein	go_component: desmosome [goid 0030057] [evidence IDA] [pmid 12631242]
Desmoglein 2	Dsg2	1.05785	1.11683	-1.01126	1.23695	1.0631	1.08776	1.04328	1.05107	-1.01205	-1.01306	-1.12361	-1.08974	-1.07251	NM_007883.1	GCTCTGTGATTATTGGGGGATGGAGTTAAGATGCTAGTTCCTCAGTGCCT	Signal transduction -> Cell communication -> Cell adhesion-mediated signaling;Cell adhesion	Cell adhesion molecule -> Cadherin;Cell junction protein -> Other cell junction protein	go_component: cytoskeleton [goid 0005856] [evidence IEA]; go_component: integral to membrane [goid 0016021] [evidence IEA]; go_component: desmosome [goid 0030057] [evidence IDA] [pmid 12631242]; go_component: membrane [goid 0016020] [evidence IEA]; go_function: calcium ion binding [goid 0005509] [evidence IEA]; go_function: cell adhesion molecule activity [goid 0005194] [evidence IEA]; go_process…
Desmoglein 4	Dsg4	1.10076	1.13708	1.0283	1.04008	1.024	-1.01134	1.09935	1.0106	1.06994	-1.04873	-1.06178	-1.08023	1.01182	NM_181564.2	CGTCGGACTTGGCCCAGCAGGGATTGGCATGATTATTTTGGGGCTCTTGC	Signal transduction -> Cell communication -> Cell adhesion-mediated signaling;Cell adhesion	Cell adhesion molecule -> Cadherin;Cell junction protein -> Other cell junction protein	go_component: desmosome [goid 0030057] [evidence IMP] [pmid 12705872]; go_function: cell adhesion molecule activity [goid 0005194] [evidence IMP] [pmid 12705872]; go_process: cell-cell adhesion [goid 0016337] [evidence IMP] [pmid 12705872]; go_process: keratinocyte differentiation [goid 0030216] [evidence IMP] [pmid 12705872]; go_process: anagen [goid 0042640] [evidence IMP] [pmid 12705872]
Cadherin-like 26	Gm1010	-1.12257	-1.57583	-1.37304	-1.17566	-1.10472	-1.18592	-1.26746	-1.88315	-1.88476	-1.27513	-2.19107	-1.66779	1.15698	NM_198656.1	GCCACCAGACACTGATTGTGTATAACGAGGAAAGCAAAGTCCCTTCAGCC	Signal transduction -> Cell communication -> Cell adhesion-mediated signaling;Cell adhesion	Cell adhesion molecule -> Cadherin;Cell junction protein -> Other cell junction protein
Cadherin-like 26	Gm1010	1.05702	-1.18021	-1.35384	-1.38392	-1.36416	-1.29525	-1.18112	-3.16781	-3.14739	-1.30759	-3.67333	-2.46623	1.83841	NM_198656.1	TTATTCTTAGTCACTTCCTAGTCTGCGGTGGTTTGTGTTACAGTCACTTG	Signal transduction -> Cell communication -> Cell adhesion-mediated signaling;Cell adhesion	Cell adhesion molecule -> Cadherin;Cell junction protein -> Other cell junction protein
Activated leukocyte cell adhesion molecule	Alcam	-1.25158	-1.291	-1.55634	-1.14212	-1.15268	-1.16162	1.04598	-1.87489	-2.62419	1.14671	1.01006	-1.37558	-1.56132	NM_009655.1	ACATACTTTGACCTGAAGCTCAAAGGTGGCAGTTGTGAGATTGGGACACA	Signal transduction -> Cell communication -> Cell adhesion-mediated signaling;Cell adhesion;Developmental processes -> Ectoderm development -> Neurogenesis	Cell adhesion molecule -> CAM family adhesion molecule	go_component: plasma membrane [goid 0005886] [evidence IEA]; go_component: integral to membrane [goid 0016021] [evidence IEA]; go_component: extrinsic to plasma membrane [goid 0019897] [evidence IDA] [pmid 10828067]; go_function: guanyl-nucleotide exchange factor adaptor activity [goid 0005091] [evidence ISS] [pmid 10828067]; go_function: cell adhesion molecule activity [goid 0005194] [evidence I…
CEA-related cell adhesion molecule 13	Ceacam13	-1.08324	-1.0429	-1.04977	1.22665	1.17111	1.1002	1.05026	1.03252	-1.0581	-1.07967	-1.00493	-1.01761	-1.1912	NM_028171.1	GCGACTCCTGGGTGAAGGTGGGGTTTATTCTTCTCTGTATACCTAAGACA	Signal transduction -> Cell communication -> Cell adhesion-mediated signaling;Cell adhesion;Developmental processes -> Other developmental process	Cell adhesion molecule -> CAM family adhesion molecule	go_component: extracellular space [goid 0005615] [evidence TAS] [pmid 12466851]
CEA-related cell adhesion molecule 2	Ceacam2	1.00917	1.11993	1.17768	1.09461	-1.08237	1.04958	1.18674	1.08736	1.00682	-1.08894	-1.03453	-1.02573	1.07109	NM_007543.2	GATGTCCCCATTGCTGTAATCATAACTGGAGCTGTGGCCGGGGTGATTCT	Signal transduction -> Cell communication -> Cell adhesion-mediated signaling;Cell adhesion;Developmental processes -> Other developmental process	Cell adhesion molecule -> CAM family adhesion molecule
Contactin 6	Cntn6	1.1384	-1.01042	-1.01793	-1.02912	-1.09163	-1.16945	1.08782	1.08612	1.15811	1.024	-1.00777	-1.05604	1.12456	NM_017383.2	GCCCAGCACCCAGTCCCTGTCAATGGTTGGGGTTTTTTACTGTTTTGCTA	Cell adhesion;Developmental processes -> Ectoderm development -> Neurogenesis	Cell adhesion molecule -> CAM family adhesion molecule	go_component: extracellular space [goid 0005615] [evidence TAS] [pmid 12466851]; go_component: membrane [goid 0016020] [evidence ISS] [pmid 12466851]; go_function: ATP-binding cassette (ABC) transporter activity [goid 0004009] [evidence ISS] [pmid 12466851]; go_function: ATP binding [goid 0005524] [evidence ISS] [pmid 12466851]; go_process: transport [goid 0006810] [evidence ISS] [pmid 12466851]
Immunoglobulin superfamily, member 9B	Igsf9b	1.16043	1.20035	-1.47523	1.2612	-1.20404	-1.08157	1.28317	1.10882	-1.23932	1.29598	1.1842	-1.03552	-1.15822	NM_001033323.1	GGAATGGGGTGGGTGCCGTGAATTAGAGGGGAGATGTAGCAGGGTCAACA	Signal transduction -> Cell communication -> Cell adhesion-mediated signaling;Cell adhesion	Cell adhesion molecule -> CAM family adhesion molecule
Limbic system-associated membrane protein	Lsamp	1.11895	1.01734	1.06061	1.09887	1.03205	1.06475	1.01444	1.03052	-1.03386	-1.04402	1.02224	-1.01792	1.00356	NM_175548.2	GGTCCTTGCATGGGGGATAGCTATACAAATGCTACATCAATGTGAGGCTG	Cell adhesion;Developmental processes -> Ectoderm development -> Neurogenesis	Cell adhesion molecule -> CAM family adhesion molecule	go_component: extracellular space [goid 0005615] [evidence TAS] [pmid 12466851]; go_process: cell adhesion [goid 0007155] [evidence ISS] [pmid 12466851]
Melanoma cell adhesion molecule	Mcam	1.07996	1.19537	1.02086	1.13768	1.07273	1.05004	1.13183	1.03968	1.05797	-1.07962	-1.10881	-1.09168	-1.09387	NM_023061.1	GGGGGCCAGGTCCTAGAGAGCCCAAGTGGGAGAATGGTATTTAGGAGATG	Cell adhesion;Developmental processes -> Other developmental process	Cell adhesion molecule -> CAM family adhesion molecule	go_component: plasma membrane [goid 0005886] [evidence ISS] [pmid 11255016]; go_component: integral to membrane [goid 0016021] [evidence TAS] [pmid 12466851]; go_component: extracellular space [goid 0005615] [evidence TAS] [pmid 12466851]; go_function: cell adhesion molecule activity [goid 0005194] [evidence ISS] [pmid 11255016]; go_process: heterophilic cell adhesion [goid 0007157] [evidence ISS…
Neural cell adhesion molecule 1	Ncam1	1.21329	1.01366	-1.78662	-1.11855	-1.51817	-1.38227	1.1676	-1.22155	-1.41039	1.2342	-1.02361	-1.12315	-1.04224	NM_010875.2	CCTTGGTCTCATTGCTTTTCTCTGCGGTGACTCTTCTTCTGCTCTGATAG	Signal transduction -> Cell communication -> Cell adhesion-mediated signaling;Cell adhesion;Neuronal activities -> Other neuronal activity;Developmental processes -> Ectoderm development -> Neurogenesis	Cell adhesion molecule -> CAM family adhesion molecule	go_component: integral to membrane [goid 0016021] [evidence TAS] [pmid 12466851]; go_component: plasma membrane [goid 0005886] [evidence IEA]; go_component: extracellular space [goid 0005615] [evidence TAS] [pmid 12466851]; go_function: cell adhesion molecule activity [goid 0005194] [evidence IEA]; go_function: heparin binding [goid 0008201] [evidence IEA]; go_function: ATP binding [goid 0005524]…
Predicted gene, EG381852	LOC381852	1.12401	1.14314	-1.02242	1.17527	1.11792	1.08801	1.07204	1.13011	1.07827	-1.10624	-1.03814	-1.06463	-1.11113	NM_001034877.1	TAATCATGCCTGTAGTCCTGACGTAACCAAGTGTACAAGGATAGGCCATG	Signal transduction -> Cell communication -> Cell adhesion-mediated signaling;Cell adhesion;Developmental processes -> Other developmental process	Cell adhesion molecule -> CAM family adhesion molecule
Vascular cell adhesion molecule 1	Vcam1	-1.03665	-1.59807	-1.32079	-1.68865	-1.33474	-1.13568	-1.4766	-4.62796	-3.09409	-1.16278	-3.4329	-1.9527	1.63919	NM_011693.2	GGTACGGGGACCTGTTTCTTCATTGGGGTCTTGTGTAATGACTAACCTGA	Signal transduction -> Cell communication -> Cell adhesion-mediated signaling;Cell adhesion	Cell adhesion molecule -> CAM family adhesion molecule	go_component: membrane [goid 0016020] [evidence IEA]; go_component: plasma membrane [goid 0005886] [evidence IEA]; go_component: integral to membrane [goid 0016021] [evidence TAS] [pmid 12466851]; go_component: extracellular space [goid 0005615] [evidence TAS] [pmid 12466851]; go_function: cell adhesion molecule activity [goid 0005194] [evidence IEA]; go_process: cell adhesion [goid 0007155] [evi…
Opioid binding protein/cell adhesion molecule-like	AI844366	1.06005	1.0633	1.00417	1.10003	-1.00316	1.02195	1.06947	1.088	1.01376	1.02377	1.07211	1.00745	-1.03118	NM_177906.2	CGCATGTCCCTAAAAGCCAGAGCCCCAGGTGACTTTTGTCTAAAGCTGGA	Cell adhesion;Developmental processes -> Ectoderm development -> Neurogenesis	Cell adhesion molecule -> CAM family adhesion molecule
Sidekick homolog 2 (chicken)	Sdk2	1.02687	1.00563	1.02662	1.03183	-1.0342	-1.0163	-1.0252	-1.02605	-1.00832	1.04013	1.05859	1.00123	-1.01941	NM_172800.2	CCACAAATTCTACAACCATCCGATTCACCTGGAATGCCCCAAGCCCGCAG	Signal transduction -> Cell communication -> Cell adhesion-mediated signaling;Cell adhesion;Developmental processes -> Ectoderm development -> Neurogenesis	Cell adhesion molecule -> CAM family adhesion molecule
Kin of IRRE like 3 (Drosophila)	Kirrel3	1.03946	-1.11791	-1.03772	-1.23089	-1.11222	-1.0204	-1.08217	-1.8448	-1.92218	-1.0585	-1.56577	-1.37589	1.13126	NM_026324.1	GCTGATGACCACAAGGAACAATGATCCATTCTCCAGTAGATAGGACTCTG	Cell adhesion;Apoptosis;Cell structure and motility	Cell adhesion molecule -> CAM family adhesion molecule;Cell adhesion molecule -> Other cell adhesion molecule;Cell junction protein -> Other cell junction protein	go_component: plasma membrane [goid 0005886] [evidence IDA] [pmid 12665856]; go_function: molecular_function unknown [goid 0005554] [evidence ND]; go_process: biological_process unknown [goid 0000004] [evidence ND]
CD9 antigen	Cd9	1.02249	1.08913	1.11577	1.13126	1.05624	1.18568	-1.1286	1.26669	1.32909	1.07799	1.28333	1.17	1.119	NM_007657.2	TGCTGTGGCATAGCTGGTCCTTTGGAGCAGTTTATCTCGGACACCTGCCC	Cell adhesion;Immunity and defense -> Blood clotting;Developmental processes -> Gametogenesis;Cell structure and motility -> Cell motility	Cell adhesion molecule -> Other cell adhesion molecule	go_component: plasma membrane [goid 0005886] [evidence TAS]; go_component: integral to membrane [goid 0016021] [evidence IEA]; go_function: protein binding [goid 0005515] [evidence IPI]
Integrin alpha 3	Itga3	1.06369	-1.45278	-1.29043	-1.07917	-1.17716	1.50779	-2.13788	-1.70919	-1.49908	-1.81869	-1.54406	-1.25102	-1.40394	NM_013565.2	CACGGTACTATAACAACTTCCCCGATCCTGTGCCTTCTTTGTATATGGGC	Cell adhesion	Cell adhesion molecule -> Other cell adhesion molecule	go_component: integrin complex [goid 0008305] [evidence IEA]; go_component: integral to membrane [goid 0016021] [evidence IEA]; go_component: synaptosome [goid 0019717] [evidence IDA] [pmid 12904471]; go_function: cell adhesion receptor activity [goid 0004895] [evidence IEA]; go_function: cell adhesion molecule activity [goid 0005194] [evidence IEA]; go_function: protein binding [goid 0005515] [e…
Integrin alpha 5 (fibronectin receptor alpha)	Itga5	-1.11405	-1.41068	-1.15242	-1.15154	-1.1697	1.02011	1.26422	1.16918	1.33983	1.19047	1.07032	-1.05962	1.03029	NM_010577.2	CCAACAGCCCCCATCCTGGAAGGCCAATGAAGAACACTAACCGTGGATGG	Cell adhesion	Cell adhesion molecule -> Other cell adhesion molecule	go_component: integral to membrane [goid 0016021] [evidence TAS] [pmid 12466851]; go_component: integrin complex [goid 0008305] [evidence IEA]; go_component: extracellular space [goid 0005615] [evidence TAS] [pmid 12466851]; go_component: synaptosome [goid 0019717] [evidence IDA] [pmid 12904471]; go_function: receptor activity [goid 0004872] [evidence IEA]; go_function: cell adhesion receptor act…
Integrin alpha 6	Itga6	-1.20733	-1.36178	-1.44401	-1.45586	-1.42022	-1.17039	-1.83514	-1.73227	-1.82444	-1.63481	-1.65289	-1.82182	1.11912	NM_008397.2	GCTGTGCCTCTGGTGAAAGTTCTGTCTTAAATGTGCAATAGAAGGTGATG	Cell adhesion	Cell adhesion molecule -> Other cell adhesion molecule	go_component: plasma membrane [goid 0005886] [evidence IDA] [pmid 12670870]; go_component: integral to membrane [goid 0016021] [evidence TAS] [pmid 12466851]; go_component: integrin complex [goid 0008305] [evidence IDA] [pmid 8707838]; go_function: receptor activity [goid 0004872] [evidence IEA]; go_function: cell adhesion receptor activity [goid 0004895] [evidence IEA]; go_function: cell adhesio…
Integrin alpha L	Itgal	1.17503	1.22903	1.05489	1.2184	1.13113	1.11347	1.01539	1.02784	-1.04534	-1.07425	-1.10065	-1.05183	-1.07946	NM_008400.1	CGGCATTGGGGGCCTCGTGCTTCTGTTCCTGATTTTCCTGGCGCTCTACA	Cell adhesion	Cell adhesion molecule -> Other cell adhesion molecule	go_component: integrin complex [goid 0008305] [evidence IEA]; go_component: plasma membrane [goid 0005886] [evidence IEA]; go_component: integral to membrane [goid 0016021] [evidence TAS] [pmid 12466851]; go_component: extracellular space [goid 0005615] [evidence TAS] [pmid 12466851]; go_function: magnesium ion binding [goid 0000287] [evidence IEA]; go_function: receptor activity [goid 0004872] […
Integrin alpha V	Itgav	1.14151	1.24553	1.7472	1.18464	1.25929	1.22025	1.00636	-1.23285	-1.12684	1.11166	-1.14842	-1.11985	-1.00306	NM_008402.1	CCTCTTCAGTTACTGTTCCTAATTGACTGTGTGGGGTTTCTCTCTTCGGC	Cell adhesion	Cell adhesion molecule -> Other cell adhesion molecule	go_component: integral to membrane [goid 0016021] [evidence IEA]; go_component: integrin complex [goid 0008305] [evidence IEA]; go_function: receptor activity [goid 0004872] [evidence IEA]; go_function: cell adhesion receptor activity [goid 0004895] [evidence IEA]; go_function: cell adhesion molecule activity [goid 0005194] [evidence IEA]; go_process: cell adhesion [goid 0007155] [evidence IEA]; …
	Itga10	-1.16596	1.19653	1.10992	-1.13487	1.05931	1.02247	1.08464	1.11598	1.11512	1.01806	1.02266	1.00058	1.08735	XM_112192	GCAGAGAGTCCCTCCTGGGGACTGTCATGGTGAGCAAATGGTCAGAACAA	Cell adhesion	Cell adhesion molecule -> Other cell adhesion molecule
Integrin, alpha E, epithelial-associated	Itgae	1.09122	1.12757	1.10337	1.17752	1.08156	1.07858	1.08832	-1.00412	-1.09958	1.13552	1.08453	1.1116	-1.0668	NM_008399.1	ACTGCCGATCCTTGGTGAAATATCTTTCAACAAATCTCTCTATGAGGGGC	Cell adhesion	Cell adhesion molecule -> Other cell adhesion molecule	go_component: integrin complex [goid 0008305] [evidence IEA]; go_component: integral to membrane [goid 0016021] [evidence TAS] [pmid 12466851]; go_component: extracellular space [goid 0005615] [evidence TAS] [pmid 12466851]; go_function: cell adhesion receptor activity [goid 0004895] [evidence IEA]; go_function: magnesium ion binding [goid 0000287] [evidence IEA]; go_function: receptor activity […
Integrin, alpha E, epithelial-associated	Itgae	1.09252	1.18805	1.35569	1.09506	1.07521	1.01893	-1.07465	-1.23251	-1.13817	1.0285	-1.01709	-1.01071	1.00222	NM_008399.1	GCAGTGCCTTTAATGAGCACGGTTCCCAGTTTGCCATGCGTTTTGATGAC	Cell adhesion	Cell adhesion molecule -> Other cell adhesion molecule	go_component: integrin complex [goid 0008305] [evidence IEA]; go_component: integral to membrane [goid 0016021] [evidence TAS] [pmid 12466851]; go_component: extracellular space [goid 0005615] [evidence TAS] [pmid 12466851]; go_function: cell adhesion receptor activity [goid 0004895] [evidence IEA]; go_function: magnesium ion binding [goid 0000287] [evidence IEA]; go_function: receptor activity […
Cd99 antigen-like 2	Mic2l1	-1.09176	-1.24709	-1.50668	1.00322	-1.51403	1.03818	-1.25441	1.13644	1.11005	-1.06553	-1.0158	1.39674	-1.07171	NM_138309.1	GCTGGGAAGAGGCAACACTCACCTTAAGAAACTCCCTAACTCTTGTGCTG	Intracellular protein traffic -> General vesicle transport;Immunity and defense -> T-cell mediated immunity;Apoptosis;Cell proliferation and differentiation	Cell adhesion molecule -> Other cell adhesion molecule	go_component: integral to membrane [goid 0016021] [evidence TAS] [pmid 12466851]; go_component: extracellular space [goid 0005615] [evidence TAS] [pmid 12466851]
Cd99 antigen-like 2	Mic2l1	1.07243	-1.1094	-1.48937	1.16934	-1.27796	1.1782	-1.29122	1.23135	1.56329	-1.41404	1.09496	1.50813	-1.08404	NM_138309.1	TAGGACAGGCCCACTGCCTCAGCCACTTGGGTCGTGGTTAGTACCAGTTC	Intracellular protein traffic -> General vesicle transport;Immunity and defense -> T-cell mediated immunity;Apoptosis;Cell proliferation and differentiation	Cell adhesion molecule -> Other cell adhesion molecule	go_component: integral to membrane [goid 0016021] [evidence TAS] [pmid 12466851]; go_component: extracellular space [goid 0005615] [evidence TAS] [pmid 12466851]
Milk fat globule-EGF factor 8 protein	Mfge8	1.11712	1.03597	-1.11404	1.06566	-1.03395	1.11542	-1.0002	1.08405	1.39369	1.09033	1.09521	1.57053	1.03765	NM_008594	CTTATCTCCTGAGACGCCTCTTGACCCTTGCACTGGAGCCTCAGTTGACA	Signal transduction -> Cell communication -> Cell adhesion-mediated signaling;Developmental processes -> Mesoderm development -> Angiogenesis	Cell adhesion molecule -> Other cell adhesion molecule	go_component: extracellular space [goid 0005615] [evidence TAS] [pmid 12466851]; go_function: cell adhesion molecule activity [goid 0005194] [evidence IEA]; go_process: cell adhesion [goid 0007155] [evidence IEA]
Ninjurin 1	Ninj1	-1.01401	-1.45025	-1.07272	-1.15391	-1.14185	-1.02664	1.03856	1.01817	-1.09104	1.09518	-1.08692	1.01468	1.00549	NM_013610.1	TGTGCAGAGCCCAAGGTGGCCACCGCTGGACCATGGTCAGGGACGGACTT	Cell adhesion;Neuronal activities -> Other neuronal activity;Developmental processes -> Ectoderm development -> Neurogenesis	Cell adhesion molecule -> Other cell adhesion molecule	go_component: integral to membrane [goid 0016021] [evidence TAS] [pmid 12466851]; go_function: cell adhesion molecule activity [goid 0005194] [evidence IEA]; go_process: cell adhesion [goid 0007155] [evidence IEA]
CD99 antigen	2410026K10Rik	1.23706	1.07683	-1.18885	1.23387	-1.15568	-1.03941	1.13116	1.00101	-1.08038	1.1726	1.16884	1.03501	-1.01034	NM_025584.1	TGCAAATAGTCGGCCCCGCCTCCCGCCGTGAAATCACCGCATGCACCGCC	Intracellular protein traffic -> General vesicle transport;Immunity and defense -> T-cell mediated immunity;Apoptosis;Cell proliferation and differentiation	Cell adhesion molecule -> Other cell adhesion molecule
Transforming growth factor, beta induced	Tgfbi	1.04127	-1.03834	-1.38986	1.17512	-1.10126	1.27109	-1.31233	-2.49601	-1.79651	1.14383	-1.94983	-1.76449	-1.25045	NM_009369.1	GGAGATGAGCTGGCAGACTCTGCCCTTGAAATCTTCAAACAGGCGTCAGC	Signal transduction -> Cell communication -> Extracellular matrix protein-mediated signaling;Cell adhesion;Sensory perception -> Vision;Developmental processes -> Mesoderm development -> Skeletal development;Cell proliferation and differentiation	Cell adhesion molecule -> Other cell adhesion molecule	go_component: extracellular matrix [goid 0005578] [evidence IDA] [pmid 12963107]; go_component: extracellular space [goid 0005615] [evidence TAS] [pmid 12466851]; go_function: cell adhesion molecule activity [goid 0005194] [evidence IEA]; go_process: cell adhesion [goid 0007155] [evidence IDA] [pmid 12963107]
Transforming growth factor, beta induced	Tgfbi	1.1473	-1.07771	-1.08174	-1.05782	-1.21334	1.15445	-1.57127	-3.08953	-1.95729	1.1792	-1.97697	-1.55684	-1.06356	NM_009369	CCTGACTGTGCCAAGGGCCTGGATAAAGGGGAACTACGGCATCTTGGAGC	Signal transduction -> Cell communication -> Extracellular matrix protein-mediated signaling;Cell adhesion;Sensory perception -> Vision;Developmental processes -> Mesoderm development -> Skeletal development;Cell proliferation and differentiation	Cell adhesion molecule -> Other cell adhesion molecule	go_component: extracellular matrix [goid 0005578] [evidence IDA] [pmid 12963107]; go_component: extracellular space [goid 0005615] [evidence TAS] [pmid 12466851]; go_function: cell adhesion molecule activity [goid 0005194] [evidence IEA]; go_process: cell adhesion [goid 0007155] [evidence IDA] [pmid 12963107]
Tetraspanin 7	Tm4sf2	-1.04218	1.03673	-1.55651	-1.07205	-1.17375	-1.20172	-1.05242	-1.33444	-1.16092	-1.0256	-1.03606	-1.08227	-1.20504	NM_019634.1	CGGCTTAGTGTAGGATCCTCTCGAATGAAGCCTGTGTAATCCTGTTACAG	Signal transduction -> Cell communication -> Cell adhesion-mediated signaling;Cell adhesion;Neuronal activities -> Other neuronal activity	Cell adhesion molecule -> Other cell adhesion molecule	go_component: integral to membrane [goid 0016021] [evidence TAS] [pmid 12466851]
Syndecan 2	Sdc2	1.00711	-1.08617	-1.73347	-1.15878	-1.65374	-1.32526	-1.12031	-2.11715	-2.16224	-1.15315	-1.65787	-1.61714	1.12292	NM_008304.1	AGCTGCACAATGCCCCTCAATTACGGAGGCTGAGAATGTAGTGGGTATAC	Cell adhesion;Immunity and defense -> Macrophage-mediated immunity;Developmental processes -> Mesoderm development -> Skeletal development	Cell adhesion molecule -> Other cell adhesion molecule;Cytoskeletal protein;Defense/immunity protein -> Other defense and immunity protein;Extracellular matrix -> Extracellular matrix glycoprotein	go_component: membrane [goid 0016020] [evidence IEA]; go_component: integral to membrane [goid 0016021] [evidence IEA]; go_function: cytoskeletal protein binding [goid 0008092] [evidence IEA]
Syndecan 4	Sdc4	1.11316	1.08522	-1.29476	-1.12665	-1.39207	-1.34301	-1.0204	-1.78458	-1.60693	-1.14041	-2.11451	-1.81899	1.14353	NM_011521.1	GAAGTCATTCCTCGGTTGCACTAGCCACACAAAATGCTCAGTCACCATCC	Cell adhesion;Immunity and defense -> Macrophage-mediated immunity;Developmental processes -> Mesoderm development -> Skeletal development	Cell adhesion molecule -> Other cell adhesion molecule;Cytoskeletal protein;Defense/immunity protein -> Other defense and immunity protein;Extracellular matrix -> Extracellular matrix glycoprotein	go_component: integral to membrane [goid 0016021] [evidence TAS] [pmid 12466851]; go_component: membrane [goid 0016020] [evidence IEA]; go_component: extracellular space [goid 0005615] [evidence TAS] [pmid 12466851]; go_function: cytoskeletal protein binding [goid 0008092] [evidence IEA]
Piccolo (presynaptic cytomatrix protein)	Pclo	-1.01138	-1.0618	-1.14977	1.11302	1.01969	-1.04242	1.13056	-1.01577	1.04974	-1.01281	1.09393	-1.00586	-1.10765	NM_011995.2	TCAAAGCAAAACCAGTGTCGCCCAGACCCACCTGGAAGATGCAGGGGCGG	Neuronal activities -> Synaptic transmission -> Neurotransmitter release;Cell structure and motility -> Cell structure	Cell adhesion molecule -> Other cell adhesion molecule;Membrane traffic protein -> Other membrane traffic protein	go_component: synapse [goid 0045202] [evidence IEA]; go_function: profilin binding [goid 0005522] [evidence IDA] [pmid 10508862]; go_function: calcium-dependent phospholipid binding [goid 0005544] [evidence IEA]; go_function: protein binding [goid 0005515] [evidence IPI] [pmid 12401793]; go_function: ATP binding [goid 0005524] [evidence ISS] [pmid 12466851]; go_function: metal ion binding [goid 0…
Catenin (cadherin associated protein), delta 1	Catns	1.041	-1.03425	1.05353	1.09269	1.10282	1.25075	-1.3496	-1.04474	1.07442	-1.30853	-1.15808	1.12089	-1.08616	NM_007615.1	CCATGCTCCATTACACCCTTTTCTGTTGTAGTGAGTGTTACAGCTTGGCT	Signal transduction -> Cell communication;Cell adhesion	Cell adhesion molecule;Cell junction protein -> Other cell junction protein	go_component: nucleus [goid 0005634] [evidence IEA]; go_component: cytoskeleton [goid 0005856] [evidence IEA]; go_component: kinesin complex [goid 0005871] [evidence IEA]; go_function: structural molecule activity [goid 0005198] [evidence IEA]; go_function: cell adhesion molecule activity [goid 0005194] [evidence IEA]; go_process: cell adhesion [goid 0007155] [evidence IEA]
Catenin (cadherin associated protein), alpha-like 1	Catnal1	1.0647	-1.19411	-1.11702	1.11497	-1.13647	1.32903	-2.06617	-4.18353	-1.72192	-1.52391	-3.29826	-1.10386	-1.31387	NM_018761.2	ACTTCACTGGGTTCTCAGTGTTGCTATCTCAGTGACAAAGCAGCTCCCTC	Signal transduction -> Intracellular signaling cascade;Cell adhesion;Cell structure and motility -> Cell structure;Cell structure and motility -> Cell motility	Cell adhesion molecule;Cytoskeletal protein -> Actin family cytoskeletal protein -> Non-motor actin binding protein	go_process: apoptosis [goid 0006915] [evidence: IEA]
Vinculin	Vcl	-1.07539	-1.51088	-1.83956	-1.23267	-2.59069	-1.28252	1.26718	-1.15997	1.05417	1.34162	1.08023	1.04076	1.21048	NM_009502	GGAGGCAAAAGGAAACAGTCCCTGAATGACGTGTTAGAGATGCCACCACT	Cell structure and motility -> Cell structure	Cell adhesion molecule;Cytoskeletal protein -> Actin family cytoskeletal protein -> Non-motor actin binding protein	go_component: cytoskeleton [goid 0005856] [evidence IEA]; go_component: adherens junction [goid 0005912] [evidence IDA] [pmid 12203715]; go_component: focal adhesion [goid 0005925] [evidence IDA] [pmid 12651156]; go_function: structural molecule activity [goid 0005198] [evidence IEA]; go_function: actin binding [goid 0003779] [evidence IEA]; go_function: protein binding [goid 0005515] [evidence I…
Breast cancer anti-estrogen resistance 1	Bcar1	-1.15511	-1.65159	1.25198	-1.24734	-1.16084	1.33295	-1.38649	-1.21284	-1.06156	-1.08527	-1.15707	1.03355	1.04428	NM_009954.2	AGTAGGAGTGTACCGTGGGCTGGGGATCACCAGGATTGGTGCACATGGGC	Cell adhesion;Cell proliferation and differentiation;Oncogenesis;Cell structure and motility	Cell adhesion molecule;Cytoskeletal protein -> Other cytoskeletal proteins	go_function: cell adhesion molecule activity [goid 0005194] [evidence IEA]; go_process: cell adhesion [goid 0007155] [evidence IEA]
	BC034076	1.05613	1.79344	1.59511	1.09502	-1.04546	1.07627	1.31364	1.05317	1.52704	1.15226	1.1655	1.38035	-1.20227	NM_177649.3	TTCTCCCGCCCCCGTGCGTCAGTGAGATCTTTGGTAAACACTGCTGTGCG	Cell adhesion;Developmental processes	Cell adhesion molecule;Extracellular matrix
Von Willebrand factor A domain containing 1	4932416A11Rik	1.01551	1.12392	1.0112	1.21966	1.05164	1.05105	-1.04158	1.00762	1.01697	-1.0186	1.04508	-1.02365	-1.10553	NM_147776.2	GCTCGGCCCTCTTCTTACATGTTTTCCTTACACTACTTTGGCTGCAAGTG	Signal transduction -> Cell communication -> Cell adhesion-mediated signaling;Cell adhesion;Immunity and defense -> Blood clotting	Cell adhesion molecule;Extracellular matrix	go_component: extracellular [goid 0005576] [evidence IDA] [pmid 12062410]; go_component: extracellular space [goid 0005615] [evidence TAS] [pmid 12466851]; go_function: molecular_function unknown [goid 0005554] [evidence ND]; go_process: biological_process unknown [goid 0000004] [evidence ND]
Glypican 1	Gpc1	-1.14005	-1.32602	-1.66119	-1.13639	-1.06309	-1.28173	1.17044	-1.10616	-1.23406	1.04877	-1.0696	-1.03982	-1.10027	NM_016696.1	GGTACTGGGTCCTTTCTCTGTCACTCGGTGTCAGTGGATAATGTGTGTTC	Cell adhesion	Cell adhesion molecule;Extracellular matrix -> Extracellular matrix glycoprotein	go_component: proteoglycan integral to plasma membrane [goid 0005888] [evidence IEA]; go_component: extracellular matrix [goid 0005578] [evidence ISS] [pmid 12466851]; go_component: extracellular space [goid 0005615] [evidence TAS] [pmid 12466851]
Tenascin C	Tnc	-1.05839	1.15214	-1.04199	1.0873	-1.00852	1.00264	1.09703	1.04997	1.03506	-1.02682	-1.04402	-1.0632	-1.1226	NM_011607.1	AGGGGTCACCCAGGACTTCGGCACGGCCCCTCTCTCTGTTGAGGTCTTGA	Signal transduction -> Cell communication -> Extracellular matrix protein-mediated signaling;Developmental processes -> Ectoderm development -> Neurogenesis	Cell adhesion molecule;Extracellular matrix -> Extracellular matrix glycoprotein	go_component: extracellular matrix [goid 0005578] [evidence IEA]; go_component: extracellular space [goid 0005615] [evidence TAS] [pmid 12466851]; go_process: cell adhesion [goid 0007155] [evidence IEA]
Tenascin C	Tnc	-1.5714	-1.06348	-2.26556	-1.18704	-1.24363	-1.35087	-1.01084	-1.53678	-1.96095	1.14515	-1.00154	-1.01136	-2.37685	NM_011607.1	CCACACGGATCACTGAGGCACTGATGTAGGCCCCTCTGCAACGACTTCCT	Signal transduction -> Cell communication -> Extracellular matrix protein-mediated signaling;Developmental processes -> Ectoderm development -> Neurogenesis	Cell adhesion molecule;Extracellular matrix -> Extracellular matrix glycoprotein	go_component: extracellular matrix [goid 0005578] [evidence IEA]; go_component: extracellular space [goid 0005615] [evidence TAS] [pmid 12466851]; go_process: cell adhesion [goid 0007155] [evidence IEA]
Von Willebrand factor A domain containing 2	Amaco	-1.02083	-1.02457	-1.08035	1.07672	1.06569	1.03632	-1.00648	-1.06743	-1.02972	1.0881	1.11132	-1.01005	-1.10546	NM_172840.2	CCCGTCTCTGACCCACATTTTCTTCCTTCACATTTATACACTGGGGATGT	Cell adhesion	Cell adhesion molecule;Extracellular matrix -> Extracellular matrix glycoprotein
Epidermal growth factor-containing fibulin-like extracellular matrix protein 2	Efemp2	1.06095	-1.02159	-1.34153	1.04055	-1.17057	1.05762	-1.08574	1.2869	1.1376	-1.05857	1.28659	1.25586	1.68672	NM_021474.2	CCGGGGGCCTAGGGATGACCGTTCTGCTTAAAGGAACTATGATGTGAAGG	Signal transduction -> Cell communication;Sensory perception -> Vision;Developmental processes -> Mesoderm development -> Skeletal development	Cell adhesion molecule;Extracellular matrix -> Extracellular matrix glycoprotein;Select calcium binding protein -> Annexin	go_component: extracellular matrix [goid 0005578] [evidence TAS] [pmid 10982184]; go_component: membrane [goid 0016020] [evidence IEA]; go_function: structural molecule activity [goid 0005198] [evidence IEA]; go_function: transmembrane receptor activity [goid 0004888] [evidence IEA]; go_function: calcium ion binding [goid 0005509] [evidence IEA]; go_process: blood coagulation [goid 0007596] [evid…
Procollagen, type VIII, alpha 1	Col8a1	1.2023	-1.23042	-2.13265	-1.03152	-1.44399	-1.01859	-1.25824	-2.91544	-2.03323	-1.39923	-1.57998	-1.26993	1.30278	NM_007739.1	CCCGGGGTCTACTACTTTGCTTATCATGTTCACTGCAAGGGAGGCAACGT	Signal transduction -> Cell communication;Cell adhesion;Cell structure and motility -> Cell structure	Cell adhesion molecule;Extracellular matrix -> Extracellular matrix structural protein	go_component: extracellular matrix [goid 0005578] [evidence IEA]; go_component: collagen [goid 0005581] [evidence IEA]; go_component: microfibril [goid 0001527] [evidence IEA]; go_component: extracellular space [goid 0005615] [evidence TAS] [pmid 12466851]; go_function: extracellular matrix structural constituent conferring tensile strength [goid 0030020] [evidence IEA]; go_function: extracellula…
Fibrillin 1	Fbn1	1.0141	-1.35569	-1.98897	-1.61509	-1.76452	-1.51278	-1.06518	-1.21672	-1.81689	-1.15939	-1.27113	-1.99876	1.47928	NM_007993	GGTTTTATGTTCTTGTGTGGATTAAGGCTGGAGGGGCCTTTCTGGAGGTG	Signal transduction -> Cell communication;Sensory perception -> Vision;Developmental processes -> Mesoderm development -> Skeletal development	Cell adhesion molecule;Extracellular matrix -> Extracellular matrix structural protein;Extracellular matrix -> Extracellular matrix glycoprotein;Select calcium binding protein -> Annexin	go_component: microfibril [goid 0001527] [evidence TAS] [pmid 7744963]; go_component: extracellular matrix [goid 0005578] [evidence IEA]; go_function: calcium ion binding [goid 0005509] [evidence IEA]
Fibrillin 2	Fbn2	1.07665	1.16474	-1.00156	1.21165	-1.00375	1.02334	1.18394	1.10422	1.11851	1.02389	1.05577	1.05384	-1.0483	NM_010181.1	AATTGGAGGAGCACAATGAGGACGACTACCTTCTGGGGGTGCTCGGGGAG	Signal transduction -> Cell communication;Sensory perception -> Vision;Developmental processes -> Mesoderm development -> Skeletal development	Cell adhesion molecule;Extracellular matrix -> Extracellular matrix structural protein;Extracellular matrix -> Extracellular matrix glycoprotein;Select calcium binding protein -> Annexin	go_component: microfibril [goid 0001527] [evidence TAS] [pmid 7744963]; go_component: extracellular matrix [goid 0005578] [evidence IEA]; go_component: extracellular [goid 0005576] [evidence TAS] [pmid 11285249]; go_component: extracellular space [goid 0005615] [evidence TAS] [pmid 12466851]; go_component: nucleus [goid 0005634] [evidence ISS] [pmid 12466851]; go_function: calcium ion binding [go…
Fibulin 2	Fbln2	1.00716	1.13727	-1.12296	1.34792	1.12993	1.09322	1.05578	-1.02201	1.03123	1.04334	1.02987	1.03464	-1.12175	NM_007992.1	GGAAACAGTTCTGTGTGAACACCCTGGGATCCTTCTACTGTGTCAACCAC	Signal transduction -> Cell communication;Sensory perception -> Vision;Developmental processes -> Mesoderm development -> Skeletal development	Cell adhesion molecule;Extracellular matrix -> Extracellular matrix structural protein;Extracellular matrix -> Extracellular matrix glycoprotein;Select calcium binding protein -> Calmodulin related protein;Select calcium binding protein -> Annexin	go_component: extracellular matrix [goid 0005578] [evidence IEA]; go_component: extracellular [goid 0005576] [evidence IEA]; go_function: calcium ion binding [goid 0005509] [evidence IEA]; go_function: protein binding [goid 0005515] [evidence IPI] [pmid 11733994]
Latent transforming growth factor beta binding protein 1	Ltbp1	1.06287	1.00681	1.02855	1.11424	1.08005	1.10732	1.16368	1.10072	1.0831	-1.02947	-1.0348	-1.07422	-1.08207	NM_019919.2	CCTCACCTTGAGCAGCTCGCGCCCCTCCCCTCCTCTCCACCCCAACTCCC	Signal transduction -> Cell communication;Sensory perception -> Vision;Developmental processes -> Mesoderm development -> Skeletal development	Cell adhesion molecule;Extracellular matrix -> Extracellular matrix structural protein;Extracellular matrix -> Extracellular matrix glycoprotein;Select calcium binding protein -> Calmodulin related protein;Select calcium binding protein -> Annexin	go_component: extracellular space [goid 0005615] [evidence TAS] [pmid 12466851]; go_component: extracellular matrix [goid 0005578] [evidence IDA] [pmid 9008713]; go_function: calcium ion binding [goid 0005509] [evidence IEA]; go_function: growth factor binding [goid 0019838] [evidence ISS] [pmid 12466851]; go_process: transforming growth factor beta receptor signaling pathway [goid 0007179] [evid…
Latent transforming growth factor beta binding protein 1	Ltbp1	-1.05346	-1.0938	-1.00549	-1.06724	1.06483	-1.10381	-1.02913	-1.03073	-1.14348	-1.12247	-1.19209	-1.1403	-1.09436	NM_019919.2	ATCAACGTCTGTGGAGGGCAGTGCTGCCACGGGTGGAGTAAACCTCCTGG	Signal transduction -> Cell communication;Sensory perception -> Vision;Developmental processes -> Mesoderm development -> Skeletal development	Cell adhesion molecule;Extracellular matrix -> Extracellular matrix structural protein;Extracellular matrix -> Extracellular matrix glycoprotein;Select calcium binding protein -> Calmodulin related protein;Select calcium binding protein -> Annexin	go_component: extracellular space [goid 0005615] [evidence TAS] [pmid 12466851]; go_component: extracellular matrix [goid 0005578] [evidence IDA] [pmid 9008713]; go_function: calcium ion binding [goid 0005509] [evidence IEA]; go_function: growth factor binding [goid 0019838] [evidence ISS] [pmid 12466851]; go_process: transforming growth factor beta receptor signaling pathway [goid 0007179] [evid…
Latent transforming growth factor beta binding protein 1	Ltbp1	1.09623	1.12535	1.1005	1.00486	-1.03818	-1.0057	1.00661	-1.08356	-1.00742	-1.02108	-1.04301	-1.00474	1.0127	NM_019919.2	CTTCCCAGAATGTGATGATTCGGCATGGCCAGACCCAGGAGTACCTGCTC	Signal transduction -> Cell communication;Sensory perception -> Vision;Developmental processes -> Mesoderm development -> Skeletal development	Cell adhesion molecule;Extracellular matrix -> Extracellular matrix structural protein;Extracellular matrix -> Extracellular matrix glycoprotein;Select calcium binding protein -> Calmodulin related protein;Select calcium binding protein -> Annexin	go_component: extracellular space [goid 0005615] [evidence TAS] [pmid 12466851]; go_component: extracellular matrix [goid 0005578] [evidence IDA] [pmid 9008713]; go_function: calcium ion binding [goid 0005509] [evidence IEA]; go_function: growth factor binding [goid 0019838] [evidence ISS] [pmid 12466851]; go_process: transforming growth factor beta receptor signaling pathway [goid 0007179] [evid…
Latent transforming growth factor beta binding protein 1	Ltbp1	1.04906	1.02084	-3.0488	-1.05713	-2.54954	-1.36728	1.14012	-2.04757	-1.99196	1.13327	-1.23619	-1.27059	-1.4285	NM_019919.2	CCCAAGACTATGGGTGTCCTTAGATGACAGGGAAGTAAGGACTTGTGCAG	Signal transduction -> Cell communication;Sensory perception -> Vision;Developmental processes -> Mesoderm development -> Skeletal development	Cell adhesion molecule;Extracellular matrix -> Extracellular matrix structural protein;Extracellular matrix -> Extracellular matrix glycoprotein;Select calcium binding protein -> Calmodulin related protein;Select calcium binding protein -> Annexin	go_component: extracellular space [goid 0005615] [evidence TAS] [pmid 12466851]; go_component: extracellular matrix [goid 0005578] [evidence IDA] [pmid 9008713]; go_function: calcium ion binding [goid 0005509] [evidence IEA]; go_function: growth factor binding [goid 0019838] [evidence ISS] [pmid 12466851]; go_process: transforming growth factor beta receptor signaling pathway [goid 0007179] [evid…
Latent transforming growth factor beta binding protein 2	Ltbp2	-1.03845	-1.26756	-3.47247	-1.44251	-2.47131	-1.48578	1.10593	-1.78337	-3.03521	1.07605	-1.53346	-2.43937	-1.41517	NM_013589.1	CACTTGCCCTTGTTCCCTCTAAGAAATGCACTTCCATACAAGCTAGCTGG	Signal transduction -> Cell communication;Sensory perception -> Vision;Developmental processes -> Mesoderm development -> Skeletal development	Cell adhesion molecule;Extracellular matrix -> Extracellular matrix structural protein;Extracellular matrix -> Extracellular matrix glycoprotein;Select calcium binding protein -> Calmodulin related protein;Select calcium binding protein -> Annexin	go_function: calcium ion binding [goid 0005509] [evidence IEA]
Latent transforming growth factor beta binding protein 3	Ltbp3	1.2217	1.23835	-1.73075	1.37622	-1.08472	1.2768	1.04727	-1.17628	-1.15835	1.08471	-1.02376	1.10878	-1.31309	NM_008520.1	CTGCTTTCTCCCAAGGGTGATTCCTAGAAACTTCGACATCAGATCTGCCC	Signal transduction -> Cell communication;Sensory perception -> Vision;Developmental processes -> Mesoderm development -> Skeletal development	Cell adhesion molecule;Extracellular matrix -> Extracellular matrix structural protein;Extracellular matrix -> Extracellular matrix glycoprotein;Select calcium binding protein -> Calmodulin related protein;Select calcium binding protein -> Annexin	go_component: extracellular [goid 0005576] [evidence IDA] [pmid 7730318]; go_component: extracellular matrix [goid 0005578] [evidence ISS] [pmid 7730318]; go_component: extracellular space [goid 0005615] [evidence TAS] [pmid 12466851]; go_function: calcium ion binding [goid 0005509] [evidence IEA]; go_process: skeletal development [goid 0001501] [evidence IMP] [pmid 12379497]; go_process: TGFbeta…
Latent transforming growth factor beta binding protein 3	Ltbp3	1.14868	1.19413	-1.47246	1.22434	-1.03879	1.24818	1.01788	-1.1569	-1.07611	1.00268	-1.04615	1.07451	-1.32055	NM_008520	GCTTTATCCCCAAGGGTGATTCCTAGAAACTTCGACATCAGATCTGCCCC	Signal transduction -> Cell communication;Sensory perception -> Vision;Developmental processes -> Mesoderm development -> Skeletal development	Cell adhesion molecule;Extracellular matrix -> Extracellular matrix structural protein;Extracellular matrix -> Extracellular matrix glycoprotein;Select calcium binding protein -> Calmodulin related protein;Select calcium binding protein -> Annexin	go_component: extracellular [goid 0005576] [evidence IDA] [pmid 7730318]; go_component: extracellular matrix [goid 0005578] [evidence ISS] [pmid 7730318]; go_component: extracellular space [goid 0005615] [evidence TAS] [pmid 12466851]; go_function: calcium ion binding [goid 0005509] [evidence IEA]; go_process: skeletal development [goid 0001501] [evidence IMP] [pmid 12379497]; go_process: TGFbeta…
Latent transforming growth factor beta binding protein 3	Ltbp3	1.2184	1.35879	-1.14301	1.60626	1.14216	1.54563	1.31444	1.01915	-1.13408	1.2182	1.06266	1.08015	-1.57404	NM_008520.1	CGAACACACCAGGCTCTTTCCAGTGTCAGTGCCTCTCCGGCTATCATCTG	Signal transduction -> Cell communication;Sensory perception -> Vision;Developmental processes -> Mesoderm development -> Skeletal development	Cell adhesion molecule;Extracellular matrix -> Extracellular matrix structural protein;Extracellular matrix -> Extracellular matrix glycoprotein;Select calcium binding protein -> Calmodulin related protein;Select calcium binding protein -> Annexin	go_component: extracellular [goid 0005576] [evidence IDA] [pmid 7730318]; go_component: extracellular matrix [goid 0005578] [evidence ISS] [pmid 7730318]; go_component: extracellular space [goid 0005615] [evidence TAS] [pmid 12466851]; go_function: calcium ion binding [goid 0005509] [evidence IEA]; go_process: skeletal development [goid 0001501] [evidence IMP] [pmid 12379497]; go_process: TGFbeta…
Latent transforming growth factor beta binding protein 4	Ltbp4	1.12465	1.12091	1.00549	1.25782	1.27976	1.39373	-1.03175	1.02384	-1.00938	-1.00771	-1.02789	1.01354	-1.4432	NM_175641.1	AATACCAGTCATTGTGTCCTCACGGCCGGGGCTACCTGGTGCCCAGTGGA	Signal transduction -> Cell communication;Sensory perception -> Vision;Developmental processes -> Mesoderm development -> Skeletal development	Cell adhesion molecule;Extracellular matrix -> Extracellular matrix structural protein;Extracellular matrix -> Extracellular matrix glycoprotein;Select calcium binding protein -> Calmodulin related protein;Select calcium binding protein -> Annexin	go_component: extracellular matrix [goid 0005578] [evidence IDA] [pmid 12208849]; go_function: protein binding [goid 0005515] [evidence TAS] [pmid 12208849]; go_process: TGFbeta receptor signaling pathway [goid 0007179] [evidence IMP] [pmid 12208849]; go_process: hormone secretion [goid 0046879] [evidence IMP] [pmid 12208849]
Latent transforming growth factor beta binding protein 4	Ltbp4	1.28087	1.44307	-1.29078	1.26365	1.38908	1.31454	-1.09072	-1.14915	-1.38027	-1.10513	-1.33023	-1.06823	-1.6765	NM_175641.1	CGCTGTATCTGTCGTCCAGGATTTGCTCCCACGCATCAGCCACATCACTG	Signal transduction -> Cell communication;Sensory perception -> Vision;Developmental processes -> Mesoderm development -> Skeletal development	Cell adhesion molecule;Extracellular matrix -> Extracellular matrix structural protein;Extracellular matrix -> Extracellular matrix glycoprotein;Select calcium binding protein -> Calmodulin related protein;Select calcium binding protein -> Annexin	go_component: extracellular matrix [goid 0005578] [evidence IDA] [pmid 12208849]; go_function: protein binding [goid 0005515] [evidence TAS] [pmid 12208849]; go_process: TGFbeta receptor signaling pathway [goid 0007179] [evidence IMP] [pmid 12208849]; go_process: hormone secretion [goid 0046879] [evidence IMP] [pmid 12208849]
CD34 antigen	Cd34	1.10469	-1.05474	-1.16852	-1.02167	-1.40363	-1.07034	-1.06923	-1.79499	-1.67764	1.10446	-1.39066	-1.47329	1.08414	NM_133654.1	CTCCTGGGGTTAAGGGGAGAACAGGGGTCCTGATTTTAATGATGGCTAGG	Cell adhesion	Cell adhesion molecule;Miscellaneous function	go_component: plasma membrane [goid 0005886] [evidence IEA]; go_component: integral to membrane [goid 0016021] [evidence TAS] [pmid 12466851]; go_component: extracellular space [goid 0005615] [evidence TAS] [pmid 12466851]; go_component: membrane [goid 0016020] [evidence IEA]; go_function: cell adhesion molecule activity [goid 0005194] [evidence IEA]; go_process: cell adhesion [goid 0007155] [evi…
Calsyntenin 1	Clstn1	1.21352	-1.08191	1.14225	1.08865	-1.04716	1.08699	1.20263	-1.05878	-1.04289	1.04249	-1.0598	1.07122	-1.38281	NM_023051.1	GCTCTCCAGACTCTCTCCCAGCCCCACGGGTCCACGATGTACAAAATCAT	Signal transduction -> Cell communication -> Cell adhesion-mediated signaling;Cell adhesion	Cell adhesion molecule;Select calcium binding protein	go_component: integral to membrane [goid 0016021] [evidence IDA] [pmid 11161476]; go_component: postsynaptic membrane [goid 0045211] [evidence IDA] [pmid 12498782]; go_component: membrane [goid 0016020] [evidence IEA]; go_function: calcium ion binding [goid 0005509] [evidence IDA] [pmid 11161476]; go_function: cell adhesion molecule activity [goid 0005194] [evidence IEA]; go_process: cell adhesio…
Calsyntenin 3	Clstn3	1.09695	1.2136	1.04944	1.12983	1.1743	1.05327	1.05726	1.00955	-1.02252	-1.12873	1.03041	-1.05517	1.05002	NM_153508.2	GAAGAGAGACCGAGGGGGGAGAAAGAGCTCTTCATTTGGAGCAGTCCTTC	Signal transduction -> Cell communication -> Cell adhesion-mediated signaling;Cell adhesion	Cell adhesion molecule;Select calcium binding protein	go_component: postsynaptic membrane [goid 0045211] [evidence IDA] [pmid 12498782]; go_component: integral to membrane [goid 0016021] [evidence TAS] [pmid 12466851]; go_component: membrane [goid 0016020] [evidence IEA]; go_function: calcium ion binding [goid 0005509] [evidence IEA]; go_function: cell adhesion molecule activity [goid 0005194] [evidence IEA]; go_process: cell adhesion [goid 0007155]…
Nephronophthisis 1 (juvenile) homolog (human)	Nphp1	1.30015	1.10264	1.11416	1.20447	-1.07194	1.10481	-1.16383	1.10907	1.11534	-1.11735	1.00599	1.06814	1.13478	NM_016902.1	TGCTGGCCACCTTCCCTCTGCTCCTGGAGCAGCCCGACGTGATGGATGCT	Signal transduction;Cell adhesion;Cell structure and motility	Cell junction protein	go_component: kinesin complex [goid 0005871] [evidence IEA]
Gap junction membrane channel protein alpha 1	Gja1	-1.01736	-1.09103	-1.48368	-1.37417	-1.06421	-1.37125	-1.20159	-1.37852	-1.68151	-1.12905	-1.35227	-1.59818	1.18283	NM_010288.2	GTAGACCTAGCCCATCCAATCAATGTGCTCGGGAAAGTGTTCTTTATTCA	Signal transduction	Cell junction protein -> Gap junction	go_component: integral to membrane [goid 0016021] [evidence TAS] [pmid 12466851]; go_component: gap junction [goid 0005921] [evidence TAS] [pmid 11397787]; go_component: connexon complex [goid 0005922] [evidence IEA]; go_function: gap-junction forming channel activity [goid 0005243] [evidence IDA] [pmid 11397787]; go_function: connexon channel activity [goid 0015285] [evidence IEA]; go_process: c…
Gap junction membrane channel protein alpha 12	Gja12	1.62292	1.87144	1.31013	1.22934	-1.06173	1.00547	-1.01794	-1.07857	-1.18139	1.14969	-1.07589	-1.02359	1.04303	NM_080454.2	CTTCTTAGGGGACATCCTGGAAGTTCTGTTGTGCCTTGCTGCTTAGATGC	Signal transduction	Cell junction protein -> Gap junction	go_component: gap junction [goid 0005921] [evidence IDA] [pmid 11160382]; go_component: integral to membrane [goid 0016021] [evidence TAS] [pmid 12466851]; go_component: extracellular space [goid 0005615] [evidence TAS] [pmid 12466851]; go_component: connexon complex [goid 0005922] [evidence ISS] [pmid 12466851]; go_function: gap-junction forming channel activity [goid 0005243] [evidence IDA] [pm…
Gap junction membrane channel protein alpha 7	Gja7	-1.11764	-1.32286	-1.51946	-1.07569	-1.21741	-1.11603	1.04718	-1.47145	-1.53062	1.36051	-1.28492	-1.39235	1.24987	NM_008122.1	CCCAGGCACATGTTCTCAGCAATAATGCAGTTGCAGAACTTTCAGGTTGT	Signal transduction	Cell junction protein -> Gap junction	go_component: integral to membrane [goid 0016021] [evidence IEA]; go_component: connexon complex [goid 0005922] [evidence IEA]; go_component: gap junction [goid 0005921] [evidence IEA]; go_function: gap-junction forming channel activity [goid 0005243] [evidence IEA]; go_function: connexon channel activity [goid 0015285] [evidence IEA]; go_process: cell communication [goid 0007154] [evidence IEA];…
Gap junction membrane channel protein beta 1	Gjb1	-1.05267	1.08041	1.03471	1.05227	1.13141	1.1022	1.15496	1.13717	1.03554	-1.0198	-1.00507	-1.13125	-1.08956	NM_008124.2	GTGGGGAGCCACTTCTACAACAGGGCTCAAGGTTATTAATGGTGTGGGCA	Signal transduction	Cell junction protein -> Gap junction	go_component: gap junction [goid 0005921] [evidence IEA]; go_component: connexon complex [goid 0005922] [evidence IEA]; go_component: integral to membrane [goid 0016021] [evidence TAS] [pmid 12466851]; go_component: extracellular space [goid 0005615] [evidence TAS] [pmid 12466851]; go_function: gap-junction forming channel activity [goid 0005243] [evidence IEA]; go_function: connexon channel acti…
Gap junction membrane channel protein beta 3	Gjb3	-1.67765	1.04417	-1.19941	1.32337	1.03918	-1.72441	-1.56825	-2.23031	-2.11799	-2.01029	-3.33458	-3.00069	2.29643	NM_008126.1	ATGCAAGGGTCTACTAGCGCTGGGATGGTACACAGGGCTTCTACCTACTG	Signal transduction	Cell junction protein -> Gap junction	go_component: integral to membrane [goid 0016021] [evidence TAS] [pmid 12466851]; go_component: gap junction [goid 0005921] [evidence IEA]; go_component: connexon complex [goid 0005922] [evidence IEA]; go_function: gap-junction forming channel activity [goid 0005243] [evidence IEA]; go_function: connexon channel activity [goid 0015285] [evidence IEA]; go_process: cell-cell signaling [goid 0007267…
Gap junction membrane channel protein beta 4	Gjb4	-1.63731	-1.37687	-1.21859	1.07065	-1.12816	-1.31718	-1.38477	-2.94833	-2.81211	-1.28646	-2.06894	-2.12993	1.83913	NM_008127.1	AGTGAGGTCGTCTACCTGGTGGGCAAGAGATGCATGGAGGTCTTCCGTCC	Signal transduction	Cell junction protein -> Gap junction	go_component: integral to membrane [goid 0016021] [evidence TAS] [pmid 12466851]; go_component: gap junction [goid 0005921] [evidence IEA]; go_component: connexon complex [goid 0005922] [evidence IEA]; go_component: extracellular space [goid 0005615] [evidence TAS] [pmid 12466851]; go_function: gap-junction forming channel activity [goid 0005243] [evidence IEA]; go_function: connexon channel acti…
Gap junction membrane channel protein beta 6	Gjb6	1.05814	1.01629	1.06168	-1.07594	-1.00032	1.01223	1.14495	1.13783	1.06028	-1.0842	1.02723	1.06825	1.06187	NM_008128.3	GAGCCTTTCCACCTATGGTGAACAGTGCAGACATGAATATGATCTCGCCA	Signal transduction	Cell junction protein -> Gap junction	go_component: gap junction [goid 0005921] [evidence IDA] [pmid 14595769]; go_component: connexon complex [goid 0005922] [evidence IEA]; go_component: integral to membrane [goid 0016021] [evidence IEA]; go_function: gap-junction forming channel activity [goid 0005243] [evidence IEA]; go_function: connexon channel activity [goid 0015285] [evidence IEA]; go_function: protein binding [goid 0005515] […
Claudin 1	Cldn1	1.29974	-1.13846	-1.00279	1.26017	-1.17414	1.08107	-1.1099	-1.18713	-1.03788	-1.31017	-1.34445	1.05925	1.31134	NM_016674.2	CCTACTGTTACACCCTAGTTTCAGTTGTTTGGCCTGGAACTTCTGTTGCT	Cell structure and motility -> Cell structure	Cell junction protein -> Tight junction	go_component: membrane [goid 0016020] [evidence IEA]; go_component: tight junction [goid 0005923] [evidence IEA]; go_component: integral to membrane [goid 0016021] [evidence TAS] [pmid 12466851]; go_component: extracellular space [goid 0005615] [evidence TAS] [pmid 12466851]; go_function: protein binding [goid 0005515] [evidence IPI] [pmid 11689568]; go_function: structural molecule activity [goi…
Claudin 10	Cldn10	1.05309	1.23401	-1.07421	1.35314	1.21295	1.21739	1.08946	1.03467	1.09538	-1.04113	-1.0058	-1.08475	-1.25065	NM_023878.1	TCTCGTCGCTGCCACCACATCCAACGAATGGAAAGTGACCACCCGAGCGT	Cell structure and motility -> Cell structure	Cell junction protein -> Tight junction	go_component: tight junction [goid 0005923] [evidence IEA]; go_component: membrane [goid 0016020] [evidence IEA]; go_component: integral to membrane [goid 0016021] [evidence IEA]; go_function: structural molecule activity [goid 0005198] [evidence IEA]
Claudin 19	Cldn19	-1.05251	1.04878	1.0118	-1.01044	-1.00919	-1.05078	-1.04773	1.02567	-1.01536	1.04889	1.03866	-1.00579	-1.00047	NM_001038590.1	GGTTCCTTTCTCTGCTGCACATGCCCAGAGCCGGAGAGGGCGAACAGCAT	Cell structure and motility -> Cell structure	Cell junction protein -> Tight junction	go_component: membrane [goid 0016020] [evidence IEA]; go_component: tight junction [goid 0005923] [evidence IDA]; go_component: integral to membrane [goid 0016021] [evidence IEA]; go_function: structural molecule activity [goid 0005198] [evidence IMP]; go_process: apical junction assembly [goid 0043297] [evidence IMP]; go_process: action potential propagation [goid 0019227] [evidence IMP]
Claudin 23	Cldn23	1.04154	1.07865	-1.00366	1.10754	-1.00562	-1.01586	1.65451	1.13785	1.02991	1.22398	1.02616	-1.09258	1.01655	NM_027998.2	GTCTTCCAAAAGCCAAGGCGATGCTACACTGTCCTGTTCCCGAGATACCT	Cell structure and motility -> Cell structure	Cell junction protein -> Tight junction
Claudin 4	Cldn4	1.04828	1.04566	1.08073	-1.01555	-1.08826	-1.05757	1.05222	-1.00081	-1.03554	1.01593	1.00037	1.09102	1.03986	NM_009903.1	TCTGAGTTCCCTCCCTTTGCCCATTTCAAGGACACCGGCCAGTCTGCGGA	Cell structure and motility -> Cell structure	Cell junction protein -> Tight junction	go_component: membrane [goid 0016020] [evidence IEA]; go_component: integral to membrane [goid 0016021] [evidence TAS] [pmid 12466851]; go_component: tight junction [goid 0005923] [evidence IEA]; go_component: extracellular space [goid 0005615] [evidence TAS] [pmid 12466851]; go_function: structural molecule activity [goid 0005198] [evidence IEA]
Claudin 9	Cldn9	1.0399	1.17066	-1.00255	1.12447	1.0308	1.2922	1.04294	-1.02415	1.00155	-1.02391	-1.04221	-1.04233	-1.00587	NM_020293.1	ATGCTAGGGGGAGGGCTCCTCTGCTGTACGTGTCCCCCGTCACACTTTGA	Cell structure and motility -> Cell structure	Cell junction protein -> Tight junction	go_component: tight junction [goid 0005923] [evidence IEA]; go_component: membrane [goid 0016020] [evidence IEA]; go_component: integral to membrane [goid 0016021] [evidence TAS] [pmid 12466851]; go_component: extracellular space [goid 0005615] [evidence TAS] [pmid 12466851]; go_function: structural molecule activity [goid 0005198] [evidence IEA]
Par-3 (partitioning defective 3) homolog (C. elegans)	Pard3	1.30409	1.53675	1.46813	1.13489	1.27655	1.14153	1.46007	1.21394	1.06019	1.23475	1.02701	1.01692	-1.17656	NM_033620.1	GGTATTCCAGTTACCAGGGCTCAAGGAATGGCTATCTAGGCGGGCACGGC	Cell adhesion;Protein targeting and localization;Cell proliferation and differentiation;Cell structure and motility -> Cell structure	Cell junction protein -> Tight junction	go_component: adherens junction [goid 0005912] [evidence IDA] [pmid 12203721]; go_component: kinesin complex [goid 0005871] [evidence IEA]; go_component: tight junction [goid 0005923] [evidence IEA]; go_component: membrane [goid 0016020] [evidence IEA]; go_component: cell-cell adherens junction [goid 0005913] [evidence IDA] [pmid 12515806]; go_function: protein binding [goid 0005515] [evidence IP…
Par-3 (partitioning defective 3) homolog (C. elegans)	Pard3	1.06088	-1.03783	1.06751	1.18543	1.21681	1.23755	1.02438	-1.06282	-1.14748	1.01606	-1.02808	-1.06787	-1.17031	NM_033620.1	AGGGGCTGGATGAGTCGCCCACCAGGAACGCAGCACTGAGCAGGATAATG	Cell adhesion;Protein targeting and localization;Cell proliferation and differentiation;Cell structure and motility -> Cell structure	Cell junction protein -> Tight junction	go_component: adherens junction [goid 0005912] [evidence IDA] [pmid 12203721]; go_component: kinesin complex [goid 0005871] [evidence IEA]; go_component: tight junction [goid 0005923] [evidence IEA]; go_component: membrane [goid 0016020] [evidence IEA]; go_component: cell-cell adherens junction [goid 0005913] [evidence IDA] [pmid 12515806]; go_function: protein binding [goid 0005515] [evidence IP…
Tight junction protein 2	Tjp2	-1.09576	-1.02578	-1.19438	-1.06143	-1.26595	-1.18148	1.77737	-1.34253	-1.09971	2.37342	-1.20406	-1.06041	-1.03462	NM_011597.1	GCTGGGGAGGCCAAGATTTTAGAGTGTTTGTCCGTTGTCTGGAACCACAT	Cell structure and motility -> Cell structure	Cell junction protein -> Tight junction	go_component: plasma membrane [goid 0005886] [evidence IDA] [pmid 12060405]; go_component: membrane [goid 0016020] [evidence IEA]; go_component: tight junction [goid 0005923] [evidence ISS] [pmid 12466851]; go_component: nucleus [goid 0005634] [evidence IEA]; go_function: protein binding [goid 0005515] [evidence IEA]; go_process: intracellular signaling cascade [goid 0007242] [evidence IEA]
	2010002N16Rik	1.11849	1.1915	1.01714	1.10989	1.08142	1.00537	1.16382	1.05215	-1.01375	1.13512	1.09983	1.03973	-1.0105	XM_110852.3	CAACGAGAGCTTCCGAGCAGCCATCGACAAATCGTACGATGGGCCAGAAG	Cell adhesion;Protein targeting and localization;Cell proliferation and differentiation;Cell structure and motility -> Cell structure	Cell junction protein -> Tight junction;Cell junction protein -> Other cell junction protein
AarF domain containing kinase 1	Adck1	-1.18658	-1.88157	-1.0635	-1.22634	1.09572	-1.0664	-1.30929	1.32921	1.40617	-1.38409	1.06193	1.33395	1.43861	NM_028105.2	CTTCACGCTGGGACGACCCACTGACCCATGGCTGCCTAGGGTTGGCTGTG	Electron transport -> Oxidative phosphorylation;Coenzyme and prosthetic group metabolism -> Other coenzyme and prosthetic group metabolism	Chaperone	go_component: extracellular space [goid 0005615] [evidence TAS] [pmid 12466851]; go_function: ATP binding [goid 0005524] [evidence IEA]; go_function: transferase activity [goid 0016740] [evidence IEA]; go_function: protein kinase activity [goid 0004672] [evidence ISS] [pmid 12466851]; go_process: protein amino acid phosphorylation [goid 0006468] [evidence ISS] [pmid 12466851]
AarF domain containing kinase 4	Adck4	-1.05145	-1.16376	1.3823	1.04499	1.2924	1.1747	-1.28604	1.28826	1.28588	-1.25478	1.13739	1.24353	-1.08289	NM_133770.1	GGGCCCCTGGAGTTAGCTCCCTGATCCTAAGTGAGCAACCTTGAATTCTG	Electron transport -> Oxidative phosphorylation;Coenzyme and prosthetic group metabolism -> Other coenzyme and prosthetic group metabolism	Chaperone
AarF domain containing kinase 5	Adck5	-1.00137	-1.30112	1.15499	-1.25475	1.36353	1.3025	-1.37096	1.02212	1.20756	-1.46878	-1.04201	1.03615	1.08779	NM_172960.1	CCTGCGCCACATCAAGGTCCTCTGGGAGGCATTAAAGTTTGAGATGGCCC	Electron transport -> Oxidative phosphorylation;Coenzyme and prosthetic group metabolism -> Other coenzyme and prosthetic group metabolism	Chaperone
Aryl-hydrocarbon receptor-interacting protein	Aip	1.13753	-1.00241	-1.17325	1.13228	-1.01697	1.0873	-1.0218	1.16949	1.1351	-1.0012	1.04185	1.01403	-1.14444	NM_016666	CACCTGTCAATCCCCCACTGTCACTTTGCGCTTCTGTGTATATAAAGGCC	Sensory perception -> Vision	Chaperone	go_function: transcription cofactor activity [goid 0003712] [evidence IPI] [pmid 9083006]; go_process: xenobiotic metabolism [goid 0006805] [evidence IPI] [pmid 9083006]; go_process: protein folding [goid 0006457] [evidence IEA]
Bcl2-associated athanogene 2	Bag2	-1.2369	-1.52802	-1.99082	-1.31193	-1.63477	-1.51694	1.23125	1.66195	1.18172	1.32487	1.75508	1.09148	1.15691	NM_145392.1	CTCTATGCATATGCATCTCATACCATGAATTTTTAGGTGTGCGTGGAAGC	Protein metabolism and modification -> Protein folding;Apoptosis	Chaperone
Bcl2-associated athanogene 3	Bag3	2.28138	3.60929	1.81145	2.63682	-1.33327	-1.17054	2.64908	1.60519	1.26328	2.30124	1.68509	1.12835	1.5971	NM_013863.3	GCCGTGGCTGTGGGCTATCTTCCTGTTAGCCTTGGACTGAAGGGGTTTTA	Protein metabolism and modification -> Protein folding;Apoptosis -> Inhibition of apoptosis	Chaperone	go_component: cytosol [goid 0005829] [evidence ISS] [pmid 10597216]; go_function: apoptosis regulator activity [goid 0016329] [evidence ISS] [pmid 12819136]; go_function: chaperone activity [goid 0003754] [evidence IEA]; go_function: protein binding [goid 0005515] [evidence IEA]; go_process: anti-apoptosis [goid 0006916] [evidence ISS] [pmid 10597216]; go_process: apoptosis [goid 0006915] [eviden…
BCL2-associated athanogene 4	Bag4	1.06415	-1.38942	1.29001	-1.39796	1.22014	-1.21725	-1.4917	1.05789	-1.26627	-1.28552	-1.09182	-1.36557	1.08077	NM_026121.1	CAGTGTGTGGTGGGCTCCTAAAGTCATTCGTGTCCTTTCTGTACAGCATG	Protein metabolism and modification -> Protein folding;Signal transduction -> Cell surface receptor mediated signal transduction;Apoptosis -> Inhibition of apoptosis	Chaperone	go_component: cellular_component unknown [goid 0008372] [evidence ND]; go_function: molecular_function unknown [goid 0005554] [evidence ND]; go_function: protein binding [goid 0005515] [evidence IEA]; go_function: chaperone activity [goid 0003754] [evidence IEA]; go_function: apoptosis regulator activity [goid 0016329] [evidence ISS] [pmid 12819136]; go_process: biological_process unknown [goid 0…
BCL2-associated athanogene 5	Bag5	1.04551	1.1529	1.02583	1.28056	-1.18791	-1.1844	1.09063	-1.13759	-1.07012	1.12537	-1.04392	1.00847	-1.08207	NM_027404.1	TGGCCCAGAACATCCTCAGCTACCTGGACATGAAGTCGGACGAGTGGGAG	Protein metabolism and modification -> Protein folding;Apoptosis -> Inhibition of apoptosis	Chaperone	go_component: cellular component unknown [goid 0008372] [evidence ND]; go_function: protein binding [goid 0005515] [evidence IEA]; go_function: unfolded protein binding [goid 0051082] [evidence IEA]; go_process: apoptosis [goid 0006915] [evidence IEA]
TSPY-like 2	DXBwg1396e	-1.00599	1.11492	1.0336	1.03447	-1.07043	-1.04869	1.27444	1.27818	1.20351	1.28141	1.33761	1.16232	1.09936	NM_029836.1	CAGAAGCCCCGCCCCTTTCCCCGTGACCCTCAACGAGCCTAATAAAACTG	Nucleoside, nucleotide and nucleic acid metabolism -> DNA metabolism -> DNA replication;Cell cycle -> DNA replication;Nucleoside, nucleotide and nucleic acid metabolism -> Chromatin packaging and remodeling;Apoptosis;Nucleoside, nucleotide and nucleic acid metabolism -> DNA metabolism -> DNA replication;Cell cycle -> DNA replication	Chaperone	go_component: nucleus [goid 0005634] [evidence ISS] [pmid 12466851]; go_function: DNA binding [goid 0003677] [evidence ISS] [pmid 12466851]; go_process: nucleosome assembly [goid 0006334] [evidence ISS] [pmid 12466851]
DnaJ (Hsp40) homolog, subfamily C, member 8	Dnajc8	-1.04511	1.02293	1.10726	1.07641	-1.17025	-1.07404	1.02459	1.11088	1.08146	1.03101	1.16071	1.22416	1.15407	NM_172400	CTTTCCCCACGGATCCACCAGGATTGAAGGAGCTTCTGACCTAGGCTGAC	Biological process unclassified	Chaperone
Prefoldin 2	Pfdn2	-1.00183	1.02219	1.31093	1.09987	1.15073	1.01455	-1.17656	1.07721	1.17369	-1.2096	-1.04867	1.08872	1.17437	NM_011070.2	TGGTTGGAGGTGTGCTGGTGGAGCGGACTGTCAAAGAAGTGCTGCCTGCC	Protein metabolism and modification -> Protein folding	Chaperone	go_component: cytosol [goid 0005829] [evidence TAS] [pmid 9630229]; go_function: chaperone activity [goid 0003754] [evidence IDA] [pmid 9630229]; go_process: protein folding [goid 0006457] [evidence IDA] [pmid 9630229]
NIN1/RPN12 binding protein 1 homolog (S. cerevisiae)	1700021I09Rik	-1.10547	-1.22773	-1.21269	-1.35127	-1.10295	-1.42354	1.58713	-1.0714	-1.2243	1.19913	-1.15155	-1.47495	1.17979	NM_026277.1	GACGATGGGACCTTGCACATGCATTTCTCCCGAAACCCGAAAGTTCTGAA	Protein metabolism and modification -> Proteolysis;Protein metabolism and modification -> Protein complex assembly;Other metabolism	Chaperone	go_component: nucleolus [goid 0005730] [evidence ISS] [pmid 12588997]; go_component: cytoplasm [goid 0005737] [evidence ISS] [pmid 12588997]; go_component: nucleus [goid 0005634] [evidence ISS] [pmid 12588997]; go_process: ribosomal small subunit biogenesis [goid 0042274] [evidence ISS] [pmid 12588997]; go_process: processing of 20S pre-rRNA [goid 0030490] [evidence ISS] [pmid 12588997]
Sarcolemma associated protein	Slmap	1.11949	-1.11454	-3.05411	-1.15303	-1.05235	1.07018	-1.37921	1.11495	1.16331	-1.26537	1.18816	1.26868	1.01772	NM_032008.2	AATACTGTCGTATAGTTCATTTTACCATTCTCTGTTGCAGGAAGCCACCC	Biological process unclassified	Chaperone	go_component: integral to membrane [goid 0016021] [evidence IDA] [pmid 10986292]
Suppression of tumorigenicity 13	St13	1.00439	1.07509	1.00801	1.10169	-1.3702	1.02309	1.30736	1.78128	1.94298	1.35924	1.74759	1.53073	1.28998	NM_133726.1	GTAAAAACTTAGGGGAGTCAATTCCTCCATTTTTCTTTACTAACTTGGGC	Protein metabolism and modification -> Protein folding	Chaperone	go_function: chaperone activity [goid 0003754] [evidence IEA]
Tubulin-specific chaperone c	Tbcc	-1.32801	-2.89497	1.12753	-1.53093	1.28111	1.01313	-2.06478	-1.50948	-1.17805	-1.3473	-1.40842	-1.13132	-1.39942	NM_178385.2	GTCCCATTCGGTTTACCTGATATTGTCTTATGTTTGCGGTGATAGGGGTT	Cell structure and motility -> Cell structure	Chaperone
Von Hippel-Lindau binding protein 1	Vbp1	-1.00562	-1.04802	-1.02121	-1.16642	-1.33284	-1.17565	-1.12911	-1.15542	-1.24358	1.10648	1.03063	-1.06319	1.18775	NM_011692.1	CTCTGGAAAGCCATTGGTACTGACTGTGGTAAAAGTACTTGGTGATACAG	Protein metabolism and modification -> Protein folding;Protein metabolism and modification -> Protein complex assembly	Chaperone	go_component: nucleus [goid 0005634] [evidence TAS] [pmid 9931330]; go_component: cytoplasm [goid 0005737] [evidence TAS] [pmid 9931330]; go_component: prefoldin complex [goid 0016272] [evidence ISS] [pmid 12466851]; go_function: chaperone activity [goid 0003754] [evidence ISS] [pmid 12466851]; go_function: protein binding [goid 0005515] [evidence ISS] [pmid 12466851]; go_process: protein folding…
Testis-specific protein, Y-encoded-like 1	Tspyl1	-1.02448	1.23583	1.30176	1.27222	1.06313	1.33229	-1.20006	1.03276	1.24374	-1.02576	1.04148	1.21624	-1.15767	NM_009433.2	CAGGTTAATCTTTGCATTTGAAAATGCGGCCGGAACTGGTCCCTTCTCAC	Nucleoside, nucleotide and nucleic acid metabolism -> DNA metabolism -> DNA replication;Cell cycle -> DNA replication;Nucleoside, nucleotide and nucleic acid metabolism -> Chromatin packaging and remodeling;Apoptosis;Nucleoside, nucleotide and nucleic acid metabolism -> DNA metabolism -> DNA replication;Cell cycle -> DNA replication	Chaperone
Chaperonin subunit 2 (beta)	Cct2	1.05625	-1.0003	-1.18657	1.10105	-1.18117	-1.16141	1.28721	1.18496	1.02604	1.20075	1.34142	1.093	1.03918	NM_007636.1	GAAGAAGTTATGATCGGGGAAGATAAACTCATTCACTTTTCTGGGGTTGC	Protein metabolism and modification -> Protein folding;Protein metabolism and modification -> Protein complex assembly	Chaperone -> Chaperonin	go_function: ATP binding [goid 0005524] [evidence IEA]; go_function: chaperone activity [goid 0003754] [evidence IEA]; go_function: protein kinase activity [goid 0004672] [evidence ISS] [pmid 12466851]; go_process: protein folding [goid 0006457] [evidence IEA]; go_process: protein amino acid phosphorylation [goid 0006468] [evidence ISS] [pmid 12466851]
Chaperonin subunit 3 (gamma)	Cct3	-1.22787	-1.07799	-1.11927	1.04215	-1.04051	-1.0863	1.24006	1.78117	1.29313	-1.02439	1.15331	1.01884	1.03608	NM_009836.1	GCAGATGGAGGAGGAGTACATCCATCAGCTGTGTGAGGACATCATCCAGC	Protein metabolism and modification -> Protein folding;Protein metabolism and modification -> Protein complex assembly	Chaperone -> Chaperonin	go_function: chaperone activity [goid 0003754] [evidence IEA]; go_function: ATP binding [goid 0005524] [evidence IEA]; go_process: protein folding [goid 0006457] [evidence IEA]
Chaperonin subunit 4 (delta)	Cct4	1.10856	1.10443	1.0124	-1.09827	-1.20176	-1.23883	1.09777	-1.00345	-1.04675	1.1372	1.11269	1.03779	1.20952	NM_009837.1	GTACTGTGGCTGGAATGAAGGACAACCACCTTGTTCCTTGTCTGGAAGCT	Protein metabolism and modification -> Protein folding;Protein metabolism and modification -> Protein complex assembly	Chaperone -> Chaperonin	go_function: chaperone activity [goid 0003754] [evidence IEA]; go_function: ATP binding [goid 0005524] [evidence IEA]; go_process: protein folding [goid 0006457] [evidence IEA]
Chaperonin subunit 5 (epsilon)	Cct5	1.08328	-1.09483	-1.063	-1.3014	-1.53006	-1.2239	1.2142	1.14962	-1.07137	1.36044	1.54071	-1.04709	1.32128	NM_007637.1	CGTAAGCCTGGAGAATCTGAAGAATAAACTGTACCATTTACCACTGTGAC	Protein metabolism and modification -> Protein folding;Protein metabolism and modification -> Protein complex assembly	Chaperone -> Chaperonin	go_function: chaperone activity [goid 0003754] [evidence IEA]; go_function: ATP binding [goid 0005524] [evidence IEA]; go_process: protein folding [goid 0006457] [evidence IEA]
Chaperonin subunit 6a (zeta)	Cct6a	-1.17011	-1.06599	-1.12322	-1.01038	-1.06766	-1.21092	1.13174	1.06827	-1.20418	1.05739	1.09171	-1.14299	1.03511	NM_009838	GGTGGCTGCAGAGATGGGTGTGTGGGATAACTACTGTGTGAAGAAGCAGC	Protein metabolism and modification -> Protein folding;Protein metabolism and modification -> Protein complex assembly	Chaperone -> Chaperonin	go_function: chaperone activity [goid 0003754] [evidence IEA]; go_function: ATP binding [goid 0005524] [evidence IEA]; go_process: protein folding [goid 0006457] [evidence IEA]
Chaperonin subunit 8 (theta)	Cct8	-1.09722	1.14807	-3.19419	1.0878	-1.25658	-1.29159	1.23685	1.26978	1.11508	1.07409	1.25455	1.07764	1.29983	NM_009840.2	CTGGGCTATTAAACTGGCCACTAATGCTGCAGTCACTGTACTAAGAGTGG	Protein metabolism and modification -> Protein folding;Protein metabolism and modification -> Protein complex assembly	Chaperone -> Chaperonin	go_function: chaperone activity [goid 0003754] [evidence IEA]; go_function: ATP binding [goid 0005524] [evidence IEA]; go_process: protein folding [goid 0006457] [evidence IEA]
DnaJ (Hsp40) homolog, subfamily B, member 10	Dnajb10	-1.09657	1.07737	-1.06117	-1.08886	-1.48782	-1.22911	2.06529	2.34311	1.6526	1.375	1.36953	1.10074	1.91873	NM_178055.2	GGAGCAGGCTATGGCCGGCCTCTGTTAACACTGAGCCTTTGAGACCCATC	Protein metabolism and modification -> Protein folding	Chaperone -> Chaperonin	go_function: chaperone activity [goid 0003754] [evidence IEA]
DnaJ (Hsp40) homolog, subfamily B, member 6	Dnajb6	-1.27071	-1.14388	-1.10975	-1.08912	1.00155	-1.07463	1.39605	1.41575	1.40906	1.56253	1.46547	1.4036	-1.02216	NM_011847.1	CGGCGCCATTTTTCTCTACCTTCAGTGGATTTCCTTCTTTTGGAAGTGGA	Protein metabolism and modification -> Protein folding	Chaperone -> Chaperonin	go_function: chaperone activity [goid 0003754] [evidence IEA]
Heat shock protein 1 (chaperonin 10)	Hspe1	-1.08214	1.61579	-1.54743	1.5951	-1.40979	-1.53999	1.93485	1.98146	1.56713	1.13828	1.47202	1.01959	1.88132	NM_008303.2	CAGTGTGAAAGTTGGAGATAAAGTTCTTCTCCCAGAATATGGAGGCACCA	Protein metabolism and modification	Chaperone -> Chaperonin	go_component: mitochondrion [goid 0005739] [evidence IEA]; go_function: chaperone activity [goid 0003754] [evidence IEA]; go_function: heat shock protein activity [goid 0003773] [evidence IEA]; go_function: ATP binding [goid 0005524] [evidence ISS] [pmid 12466851]; go_process: response to heat [goid 0009408] [evidence IEA]; go_process: protein folding [goid 0006457] [evidence IEA]
Heat shock protein 1 (chaperonin)	Hspd1	-1.01552	1.52267	-1.38197	1.47764	-1.23432	-1.37537	2.24639	1.50488	-1.27685	1.30796	1.31009	-1.39395	1.34518	NM_010477.2	GTAAAATTTGGTGCGGACGCTCGAGCCTTAATGCTTCAAGGTGTAGACCT	Protein metabolism and modification -> Protein folding;Protein metabolism and modification -> Protein complex assembly	Chaperone -> Chaperonin	go_component: mitochondrion [goid 0005739] [evidence ISS] [pmid 12466851]; go_function: heat shock protein activity [goid 0003773] [evidence IEA]; go_function: chaperone activity [goid 0003754] [evidence ISS] [pmid 12466851]; go_function: ATP binding [goid 0005524] [evidence ISS] [pmid 12466851]; go_process: response to heat [goid 0009408] [evidence IEA]
Heat shock protein 1 (chaperonin)	Hspd1	1.01446	1.45995	-4.56018	1.24281	-1.56158	-1.59104	1.75107	1.36475	-1.0014	1.15941	1.16829	-1.11294	1.63048	NM_010477.2	GGTTTCCTTTGACGATATATAATGGTTTACTGCTGTCATTGTCCATGCCT	Protein metabolism and modification -> Protein folding;Protein metabolism and modification -> Protein complex assembly	Chaperone -> Chaperonin	go_component: mitochondrion [goid 0005739] [evidence ISS] [pmid 12466851]; go_function: heat shock protein activity [goid 0003773] [evidence IEA]; go_function: chaperone activity [goid 0003754] [evidence ISS] [pmid 12466851]; go_function: ATP binding [goid 0005524] [evidence ISS] [pmid 12466851]; go_process: response to heat [goid 0009408] [evidence IEA]
McKusick-Kaufman syndrome protein	Mkks	-1.2091	-1.56301	-1.24464	-1.12839	-1.06531	-1.02632	-1.54543	-1.01983	-1.07523	-1.34293	1.02987	-1.00412	1.07818	NM_021527.1	TGGTTGGTTGCTGTGCAAGCGCGATTTCTGGTTTCTGGTGGTGAAGGTGG	Protein metabolism and modification -> Protein folding;Protein metabolism and modification -> Protein complex assembly	Chaperone -> Chaperonin	go_function: ATP binding [goid 0005524] [evidence IEA]; go_function: chaperone activity [goid 0003754] [evidence IEA]; go_process: protein folding [goid 0006457] [evidence IEA]
Phosphatidylinositol-3-phosphate/phosphatidylinositol 5-kinase, type III	Pip5k3	-1.0073	1.00156	1.26765	-1.13543	-1.18052	-1.10295	1.10001	1.12655	1.29624	1.064	1.2203	1.24318	1.11398	NM_011086.1	GTGAAGCAATGGACAAGTATTTCTTGATGGTGCCAGACCACTGGACAGGG	Protein metabolism and modification -> Protein folding;Protein metabolism and modification -> Protein complex assembly	Chaperone -> Chaperonin	go_function: zinc ion binding [goid 0008270] [evidence IEA]; go_function: transferase activity [goid 0016740] [evidence IEA]; go_function: kinase activity [goid 0016301] [evidence IEA]; go_function: 1-phosphatidylinositol-4-phosphate 5-kinase activity [goid 0016308] [evidence IEA]; go_process: intracellular signaling cascade [goid 0007242] [evidence IEA]
T-complex protein 1	Tcp1	-1.17938	-1.0217	-1.01504	1.07881	-1.46468	-1.1684	1.24626	-1.05546	-1.25127	1.23766	1.03904	-1.25359	1.17192	NM_013686	GTTAAAAGTTCTTTTGGGCCAGTTGGCTTGGATAAAATGTTGGTGGATGA	Protein metabolism and modification -> Protein folding;Protein metabolism and modification -> Protein complex assembly	Chaperone -> Chaperonin	go_function: chaperone activity [goid 0003754] [evidence IEA]; go_function: ATP binding [goid 0005524] [evidence IEA]; go_process: protein folding [goid 0006457] [evidence IEA]
T-complex protein 1	Tcp1	-1.07381	-1.03635	-3.11858	-1.15327	-1.27327	-1.21763	-1.03993	-1.091	-1.28478	-1.02263	-1.01245	-1.15912	1.26407	NM_013686.1	GGAGCGCTCTTTACATGATGCTCTTTGTGTGGTGAAGAGAGTTTTGGAGT	Protein metabolism and modification -> Protein folding;Protein metabolism and modification -> Protein complex assembly	Chaperone -> Chaperonin	go_function: chaperone activity [goid 0003754] [evidence IEA]; go_function: ATP binding [goid 0005524] [evidence IEA]; go_process: protein folding [goid 0006457] [evidence IEA]
Tubulin cofactor a	Tbca	-1.03511	-1.04061	-1.08183	1.01078	-1.13368	-1.07809	-1.19705	-1.15834	-1.14005	-1.01541	-1.07301	-1.05693	1.0289	NM_009321.1	CCCAGATTGCCAGCGTCGGTTAGAGGCTGCATATACTGATCTTCAGCAGA	Protein metabolism and modification -> Protein folding	Chaperone -> Chaperonin	go_component: cytoskeleton [goid 0005856] [evidence IEA]; go_function: chaperone activity [goid 0003754] [evidence IEA]; go_function: tubulin-specific chaperone activity [goid 0017072] [evidence IEA]; go_process: microtubule-based process [goid 0007017] [evidence IEA]; go_process: chaperonin-mediated tubulin folding [goid 0007022] [evidence IEA]
Heat shock protein 5	Hspa5	-1.00187	1.12172	-1.36118	1.17173	-1.46598	-1.2912	2.6376	1.56509	1.36022	2.18693	2.27801	-1.14272	1.11417	NM_022310.2	CTGGACTCAGGAACTTTCGTTGGGAGAAAATTGAGAGAACTTAAGTCTCG	Protein metabolism and modification -> Protein folding;Protein metabolism and modification -> Protein complex assembly;Immunity and defense -> Stress response	Chaperone -> Hsp 70 family chaperone	go_component: endoplasmic reticulum [goid 0005783] [evidence IEA]; go_function: ATP binding [goid 0005524] [evidence IEA]; go_function: heat shock protein activity [goid 0003773] [evidence IEA]; go_function: protein binding [goid 0005515] [evidence IPI] [pmid 12065409]; go_function: ribosome binding [goid 0043022] [evidence IDA] [pmid 12065409]
Heat shock protein 110	Hsp105	1.09827	2.23066	-2.1066	1.87002	-1.75848	-1.3591	4.24572	2.4005	1.64353	1.55196	1.3405	-1.15511	2.03216	NM_013559.1	CGGGAGACACACGTGTGGATCATGTGATCATTGTGAACACCTCGTGAGCT	Protein metabolism and modification -> Protein folding	Chaperone -> Hsp 70 family chaperone	go_function: heat shock protein activity [goid 0003773] [evidence IEA]; go_function: ATP binding [goid 0005524] [evidence IEA]; go_process: response to heat [goid 0009408] [evidence IEA]
Heat shock protein 12B	Hspa12b	1.17967	-1.75275	1.20911	-1.41683	1.25108	1.13556	-3.31107	-1.87142	-1.52619	-2.27977	-1.56128	-1.26973	1.37862	NM_028306.2	GCCAACCATGGCGTAAGACAGCTTTCCCTGCCTGAGAACTTATCCTAAGG	Biological process unclassified	Chaperone -> Hsp 70 family chaperone	go_function: ATP binding [goid 0005524] [evidence IEA]
Heat shock protein 2	Hspa2	1.27464	1.26145	1.27508	-1.00105	-1.66137	-1.06983	1.79506	1.46685	1.51188	1.74949	1.48466	1.29126	1.3422	NM_008301.2	CCCTGATGCTCGCACACCTGACCTGTGGAAGCTTGGTTACACTAAGACAC	Protein metabolism and modification -> Protein folding;Protein metabolism and modification -> Protein complex assembly;Immunity and defense -> Stress response	Chaperone -> Hsp 70 family chaperone	go_function: chaperone activity [goid 0003754] [evidence IEA]; go_function: heat shock protein activity [goid 0003773] [evidence IEA]; go_function: protein binding [goid 0005515] [evidence IPI] [pmid 9247342]; go_function: ATP binding [goid 0005524] [evidence IEA]; go_process: response to heat [goid 0009408] [evidence IEA]
Heat shock protein 4	Hspa4	-1.11074	1.01371	1.09168	-1.12621	-1.15362	-1.17807	1.83111	1.53163	1.1693	1.49747	1.61443	1.09431	1.22947	NM_008300.2	CAGTCCTATAATTTCAAAACCCAAACCCAAAGTGGAACCCCCAAAGGAGG	Protein metabolism and modification -> Protein folding	Chaperone -> Hsp 70 family chaperone	go_function: heat shock protein activity [goid 0003773] [evidence IEA]; go_function: ATP binding [goid 0005524] [evidence IEA]; go_process: response to heat [goid 0009408] [evidence IEA]
Heat shock protein 8	Hspa8	-1.39118	1.52864	-5.82807	1.20328	-7.21529	-2.41327	2.28846	2.28046	1.69684	1.7281	1.66879	1.00226	1.80835	NM_031165	GCATCAGCAGAAAGAACTGGAGAAAGTCTGCAACCCTATCATTACCAAGC	Protein metabolism and modification -> Protein folding;Protein metabolism and modification -> Protein complex assembly;Immunity and defense -> Stress response	Chaperone -> Hsp 70 family chaperone	go_function: ATP binding [goid 0005524] [evidence IEA]; go_function: heat shock protein activity [goid 0003773] [evidence IEA]; go_process: response to heat [goid 0009408] [evidence IEA]
Heat shock protein 8	Hspa8	-1.0379	1.01254	-1.13008	1.04429	-1.18956	-1.02268	1.13417	1.15998	1.07089	1.04183	1.00418	-1.13451	-1.02504	NM_031165.3	GTCAGTCCAAGAAGAAGGTGTAGCTTTGTTCCACAGGGACCCAAAACAAG	Protein metabolism and modification -> Protein folding;Protein metabolism and modification -> Protein complex assembly;Immunity and defense -> Stress response	Chaperone -> Hsp 70 family chaperone	go_function: ATP binding [goid 0005524] [evidence IEA]; go_function: heat shock protein activity [goid 0003773] [evidence IEA]; go_process: response to heat [goid 0009408] [evidence IEA]
Heat shock protein 8	Hspa8	-1.21571	1.04141	-2.00792	1.09922	-2.06398	-1.17424	1.08354	1.04746	-1.01387	1.00337	1.01433	-1.03369	-1.00921	NM_031165	CCAAGAAGGTGTAGCTTTGTTCCACAGGGACCCAAAACAAGTAACATGGA	Protein metabolism and modification -> Protein folding;Protein metabolism and modification -> Protein complex assembly;Immunity and defense -> Stress response	Chaperone -> Hsp 70 family chaperone	go_function: ATP binding [goid 0005524] [evidence IEA]; go_function: heat shock protein activity [goid 0003773] [evidence IEA]; go_process: response to heat [goid 0009408] [evidence IEA]
Heat shock protein 9	Hspa9a	1.13569	1.28503	-1.14761	1.29709	-1.03554	-1.12154	1.63497	1.54211	1.60575	1.30123	1.43434	1.31008	-1.06384	NM_010481.1	GGCAGCATCTTCCCTACAGCAGGCGTCATTGAAACTCTTCGAAATGGCGT	Protein metabolism and modification -> Protein folding;Protein metabolism and modification -> Protein complex assembly;Immunity and defense -> Stress response	Chaperone -> Hsp 70 family chaperone	go_component: mitochondrion [goid 0005739] [evidence IEA]; go_component: cytoplasm [goid 0005737] [evidence TAS] [pmid 11900485]; go_function: heat shock protein activity [goid 0003773] [evidence IEA]; go_function: ATP binding [goid 0005524] [evidence IEA]; go_function: protein binding [goid 0005515] [evidence IPI] [pmid 11900485]; go_function: chaperone activity [goid 0003754] [evidence IEA]; go…
Hypoxia up-regulated 1	Hyou1	-1.12626	-1.08047	-1.5986	1.044	-1.21822	-1.22944	1.16707	1.14104	-1.22364	1.02797	1.11193	-1.2319	-1.02235	NM_021395.2	GGAGAGACCATGGAGTGAATGTAAAAATGCCACCTCACTCTCAGGCAAGC	Immunity and defense -> Stress response	Chaperone -> Hsp 70 family chaperone	go_component: endoplasmic reticulum [goid 0005783] [evidence ISS] [pmid 12466851]; go_component: extracellular space [goid 0005615] [evidence TAS] [pmid 12466851]; go_function: ATP binding [goid 0005524] [evidence IEA]; go_function: chaperone activity [goid 0003754] [evidence ISS] [pmid 12466851]; go_process: response to stress [goid 0006950] [evidence TAS] [pmid 9748521]
Heat shock protein 90kDa alpha (cytosolic), class A member 1	Hspca	1.30258	2.66428	-2.58302	1.38258	-2.02123	-1.50121	1.96572	2.04623	1.71679	1.49169	1.46732	1.09892	2.16815	NM_010480	ATATGATTGAGCCCATTGATGAGTATTGTGTGCAACAGCTGAAGGAATTT	Protein metabolism and modification -> Protein folding;Immunity and defense -> Stress response	Chaperone -> Hsp 90 family chaperone	go_component: cytosol [goid 0005829] [evidence IDA] [pmid 12885400]; go_function: chaperone activity [goid 0003754] [evidence IEA]; go_function: heat shock protein activity [goid 0003773] [evidence IEA]; go_function: ATP binding [goid 0005524] [evidence IEA]; go_function: protein binding [goid 0005515] [evidence IPI] [pmid 12885400]; go_function: protein homodimerization activity [goid 0042803] […
Heat shock protein 90kDa alpha (cytosolic), class B member 1	Hspcb	1.23694	1.52464	1.01032	1.33181	-1.01266	-1.08467	1.59938	1.66353	1.4298	1.084	1.19235	1.11677	1.10333	NM_008302.2	GTGGATTAAAGCCTCCTGGAAGAAGCCCTGCCCTCTGTATAGTATCCCCG	Protein metabolism and modification -> Protein folding;Immunity and defense -> Stress response	Chaperone -> Hsp 90 family chaperone	go_function: chaperone activity [goid 0003754] [evidence IEA]; go_function: heat shock protein activity [goid 0003773] [evidence IEA]; go_function: ATP binding [goid 0005524] [evidence IEA]; go_function: protein binding [goid 0005515] [evidence IPI] [pmid 11809749]; go_process: response to heat [goid 0009408] [evidence IEA]; go_process: protein folding [goid 0006457] [evidence IEA]
Heat shock protein 90kDa alpha (cytosolic), class B member 1	Hspcb	1.08579	1.59229	-1.1866	1.5332	-1.14726	-1.00711	1.70165	1.76584	1.51154	1.15317	1.23905	1.07589	1.02347	NM_008302.2	CAAGATCCTGAAGGTCATCCGCAAGAACATCGTCAAGAAGTGCCTGGAGC	Protein metabolism and modification -> Protein folding;Immunity and defense -> Stress response	Chaperone -> Hsp 90 family chaperone	go_function: chaperone activity [goid 0003754] [evidence IEA]; go_function: heat shock protein activity [goid 0003773] [evidence IEA]; go_function: ATP binding [goid 0005524] [evidence IEA]; go_function: protein binding [goid 0005515] [evidence IPI] [pmid 11809749]; go_process: response to heat [goid 0009408] [evidence IEA]; go_process: protein folding [goid 0006457] [evidence IEA]
Heat shock protein 90kDa alpha (cytosolic), class B member 1	Hspcb	-1.01982	1.91295	-1.60417	1.6998	-1.25552	-1.07046	1.81297	1.82906	1.48408	1.1354	1.28878	1.07876	1.00312	NM_008302.2	GCAGAGCAAGATCCTGAAGGTCATCCGCAAGAACATCGTCAAGAAGTGCC	Protein metabolism and modification -> Protein folding;Immunity and defense -> Stress response	Chaperone -> Hsp 90 family chaperone	go_function: chaperone activity [goid 0003754] [evidence IEA]; go_function: heat shock protein activity [goid 0003773] [evidence IEA]; go_function: ATP binding [goid 0005524] [evidence IEA]; go_function: protein binding [goid 0005515] [evidence IPI] [pmid 11809749]; go_process: response to heat [goid 0009408] [evidence IEA]; go_process: protein folding [goid 0006457] [evidence IEA]
Heat shock protein 90kDa beta (Grp94), member 1	Tra1	1.16928	1.18689	-2.0758	-1.00091	-2.20015	-1.44952	-1.10594	1.07662	1.10185	1.08394	1.25111	1.1248	1.53475	NM_011631.1	ATACTCTCGCTATGAATCCCGTGTGGAGAGGGAATGTGAAGTTTTGAAGT	Protein metabolism and modification -> Protein folding;Immunity and defense -> Stress response	Chaperone -> Hsp 90 family chaperone	go_component: endoplasmic reticulum [goid 0005783] [evidence IDA] [pmid 12135983]; go_component: extracellular space [goid 0005615] [evidence TAS] [pmid 12466851]; go_function: ATP binding [goid 0005524] [evidence IEA]; go_function: chaperone activity [goid 0003754] [evidence IEA]; go_function: calcium ion binding [goid 0005509] [evidence IEA]; go_process: response to heat [goid 0009408] [evidenc…
TNF receptor-associated protein 1	Trap1	1.04445	-1.0455	-1.07108	-1.04014	-1.04075	1.07623	-1.02082	1.11633	1.19915	-1.03624	1.15787	1.30976	1.02936	NM_026508.1	GATTTAGTGTCAACCCAGGTCTTCTCGGGTGATAATGGACCTGCCTGGGG	Protein metabolism and modification -> Protein folding;Immunity and defense -> Stress response	Chaperone -> Hsp 90 family chaperone
3-monooxygenase/tryptophan 5-monooxygenase activation protein, gamma polypeptide	Ywhag	1.04878	-1.02683	-1.14439	1.02729	-1.06569	-1.10447	1.45685	1.3355	1.01045	1.30905	1.24677	-1.04132	1.0605	NM_018871.2	CCCCCCAACTCCGTGTTTCGCTAAGGAATTATTTCGCACACGGACCATTC	Signal transduction;Protein targeting and localization -> Other protein targeting and localization;Cell cycle	Chaperone -> Other chaperones	go_component: cellular_component unknown [goid 0008372] [evidence ND]; go_function: molecular_function unknown [goid 0005554] [evidence ND]; go_function: protein domain specific binding [goid 0019904] [evidence IDA] [pmid 12446771]; go_function: protein kinase C binding [goid 0005080] [evidence ISS] [pmid 12466851]; go_function: enzyme activator activity [goid 0008047] [evidence ISS] [pmid 124668…
Caseinolytic peptidase X (E.coli)	Clpx	-1.20675	-1.4756	-1.10383	-1.45327	-1.05955	-1.16269	1.1509	1.30108	1.17103	1.22667	1.40975	1.10628	-1.03107	NM_011802.1	CCCTGTTCTTTAGGGTCATAACAGTTTCCGCAGTCTGGCATTAAAGGCAT	Protein metabolism and modification -> Protein folding;Protein metabolism and modification -> Proteolysis;Transport	Chaperone -> Other chaperones	go_component: mitochondrion [goid 0005739] [evidence IEA]; go_function: nucleotide binding [goid 0000166] [evidence IEA]; go_function: ATP binding [goid 0005524] [evidence IEA]; go_function: chaperone activity [goid 0003754] [evidence IEA]; go_function: electron transporter activity [goid 0005489] [evidence ISS] [pmid 12466851]; go_process: electron transport [goid 0006118] [evidence ISS] [pmid 1…
DnaJ (Hsp40) homolog, subfamily A, member 1	Dnaja1	1.02467	1.00145	-1.07953	1.02419	1.01875	1.00554	1.09853	1.06595	1.07509	-1.04815	1.03412	-1.05314	-1.01929	NM_008298	GAAGTTCTTGCTGATTCCAAAAAAAGGGAACTATATGATAAAGGAGGGGA	Protein metabolism and modification -> Protein folding;Immunity and defense -> Stress response	Chaperone -> Other chaperones	go_function: heat shock protein activity [goid 0003773] [evidence IEA]; go_process: response to heat [goid 0009408] [evidence IEA]
DnaJ (Hsp40) homolog, subfamily A, member 2	Dnaja2	1.14732	-1.02233	-1.22792	-1.20937	-1.28241	-1.1793	2.092	1.2144	1.23797	1.48221	-1.07498	1.16753	1.14897	NM_019794.1	GTATTTGAGGTAACTTCCCCACAACACTTTAAGCCTAAGCAATGCAGTGA	Protein metabolism and modification -> Protein folding;Immunity and defense -> Stress response	Chaperone -> Other chaperones	go_component: membrane [goid 0016020] [evidence IEA]; go_function: chaperone activity [goid 0003754] [evidence IEA]; go_process: response to heat [goid 0009408] [evidence IEA]; go_process: protein folding [goid 0006457] [evidence IEA]
DnaJ (Hsp40) homolog, subfamily A, member 3	Dnaja3	-1.07606	-1.43586	-1.16348	-1.26247	1.07374	-1.24371	-1.43367	1.12564	1.09296	-1.43765	1.13883	1.09273	1.0639	NM_023646.2	GGTAGCATGCTGCAGCTTCTGTGTTAAAGGTCCTCTGGAGCTCGTGTAAG	Protein metabolism and modification -> Protein folding;Immunity and defense -> Stress response	Chaperone -> Other chaperones	go_component: nucleus [goid 0005634] [evidence IDA] [pmid 11116152]; go_component: mitochondrion [goid 0005739] [evidence IDA] [pmid 11116152]; go_component: cytosol [goid 0005829] [evidence IDA] [pmid 11116152]; go_function: small GTPase regulatory/interacting protein activity [goid 0005083] [evidence IPI] [pmid 11116152]; go_function: co-chaperone activity [goid 0003767] [evidence IPI] [pmid 11…
DnaJ (Hsp40) homolog, subfamily A, member 4	Dnaja4	22.8123	53.6751	7.08378	16.2539	-1.18987	-1.26709	5.0064	2.11391	1.93313	2.39673	1.60504	1.5152	1.51706	NM_021422.2	GCCCGTCATTCTCACTGTACAGCCATACTGCAAAGGGCTTTCTGCTTGTG	Protein metabolism and modification -> Protein folding;Immunity and defense -> Stress response	Chaperone -> Other chaperones	go_function: chaperone activity [goid 0003754] [evidence IEA]; go_process: response to heat [goid 0009408] [evidence IEA]; go_process: protein folding [goid 0006457] [evidence IEA]
DnaJ (Hsp40) homolog, subfamily B, member 1	Dnajb1	5.20041	5.1566	1.55305	2.4467	-1.87255	-1.50139	5.85076	2.08193	1.40907	2.91127	1.48745	-1.04018	2.07872	NM_018808.1	GGGCGTGAAAGTATCTGTTCTTTGGAGCTAGCCTGGTGTTCTGACCATTC	Protein metabolism and modification -> Protein folding	Chaperone -> Other chaperones	go_function: chaperone activity [goid 0003754] [evidence IEA]; go_function: heat shock protein activity [goid 0003773] [evidence IEA]; go_process: response to heat [goid 0009408] [evidence IEA]; go_process: protein folding [goid 0006457] [evidence IEA]
DnaJ (Hsp40) homolog, subfamily B, member 12	Dnajb12	1.07554	-1.27226	1.1572	-1.00055	1.15863	1.14124	1.00734	1.10078	-1.14092	-1.14634	1.19203	1.18341	1.07468	NM_019965.2	GCAAGAAGCTCCGCATCACTGGCTCCTAGGATACCGAAACCATGGCAACG	Biological process unclassified	Chaperone -> Other chaperones	go_component: integral to membrane [goid 0016021] [evidence TAS] [pmid 12466851]; go_function: chaperone activity [goid 0003754] [evidence IEA]; go_process: protein folding [goid 0006457] [evidence IEA]
DnaJ (Hsp40) homolog, subfamily B, member 5	Dnajb5	-1.00295	1.21768	1.01911	-1.04149	-1.23856	-1.13178	-1.19343	-1.25909	-1.17608	-1.13354	-1.11523	-1.1136	1.14119	NM_019874.3	GCTGGTCTTGGGGTGGGGTTCTTAGGTTTTCTCACTTTGACAAGCCCCTG	Protein metabolism and modification -> Protein folding	Chaperone -> Other chaperones	go_function: chaperone activity [goid 0003754] [evidence IEA]; go_function: heat shock protein activity [goid 0003773] [evidence ISS] [pmid 10570961]; go_process: protein folding [goid 0006457] [evidence IEA]
DnaJ (Hsp40) homolog, subfamily C, member 4	Dnajc4	-1.03392	-1.15219	1.07909	-1.02299	-1.01563	1.02633	-1.21707	-1.31426	-1.05569	-1.148	-1.26153	-1.10787	-1.00353	NM_020566.1	CCCCAGGACACAAGCCCCTGAGAGGCTTAACTAAATGGGACCTTCATTGG	Biological process unclassified	Chaperone -> Other chaperones	go_component: integral to membrane [goid 0016021] [evidence TAS] [pmid 12466851]; go_component: extracellular space [goid 0005615] [evidence TAS] [pmid 12466851]; go_function: heat shock protein activity [goid 0003773] [evidence IEA]; go_function: chaperone activity [goid 0003754] [evidence IEA]; go_process: response to heat [goid 0009408] [evidence IEA]; go_process: protein folding [goid 0006457…
DnaJ (Hsp40) homolog, subfamily C, member 7	Dnajc7	-1.22395	1.15822	-1.12675	-1.21948	1.33886	1.07524	-1.10714	1.04236	-1.00184	-1.1941	1.00519	-1.19609	1.25689	NM_019795.3	CGTTTTCTCAGTCGGGTGCCCTGTGTCTGTATGAGGGGTGAAGGAAAGGG	Protein metabolism and modification -> Protein folding	Chaperone -> Other chaperones	go_function: chaperone activity [goid 0003754] [evidence ISS] [pmid 12466851]; go_function: protein binding [goid 0005515] [evidence ISS] [pmid 12466851]; go_process: protein folding [goid 0006457] [evidence ISS] [pmid 12466851]
ER degradation enhancer, mannosidase alpha-like 1	Edem1	1.01681	1.23768	1.17483	1.25231	1.05573	1.15124	1.02519	1.13692	1.0597	1.08111	-1.00257	-1.09907	-1.10473	NM_138677.1	ATGCGCGACCTGGCGCGGGGCATGTTCGTCTTCGGCTATGACAACTACAT	Carbohydrate metabolism;Protein metabolism and modification -> Protein folding;Protein metabolism and modification -> Proteolysis	Chaperone -> Other chaperones	go_component: integral to endoplasmic reticulum membrane [goid 0030176] [evidence IDA] [pmid 11375934]; go_component: membrane [goid 0016020] [evidence IEA]; go_component: endoplasmic reticulum [goid 0005783] [evidence IEA]; go_component: integral to membrane [goid 0016021] [evidence IEA]; go_function: alpha-mannosidase activity [goid 0004559] [evidence IDA] [pmid 11375934]; go_function: mannosyl…
GrpE-like 1, mitochondrial	Grpel1	-1.07163	1.67892	-1.09566	1.22221	-1.1525	-1.21195	1.23246	1.18763	1.03034	1.03622	1.08133	-1.07636	1.17238	NM_024478.2	GGCCCTGCTCCATGGAAATCATCTTTGGCACTTTGAGGATCAGACTCACC	Protein metabolism and modification -> Protein folding	Chaperone -> Other chaperones	go_component: mitochondrion [goid 0005739] [evidence IEA]; go_component: extracellular space [goid 0005615] [evidence TAS] [pmid 12466851]; go_function: chaperone activity [goid 0003754] [evidence IEA]
GrpE-like 2, mitochondrial	Grpel2	-1.0772	-1.08967	-1.1625	-1.22221	-1.17495	-1.05801	1.2503	1.31553	1.423	1.12025	1.08136	1.08335	1.03356	NM_021296.1	CTTGGGTTTTTAGAGCATTGGGGATTGGATGCAAGGTCTCATGAATGCCA	Protein metabolism and modification -> Protein folding	Chaperone -> Other chaperones	go_component: mitochondrion [goid 0005739] [evidence IEA]; go_component: extracellular space [goid 0005615] [evidence TAS] [pmid 12466851]; go_function: chaperone activity [goid 0003754] [evidence IEA]; go_function: co-chaperone activity [goid 0003767] [evidence IDA] [pmid 9694873]; go_function: Hsp70/Hsp90 organizing protein activity [goid 0008077] [evidence IDA] [pmid 9694873]; go_process: biol…
Heat shock protein 8	Hspb8	1.31765	2.80599	1.12424	1.82914	-1.01814	-1.1489	2.44617	2.72996	2.72128	1.50343	1.98577	1.66083	1.41265	NM_030704.1	GGGAGGATGTGTGTGTCTTTGTTGTGTGAATTGTGCTGTTGTTTAGAGGG	Protein metabolism and modification -> Protein folding;Immunity and defense -> Stress response	Chaperone -> Other chaperones	go_function: heat shock protein activity [goid 0003773] [evidence IEA]; go_process: response to heat [goid 0009408] [evidence IEA]
Heat shock protein 1	Hspb1	28.3649	30.7751	30.4867	1.59373	1.59362	1.1169	23.3734	24.837	9.4847	1.24005	1.33191	1.25569	19.7618	NM_013560.1	CGCCCAAATTGGGGGCCCAGAAGCTGGGAAGTCTGAACAGTCTGGAGCCA	Protein metabolism and modification -> Protein folding;Immunity and defense -> Stress response	Chaperone -> Other chaperones	go_component: cytoplasm [goid 0005737] [evidence IDA] [pmid 11774370]; go_component: nucleus [goid 0005634] [evidence IDA] [pmid 11774370]; go_function: heat shock protein activity [goid 0003773] [evidence IEA]; go_process: response to heat [goid 0009408] [evidence IEA]
Heat shock protein 2	Hspb2	1.02578	1.05484	-1.01179	1.11363	1.12805	1.02518	1.13184	1.13729	1.09788	-1.0268	-1.04977	1.0741	-1.00861	NM_024441.1	TTAACTTGGAGGCGCCGCGGGGTGGCCGGCATTTGGACACGGAAGTCAAT	Protein metabolism and modification -> Protein folding;Immunity and defense -> Stress response	Chaperone -> Other chaperones
Nucleophosmin/nucleoplasmin 2	Npm2	-1.13036	1.13551	1.07904	-1.05648	-1.26055	-1.10559	1.45536	1.14421	-1.01952	1.37637	-1.0279	-1.05565	1.0503	NM_181345.1	GCTAGAGGAGATACCTGTCAAACAAGTCAAAAGGGTGGCTCCCCAGAAGC	Nucleoside, nucleotide and nucleic acid metabolism -> rRNA metabolism	Chaperone -> Other chaperones	go_component: nucleus [goid 0005634] [evidence IDA] [pmid 12714744]; go_function: molecular_function unknown [goid 0005554] [evidence ND]; go_function: nucleic acid binding [goid 0003676] [evidence IEA]; go_process: chromatin remodeling [goid 0006338] [evidence IMP] [pmid 12714744]
Nucleoplasmin 3	Npm3	-1.07487	1.06404	-1.23408	-1.04003	1.17063	-1.06463	-1.16585	-1.63065	-2.70573	-1.35386	-1.35195	-1.96886	-1.10571	NM_008723.1	CCGGTTCTGGCCCAGTTCGGATCACTGGCCGGCATCAGATCGTTTGTATA	Nucleoside, nucleotide and nucleic acid metabolism -> rRNA metabolism	Chaperone -> Other chaperones	go_component: nucleus [goid 0005634] [evidence IEA]; go_function: nucleic acid binding [goid 0003676] [evidence IEA]; go_function: chaperone activity [goid 0003754] [evidence IEA]
DnaJ (Hsp40) related, subfamily B, member 13	1700014P03Rik	1.03409	1.23607	-1.09175	1.27896	1.04327	1.08926	1.07065	1.07372	1.03839	1.01348	1.06536	-1.02096	-1.19606	NM_153527.2	GGCCTTGCCTGCTCCTATCCACTCAACTCCCACAGCCTATGAAGATGGGG	Apoptosis -> Inhibition of apoptosis;Developmental processes -> Gametogenesis -> Spermatogenesis and motility	Chaperone -> Other chaperones	go_function: chaperone activity [goid 0003754] [evidence IEA]; go_process: protein folding [goid 0006457] [evidence IEA]
DnaJ (Hsp40) homolog, subfamily C, member 17	1700025B16Rik	-1.01297	-1.4074	-1.28685	-1.31935	-1.2024	-1.09635	-1.04553	1.14081	-1.01878	-1.07587	1.00114	-1.11225	-1.33671	NM_139139.1	TGACAACCCTCTGAAGGTTTCCTGGTTGGAGGGACAGCCCCAGAGCACAG	Biological process unclassified	Chaperone -> Other chaperones
DPH4 homolog (JJJ3, S. cerevisiae)	1700030A21Rik	-1.22461	-1.43144	1.07131	-1.05208	1.25198	-1.08353	-1.37187	-1.22093	-1.28962	-1.28074	-1.06624	-1.15634	-1.0409	NM_026992.1	GGAGCAGACACTCAAAAAGGATTGGTACAGCATTCTGGGTGCAGACCCAT	Biological process unclassified	Chaperone -> Other chaperones
DnaJ (Hsp40) homolog, subfamily C, member 18	2700075B01Rik	-1.05373	-1.24415	1.0216	-1.27291	1.0284	1.00409	-1.06913	-1.035	1.16854	1.01022	1.09166	1.22383	1.08632	NM_029669.2	CTGAGTGCCCTGCACATTTTAGTGTGAGATAGTGATGTGACCTTTCACCC	Biological process unclassified	Chaperone -> Other chaperones	go_function: N-methyltransferase activity [goid 0008170] [evidence ISS] [pmid 12466851]; go_function: DNA binding [goid 0003677] [evidence ISS] [pmid 12466851]; go_process: DNA methylation [goid 0006306] [evidence ISS] [pmid 12466851]
DnaJ (Hsp40) homolog, subfamily C, member 16	4732437J24Rik	-1.26335	-1.48135	1.11342	-1.64172	1.324	-1.07062	-1.54903	1.34622	1.54041	-1.36853	1.28996	1.40776	-1.70294	NM_172338.1	CTTTGAACCAAGCACCTCGGATCCTGACTACTTTAAACACTGAGCTCCAG	Biological process unclassified	Chaperone -> Other chaperones
Tubulin folding cofactor E-like	E130107N23Rik	1.07825	-1.05068	1.2274	-1.04247	1.27515	1.11945	1.13746	1.45267	1.96777	1.11362	1.358	1.80796	-1.04001	NM_173038.1	ACCGAGAGGGGACTGGACTCTCAGGCCCTTTACAGTTGTCTCCTGCAGTT	Cell structure and motility -> Cell structure	Chaperone -> Other chaperones
SEC63-like (S. cerevisiae)	Sec63	-1.0155	-1.22165	-1.13049	-1.16173	-1.38133	-1.02108	-1.22399	-1.38637	-1.46553	-1.1766	-1.41534	-1.35826	1.07402	NM_153055.2	CGGATGCAAAAAAGAGGCCGCTGGTGCCAGGGTACGATCTGAAAAGGGTT	Biological process unclassified	Chaperone -> Other chaperones	go_component: microsome [goid 0005792] [evidence ISS] [pmid 12466851]; go_component: endoplasmic reticulum [goid 0005783] [evidence ISS] [pmid 12466851]; go_component: integral to membrane [goid 0016021] [evidence TAS] [pmid 12466851]; go_component: nucleus [goid 0005634] [evidence ISS] [pmid 12466851]; go_function: protein transporter activity [goid 0008565] [evidence ISS] [pmid 12466851]; go_fu…
SEC63-like (S. cerevisiae)	Sec63	-1.01981	-1.21022	-1.18071	-1.18261	-1.3933	1.05333	-1.18405	-1.25704	-1.37501	-1.14813	-1.50533	-1.35615	1.01918	NM_153055.2	GCCGACTTTACTAGAAACGGATGCAAAAAAGAGGCCGCTGGTGCCAGGGT	Biological process unclassified	Chaperone -> Other chaperones	go_component: microsome [goid 0005792] [evidence ISS] [pmid 12466851]; go_component: endoplasmic reticulum [goid 0005783] [evidence ISS] [pmid 12466851]; go_component: integral to membrane [goid 0016021] [evidence TAS] [pmid 12466851]; go_component: nucleus [goid 0005634] [evidence ISS] [pmid 12466851]; go_function: protein transporter activity [goid 0008565] [evidence ISS] [pmid 12466851]; go_fu…
Small glutamine-rich tetratricopeptide repeat (TPR)-containing, alpha	Sgta	1.06699	-1.131	1.08773	1.13689	1.35987	1.26076	1.21336	1.38232	1.29682	-1.08795	1.23573	1.21044	-1.13466	NM_024499.1	TGGGCACCAGCGTCCCACACCCTCGCCTGGTTGCAGGTCCCAGCAGGTGC	Protein metabolism and modification -> Protein folding	Chaperone -> Other chaperones	go_component: cellular_component unknown [goid 0008372] [evidence ND]; go_function: protein binding [goid 0005515] [evidence ISS] [pmid 12878599]; go_function: protein heterodimerization activity [goid 0046982] [evidence ISS] [pmid 12878599]; go_function: chaperone activity [goid 0003754] [evidence IEA]; go_process: biological_process unknown [goid 0000004] [evidence ND]
Small glutamine-rich tetratricopeptide repeat (TPR)-containing, beta	Sgtb	1.02252	1.06597	1.16494	-1.06708	-1.0055	1.03537	1.90403	1.18922	1.20515	1.97032	1.40139	1.26879	1.15876	NM_144838.1	GGCGTGTGCTTAGTAGGAAGAAATGACACGAGCTATCGATGGGAGGACTC	Protein metabolism and modification -> Protein folding	Chaperone -> Other chaperones
Stratifin	Sfn	1.06142	1.18278	1.08028	1.20711	1.06337	1.02769	1.06336	1.13461	1.04551	1.07879	-1.01802	-1.03107	-1.04197	NM_018754.1	CCGCCTGGGCCTGGCCCTGAACTTTTCAGTCTTCCACTACGAGATAGCCA	Signal transduction;Protein targeting and localization -> Other protein targeting and localization;Cell cycle	Chaperone -> Other chaperones	go_component: cytoplasm [goid 0005737] [evidence IDA] [pmid 10767298]; go_function: protein domain specific binding [goid 0019904] [evidence IEA]; go_process: regulation of cell cycle [goid 0000074] [evidence IDA] [pmid 10767298]; go_process: regulation of CDK activity [goid 0000079] [evidence IDA] [pmid 10767298]
Torsin family 3, member A	Tor3a	1.30637	1.0384	-1.33452	1.323	-1.11203	1.24843	1.23098	2.51286	2.0558	1.42931	1.71371	1.68628	-1.14585	NM_023141	GGTCGCTGGATGTGCTCACTGCATGGCTCTGTCGCTTTCAGGACTGCTGC	Protein metabolism and modification -> Protein folding	Chaperone -> Other chaperones	go_component: cellular_component unknown [goid 0008372] [evidence ND]; go_component: extracellular space [goid 0005615] [evidence TAS] [pmid 12466851]; go_function: molecular_function unknown [goid 0005554] [evidence ND]; go_process: biological_process unknown [goid 0000004] [evidence ND]
Torsin family 3, member A	Tor3a	1.28014	-1.04528	-1.34338	1.11755	-1.46378	1.059	1.41388	3.23937	2.5085	1.69236	2.06856	1.83907	1.03292	NM_023141.1	GGGACGGCATGAGGAGTGACTGTGTCAAGATGTTTATTTCTACCTTCCAC	Protein metabolism and modification -> Protein folding	Chaperone -> Other chaperones	go_component: cellular_component unknown [goid 0008372] [evidence ND]; go_component: extracellular space [goid 0005615] [evidence TAS] [pmid 12466851]; go_function: molecular_function unknown [goid 0005554] [evidence ND]; go_process: biological_process unknown [goid 0000004] [evidence ND]
Torsin family 3, member A	Tor3a	1.44297	-1.03982	-1.21968	1.26636	-1.60736	1.2074	1.56746	3.69585	3.03486	1.60236	2.17505	2.15442	1.05866	NM_023141.1	GGGTCAGGAAGCCAGTGGAACGGAAGGTCCAAGTACCAAAGGATCCTCAG	Protein metabolism and modification -> Protein folding	Chaperone -> Other chaperones	go_component: cellular_component unknown [goid 0008372] [evidence ND]; go_component: extracellular space [goid 0005615] [evidence TAS] [pmid 12466851]; go_function: molecular_function unknown [goid 0005554] [evidence ND]; go_process: biological_process unknown [goid 0000004] [evidence ND]
Tyrosine 3-monooxygenase/tryptophan 5-monooxygenase activation protein, beta polypeptide	Ywhab	-1.05144	1.13166	-2.41447	1.01889	-1.46353	-1.19799	1.0877	-1.08706	-1.07132	1.17026	1.1095	1.12415	-1.07514	NM_018753.3	AACACAGGGAAGTTGCATGGACACTACAGTCGAGACAACCAAGAACAGCC	Signal transduction;Protein targeting and localization -> Other protein targeting and localization;Cell cycle	Chaperone -> Other chaperones	go_component: cellular_component unknown [goid 0008372] [evidence ND]; go_function: molecular_function unknown [goid 0005554] [evidence ND]; go_function: protein domain specific binding [goid 0019904] [evidence IDA] [pmid 12446771]; go_function: monooxygenase activity [goid 0004497] [evidence IEA]; go_process: biological_process unknown [goid 0000004] [evidence ND]; go_process: protein targeting …
Tyrosine 3-monooxygenase/tryptophan 5-monooxygenase activation protein, epsilon polypeptide	Ywhae	1.06584	1.05355	-1.03618	1.01688	-1.01932	1.01765	1.15535	-1.1325	-1.31599	1.22508	1.02332	-1.15321	-1.0013	NM_009536.2	GGTGTTGAACAACTAAGTCAGTAATTGTCCTGTCTTTCAAACCAGTTAGC	Signal transduction;Protein targeting and localization -> Other protein targeting and localization;Cell cycle	Chaperone -> Other chaperones	go_function: protein domain specific binding [goid 0019904] [evidence IDA] [pmid 12446771]; go_function: protein binding [goid 0005515] [evidence ISS] [pmid 12466851]; go_function: monooxygenase activity [goid 0004497] [evidence IEA]; go_process: protein targeting [goid 0006605] [evidence IDA] [pmid 12446771]; go_process: intracellular signaling cascade [goid 0007242] [evidence ISS] [pmid 1246685…
Tyrosine 3-monooxygenase/tryptophan 5-monooxygenase activation protein, theta polypeptide	Ywhaq	-1.02042	-1.05529	-1.21178	-1.00212	-1.2012	-1.02051	1.04287	-1.29522	-1.50769	1.04581	-1.30176	-1.35503	-1.00342	NM_011739	CGGCTTTTGATGAGGCCATCGCAGAGCTCGATACACTGAACGAAGACTCC	Signal transduction;Protein targeting and localization -> Other protein targeting and localization;Cell cycle	Chaperone -> Other chaperones	go_component: cellular_component unknown [goid 0008372] [evidence ND]; go_function: chaperone activity [goid 0003754] [evidence TAS] [pmid 9211421]; go_function: protein domain specific binding [goid 0019904] [evidence IDA] [pmid 12446771]; go_process: signal transduction [goid 0007165] [evidence TAS] [pmid 9211421]; go_process: small GTPase mediated signal transduction [goid 0007264] [evidence I…
Williams-Beuren syndrome chromosome region 18 homolog (human)	Wbscr18	1.01084	-1.42783	1.08464	-1.21116	1.28094	1.03984	-1.76431	1.10296	1.10764	-1.38428	1.18468	1.21251	1.08758	NM_025362.2	GCCAACTCCCAGAACACTTGCTGCGGTTTTAACCAGAAGCCCTGAGCAAG	Biological process unclassified	Chaperone -> Other chaperones	go_component: integral to membrane [goid 0016021] [evidence TAS] [pmid 12466851]; go_function: chaperone activity [goid 0003754] [evidence IEA]; go_process: protein folding [goid 0006457] [evidence IEA]
DnaJ (Hsp40) homolog, subfamily C, member 2	Zrf2	-1.17038	-1.0886	1.25371	-1.48676	1.07099	-1.73902	1.31779	1.86862	1.29889	1.10214	1.71089	1.11816	1.2099	NM_009584	AAGAACATGGAGTGGCCTCTCAGGCTGACAGTGCAGCACCATCAGAACGG	Protein metabolism and modification -> Protein folding;Cell cycle	Chaperone -> Other chaperones	go_component: nucleus [goid 0005634] [evidence IEA]; go_function: protein binding [goid 0005515] [evidence IPI] [pmid 7559602]; go_process: G2 phase of mitotic cell cycle [goid 0000085] [evidence IMP] [pmid 7559602]; go_process: DNA replication [goid 0006260] [evidence IMP] [pmid 7559602]
DnaJ (Hsp40) homolog, subfamily C, member 11	Dnajc11	1.13824	1.0317	1.12196	1.09686	-1.18222	-1.05656	1.00559	-1.01374	-1.0034	1.1733	1.12468	1.0682	-1.02075	NM_172704.1	GAGCTATCTATGATATATACGGGAAGAGAGGCCTGGAGATGGAAGGATGG	Biological process unclassified	Chaperone -> Other chaperones
DnaJ (Hsp40) homolog, subfamily C, member 11	Dnajc11	1.04836	1.10045	1.96266	1.05044	1.18546	1.02441	-1.06707	1.06666	1.12265	1.00546	1.1912	1.10188	-1.112	NM_172704.1	GCCCGTGTTTTAAGGAGTGTGTAAGTCTTGAGATTTCCCAGTGTGGGTCT	Biological process unclassified	Chaperone -> Other chaperones
	Dnajc13	1.15618	1.49537	1.08123	1.25841	1.06229	1.14168	1.15134	1.34852	1.49055	1.15897	1.12219	1.22627	-1.12189	XM_135146.4	AAATCTTATCCCAGAGCAGGGCGCCTCTCTCTCCTGCACCAGGTCTCCAT	Biological process unclassified	Chaperone -> Other chaperones
DnaJ (Hsp40) homolog, subfamily C, member 14	Dnajc14	-1.04967	1.02698	-1.09235	-1.05727	-1.00695	-1.00778	-1.08589	-1.09798	-1.07998	-1.05099	1.01149	1.07469	1.00673	NM_028873.2	CTGCCTTTACCTTCTTGCTTTCTTTTGGGACTGTAAAATCACTTGGCTTT	Biological process unclassified	Chaperone -> Other chaperones
Tubulin folding cofactor B	Ckap1	-1.14233	-1.14981	1.2565	-1.13039	1.12506	1.01095	-1.1325	1.29374	1.01234	-1.03721	1.32264	1.30685	-1.0616	NM_025548.1	AGATTTCCCAGAGGAGGACTACGGGTTGGACGAGATGTGACTGTACCTGG	Protein metabolism and modification -> Protein folding;Cell structure and motility -> Cell structure	Chaperone -> Other chaperones;Cytoskeletal protein -> Microtubule family cytoskeletal protein -> Non-motor microtubule binding protein	go_component: cytoskeleton [goid 0005856] [evidence ISS] [pmid 12466851]; go_component: microtubule cytoskeleton [goid 0015630] [evidence ISS] [pmid 12466851]; go_function: chaperone activity [goid 0003754] [evidence ISS] [pmid 12466851]; go_process: microtubule-based process [goid 0007017] [evidence ISS] [pmid 12466851]
FK506 binding protein 4	Fkbp4	1.00477	-1.25606	-1.34787	-1.02725	-1.21074	-1.23321	1.21678	-1.13656	-1.60604	-1.03153	-1.35775	-1.64935	1.21799	NM_010219.2	ACCTTGCTCTCCTGAGTTGGTATTCCTGATAACGCCCTCTGGTATCACAG	Protein metabolism and modification -> Protein folding;Signal transduction -> Intracellular signaling cascade -> Calcium mediated signaling;Immunity and defense -> T-cell mediated immunity;Neuronal activities -> Other neuronal activity;Cell cycle -> Cell cycle control	Chaperone -> Other chaperones;Isomerase -> Other isomerase	go_component: nucleus [goid 0005634] [evidence IEA]; go_function: isomerase activity [goid 0016853] [evidence IEA]; go_function: peptidyl-prolyl cis-trans isomerase activity [goid 0003755] [evidence IEA]; go_process: protein folding [goid 0006457] [evidence IEA]
FK506 binding protein 5	Fkbp5	1.09049	-1.33014	-1.48787	-1.25707	-1.20782	-1.39309	-1.01708	-1.83242	-2.09985	-1.03003	-1.889	-1.65732	-1.03065	NM_010220.2	GGAAGGTGCCCAGCACCCCTGGATTTTACATGTTCTTGTATTCAGTAATC	Protein metabolism and modification -> Protein folding;Signal transduction -> Intracellular signaling cascade -> Calcium mediated signaling;Immunity and defense -> T-cell mediated immunity;Neuronal activities -> Other neuronal activity;Cell cycle -> Cell cycle control	Chaperone -> Other chaperones;Isomerase -> Other isomerase	go_component: nucleus [goid 0005634] [evidence IEA]; go_function: peptidyl-prolyl cis-trans isomerase activity [goid 0003755] [evidence IEA]; go_function: isomerase activity [goid 0016853] [evidence IEA]; go_process: protein folding [goid 0006457] [evidence IEA]
FK506 binding protein 7	Fkbp7	-1.14039	-1.08063	-1.02189	-1.19061	-1.32848	-1.15897	-1.11428	-1.22093	1.03751	1.20645	1.06982	1.21407	1.22397	NM_010222.1	GGACTTTGAAAAAGATGCAAACCCCCGTGACAAGTCATATCAGAAGGCAG	Protein metabolism and modification -> Protein folding	Chaperone -> Other chaperones;Isomerase -> Other isomerase	go_component: endoplasmic reticulum [goid 0005783] [evidence IEA]; go_component: extracellular space [goid 0005615] [evidence TAS] [pmid 12466851]; go_function: peptidyl-prolyl cis-trans isomerase activity [goid 0003755] [evidence IEA]; go_function: calcium ion binding [goid 0005509] [evidence IEA]; go_function: isomerase activity [goid 0016853] [evidence IEA]; go_process: protein folding [goid 0…
FK506 binding protein 14	Fkbp14	1.12061	-1.19445	-1.29283	-1.08589	-1.44684	-1.07461	-1.7401	1.05839	1.10269	-1.36148	1.21812	1.18393	-1.01832	NM_153573.1	CTGGGGAGGTTGTGAGAAAGCCAGTGAGTGTCGTAGACCAGTGGTGTGTC	Protein metabolism and modification -> Protein folding	Chaperone -> Other chaperones;Isomerase -> Other isomerase
DnaJ (Hsp40) homolog, subfamily C, member 5	Dnajc5	-1.03273	-1.03771	-1.08055	1.05724	1.09238	1.2182	1.04937	-1.15372	1.01969	1.05851	-1.36193	-1.11933	-1.29155	NM_016775.2	GACCCGTCTACCAAGGCTGCTGGAGTGTAGGTTTCTGTTTGTGCCCAGTG	Protein metabolism and modification -> Protein folding;Intracellular protein traffic -> Exocytosis;Neuronal activities -> Synaptic transmission -> Neurotransmitter release	Chaperone -> Other chaperones;Membrane traffic protein	go_component: membrane [goid 0016020] [evidence ISS] [pmid 12466851]
DnaJ (Hsp40) homolog, subfamily C, member 5 beta	Dnajc5b	-1.01825	1.04186	1.08353	-1.14561	-1.16205	-1.04742	-1.04843	1.02735	1.0293	-1.0705	1.02583	-1.01945	1.15233	NM_025489.2	CCGTGGAGGGTCCACAGCTCCTCTTTTTGGTTCAGCCATGTCTCTGGGTG	Protein metabolism and modification -> Protein folding;Intracellular protein traffic -> Exocytosis;Neuronal activities -> Synaptic transmission -> Neurotransmitter release	Chaperone -> Other chaperones;Membrane traffic protein
Synuclein, alpha	Snca	1.00244	1.02301	-1.02373	-1.00303	1.00022	-1.08929	-1.1076	1.00475	-1.01191	1.03303	1.03092	-1.00671	1.05926	NM_009221.1	AAGTCTTCCATCAGCAGTGATCGGCGTCCTGTACCTGCCCCTCAGCATCC	Intracellular protein traffic -> Exocytosis -> Regulated exocytosis;Neuronal activities -> Synaptic transmission -> Neurotransmitter release	Chaperone -> Other chaperones;Membrane traffic protein -> Other membrane traffic protein	go_component: cytoplasm [goid 0005737] [evidence IEA]; go_component: synaptosome [goid 0019717] [evidence IDA]; go_function: identical protein binding [goid 0042802] [evidence IDA]; go_process: response to drug [goid 0042493] [evidence IMP]; go_process: dopamine metabolism [goid 0042417] [evidence IGI]; go_process: dopamine biosynthesis [goid 0042416] [evidence IMP]; go_process: phospholipid meta…
Phosducin	Pdc	1.21026	1.08637	1.05233	-1.03173	-1.04056	-1.0512	-1.03326	1.09176	1.00298	1.00393	1.09687	1.1841	1.05501	NM_024458.1	GCCGCCAGCCAAAGCTTAGAAGAAGATTTTGAAGGACAGGCCACGCACAC	Signal transduction -> Cell surface receptor mediated signal transduction -> G-protein mediated signaling;Sensory perception -> Vision	Chaperone -> Other chaperones;Select regulatory molecule -> G-protein modulator -> Other G-protein modulator	go_component: cytosol [goid 0005829] [evidence TAS] [pmid 8224906]; go_function: receptor activity [goid 0004872] [evidence IEA]; go_function: GTPase inhibitor activity [goid 0005095] [evidence ISS] [pmid 8405193]; go_function: electron transporter activity [goid 0005489] [evidence IEA]; go_process: phototransduction [goid 0007602] [evidence IEA]; go_process: sensory perception [goid 0007600] [ev…
Cell division cycle 37 homolog (S. cerevisiae)	Cdc37	-1.16165	-1.15904	-1.38668	-1.09612	-1.17846	-1.20683	1.12704	-1.19011	-1.2092	1.0872	-1.07275	-1.01038	1.17929	NM_016742.2	GGGGCTCTGGCTAGAGTTTAGTGGCAGAGCTTGGCTTAGCGTGGTTTCAG	Protein metabolism and modification -> Protein folding;Signal transduction -> Other signal transduction;Cell cycle -> Cell cycle control;Cell cycle -> Mitosis -> Cytokinesis;Cell proliferation and differentiation;Cell structure and motility -> Cell structure	Chaperone -> Other chaperones;Select regulatory molecule -> Kinase modulator -> Kinase activator	go_function: chaperone activity [goid 0003754] [evidence IEA]; go_process: cytokinesis [goid 0016288] [evidence IEA]; go_process: regulation of cell cycle [goid 0000074] [evidence IEA]; go_process: cytokinesis [goid 0000910] [evidence IEA]
Cell division cycle 37 homolog (S. cerevisiae)-like 1	Cdc37l	-1.14663	-1.29867	-1.17451	-1.39842	-1.17256	-1.17478	1.31828	1.20581	1.03169	1.08529	1.07648	-1.07282	1.06846	NM_025950.1	CAGCCGATGGGGCACCTAACCCTGTGGAAATGGACTGGAATTGTTGAATC	Protein metabolism and modification -> Protein folding;Signal transduction -> Other signal transduction;Cell cycle -> Cell cycle control;Cell cycle -> Mitosis -> Cytokinesis;Cell proliferation and differentiation;Cell structure and motility -> Cell structure	Chaperone -> Other chaperones;Select regulatory molecule -> Kinase modulator -> Kinase activator
Cell division cycle 37 homolog (S. cerevisiae)-like 1	Cdc37l	-1.06519	-1.26219	1.23937	-1.11999	1.13992	-1.03704	1.24512	1.18142	1.14406	1.06972	1.21883	1.11106	-1.01016	NM_025950.1	GCAGCCTGTGACAGTTCAGAATCATGTCCCCCATTCTGGTGTTGGATGCA	Protein metabolism and modification -> Protein folding;Signal transduction -> Other signal transduction;Cell cycle -> Cell cycle control;Cell cycle -> Mitosis -> Cytokinesis;Cell proliferation and differentiation;Cell structure and motility -> Cell structure	Chaperone -> Other chaperones;Select regulatory molecule -> Kinase modulator -> Kinase activator
AHA1, activator of heat shock protein ATPase homolog 1 (yeast)	Ahsa1	1.02812	1.22912	-1.03416	1.15839	-1.51558	-1.23489	1.86635	2.09547	1.5509	1.09027	1.28379	1.13013	1.80397	NM_146036.1	CGACAGAGGTGGCAAGTTTCACATGGTCGATGGCAACGTCACCGGGGAGT	Protein metabolism and modification -> Protein folding;Immunity and defense -> Stress response;Other metabolism	Chaperone -> Other chaperones;Select regulatory molecule -> Other enzyme regulator -> Other enzyme activator
AHA1, activator of heat shock protein ATPase homolog 2 (yeast)	1110064P04Rik	-1.0366	-1.25315	-1.08454	1.2737	-1.5043	-1.29145	2.43297	1.65048	1.35997	1.51975	1.15705	1.09992	1.82773	NM_172391.2	GTCGTCAAACCTGCCATTGTTAGACTGTTCCTCTGCATGCTGTGACCGGA	Protein metabolism and modification -> Protein folding;Immunity and defense -> Stress response;Other metabolism	Chaperone -> Other chaperones;Select regulatory molecule -> Other enzyme regulator -> Other enzyme activator
BCS1-like (yeast)	Bcs1l	1.1311	-1.08499	1.47355	-1.12421	1.01494	1.20806	-1.45872	-1.11223	1.17383	-1.50441	-1.04038	1.18126	1.22066	NM_025784.2	CCATGGGGGCTGTTCACAACATTGAATCTCTGAGGTGACCCACCAGGCCA	Protein metabolism and modification -> Protein complex assembly;Electron transport -> Oxidative phosphorylation	Chaperone;Hydrolase -> Other hydrolase	go_function: ATP binding [goid 0005524] [evidence IEA]; go_function: nucleotide binding [goid 0000166] [evidence ISS] [pmid 12466851]
Calnexin	Canx	1.134	1.23156	1.01511	1.19697	1.1043	1.09549	1.02833	1.06497	1.04864	1.01526	-1.02014	-1.07515	-1.07113	NM_007597.2	AATATTATTACACCACACTGAAATGTATTCAGAAACAGATGTTTCAATTT	Protein metabolism and modification -> Protein folding;Intracellular protein traffic -> Exocytosis -> Constitutive exocytosis	Chaperone;Select calcium binding protein -> Other select calcium binding proteins	go_component: endoplasmic reticulum [goid 0005783] [evidence IDA] [pmid 9094723]; go_component: integral to membrane [goid 0016021] [evidence IDA] [pmid 12927782]; go_component: extracellular space [goid 0005615] [evidence TAS] [pmid 12466851]; go_function: chaperone activity [goid 0003754] [evidence IEA]; go_function: calcium ion binding [goid 0005509] [evidence IEA]; go_function: calcium ion st…
Copper chaperone for superoxide dismutase	Ccs	-1.01136	1.14955	1.34701	1.0602	1.1726	1.21405	-1.27832	-1.01658	-1.00454	-1.1033	1.15129	1.27545	1.18035	NM_016892.2	CCCCCAGCTCACCTCTAAACAGAGCCTCATGTCAGGTTATTTGGTCCTCG	Transport -> Ion transport -> Cation transport;Immunity and defense	Chaperone;Transporter -> Cation transporter;Oxidoreductase -> Other oxidoreductase	go_function: chaperone activity [goid 0003754] [evidence IEA]; go_function: heavy metal binding [goid 0005505] [evidence IEA]; go_function: copper, zinc superoxide dismutase activity [goid 0004785] [evidence IEA]; go_function: metal ion binding [goid 0046872] [evidence IEA]; go_process: heavy metal ion transport [goid 0006823] [evidence IEA]; go_process: protein folding [goid 0006457] [evidence I…
Ankyrin 3, epithelial	Ank3	-1.11956	-1.14991	1.17527	-1.03125	1.4298	1.10849	-1.52952	-1.38303	-1.17365	-1.34335	-1.31119	-1.30396	-1.34047	NM_170728.1	CTTGAAGCAGCCGCTCTGCCTGGGGAGTTCCCTAAATGGACTTTGGTCTC	Cell structure and motility -> Cell structure	Cytoskeletal protein	go_component: cytoskeleton [goid 0005856] [evidence IEA]; go_component: synapse [goid 0045202] [evidence IDA] [pmid 10995443]
Ankyrin 3, epithelial	Ank3	1.12188	-1.34793	1.11209	1.04396	1.16076	1.22497	-1.15702	-1.17838	-1.19088	-1.35199	-1.19046	-1.14849	-1.22884	NM_170689.1	TAGCATAGAGTCTCCCTTTAGGACCCCCAGTAGACTGAGTGACGGGCTGG	Cell structure and motility -> Cell structure	Cytoskeletal protein	go_component: cytoskeleton [goid 0005856] [evidence IEA]; go_component: synapse [goid 0045202] [evidence IDA] [pmid 10995443]
Ankyrin 3, epithelial	Ank3	1.19566	-1.45376	-1.43927	-1.11496	1.1293	1.10613	-1.51101	-2.56287	-2.33013	-1.69765	-1.65379	-1.76869	-1.26623	NM_170689.1	CCACTTGGTCATACTGCCAGTATTGAGAAACTCACCAGAGATCAGCAGGA	Cell structure and motility -> Cell structure	Cytoskeletal protein	go_component: cytoskeleton [goid 0005856] [evidence IEA]; go_component: synapse [goid 0045202] [evidence IDA] [pmid 10995443]
DNA segment, Chr 15, Wayne State University 169, expressed	D15Wsu169e	-1.1482	-1.231	-1.03491	-1.48881	-1.05062	-1.29695	1.07687	1.2652	1.12821	1.00095	-1.0475	-1.32595	1.00013	NM_198420.1	GCTCCCTCGTACGTGTGGCTCGAGGGGACAGTGCTCCGTGTGAATAAAGT	Cell structure and motility	Cytoskeletal protein
Dynein light chain LC8-type 1	Dnclc1	-1.20125	-1.26764	-1.32989	-1.29427	-1.75753	-1.51206	1.02579	-1.03541	-1.47833	-1.03844	1.01558	-1.24397	1.29177	NM_019682	GGGCCGAAACTTCGGTAGTTATGTGACACATGAAACCAAACACTTCATCT	Intracellular protein traffic;Developmental processes	Cytoskeletal protein	go_component: cytoplasmic dynein light chain [goid 0001690] [evidence ISS] [pmid 8702622]; go_component: cytoplasmic dynein complex [goid 0005868] [evidence ISS] [pmid 12466851]; go_component: microtubule associated complex [goid 0005875] [evidence ISS] [pmid 12466851]; go_component: dynein complex [goid 0030286] [evidence ISS] [pmid 12466851]; go_function: enzyme inhibitor activity [goid 0004857…
Dynein light chain LC8-type 2	6720463E02Rik	-1.08019	-1.03202	1.35931	1.04195	1.44174	1.07722	-1.05868	1.15808	1.00933	-1.10985	1.18544	1.05479	-1.14553	NM_026556.2	CTGCTTAGCCCTCGTTTTTTCTCATTCCTTCGTTCTCTTAGAGCAGCCCC	Intracellular protein traffic;Developmental processes	Cytoskeletal protein	go_component: cellular_component unknown [goid 0008372] [evidence ND]; go_component: microtubule associated complex [goid 0005875] [evidence ISS] [pmid 12466851]; go_component: dynein complex [goid 0030286] [evidence ISS] [pmid 12466851]; go_function: molecular_function unknown [goid 0005554] [evidence ND]; go_function: motor activity [goid 0003774] [evidence ISS] [pmid 12466851]; go_function: mi…
Sarcoglycan, delta (dystrophin-associated glycoprotein)	Sgcd	1.16424	-1.04277	-1.16694	1.03308	-1.55018	-1.1544	1.03978	1.27369	1.30575	-1.01691	1.14335	1.12551	1.54293	NM_011891.2	ATCAAACTACCTAGACTGCCTCGTGGATCCTACACACCCACAGGAACGAG	Biological process unclassified	Cytoskeletal protein	go_component: integral to membrane [goid 0016021] [evidence TAS] [pmid 12466851]; go_component: cytoskeleton [goid 0005856] [evidence IEA]; go_component: integral to plasma membrane [goid 0005887] [evidence TAS] [pmid 10448073]; go_component: sarcoglycan complex [goid 0016012] [evidence IDA] [pmid 12189167]; go_function: protein binding [goid 0005515] [evidence IPI] [pmid 12189167]; go_process: m…
Sarcoglycan, delta (dystrophin-associated glycoprotein)	Sgcd	1.03329	1.09709	-1.00958	1.04713	-1.00029	1.00019	1.07547	1.05973	1.01498	1.01684	1.06779	-1.02034	1.00408	NM_011891.2	CACCAAGCTTCTCTTGTAGAGTCATTAGAGGCAGTGATGGCGGGAATCTT	Biological process unclassified	Cytoskeletal protein	go_component: integral to membrane [goid 0016021] [evidence TAS] [pmid 12466851]; go_component: cytoskeleton [goid 0005856] [evidence IEA]; go_component: integral to plasma membrane [goid 0005887] [evidence TAS] [pmid 10448073]; go_component: sarcoglycan complex [goid 0016012] [evidence IDA] [pmid 12189167]; go_function: protein binding [goid 0005515] [evidence IPI] [pmid 12189167]; go_process: m…
Actin-related protein T2	Arpm2	1.02943	1.07176	1.04038	1.10001	-1.04631	-1.02354	-1.01418	-1.02385	-1.03886	1.06997	1.14888	1.06614	1.01049	NM_028513.2	CTGGTTCTCTACGTGGATCGGGGCCTCCATTGTCACGTCTCTGAGCAGCT	Intracellular protein traffic -> Exocytosis;Intracellular protein traffic -> Endocytosis;Transport;Cell cycle -> Mitosis -> Cytokinesis;Cell structure and motility -> Cell structure	Cytoskeletal protein -> Actin family cytoskeletal protein -> Actin and actin related protein	go_component: actin cytoskeleton [goid 0015629] [evidence ISS] [pmid 12466851]; go_function: structural molecule activity [goid 0005198] [evidence IEA]; go_function: structural constituent of cytoskeleton [goid 0005200] [evidence ISS] [pmid 12466851]
Actin, alpha 1, skeletal muscle	Acta1	-1.03417	-1.14035	-2.22074	-1.02342	-2.56087	-2.53604	1.32539	-1.1341	-1.58779	-1.00728	-1.05591	-1.43001	-1.0864	NM_009606.1	CCGCCACTGCAGCCGGCGCCTGTTTTTGACGTGTACATAGATTGACTCGT	Intracellular protein traffic -> Exocytosis;Intracellular protein traffic -> Endocytosis;Transport;Cell cycle -> Mitosis -> Cytokinesis;Cell structure and motility -> Cell structure	Cytoskeletal protein -> Actin family cytoskeletal protein -> Actin and actin related protein	go_component: cytoskeleton [goid 0005856] [evidence IEA]; go_component: actin filament [goid 0005884] [evidence ISS] [pmid 12466851]; go_component: actin cytoskeleton [goid 0015629] [evidence ISS] [pmid 12466851]; go_function: structural molecule activity [goid 0005198] [evidence IEA]; go_function: structural constituent of cytoskeleton [goid 0005200] [evidence IEA]; go_function: motor activity […
Actin, alpha 2, smooth muscle, aorta	Acta2	-1.22827	-1.71319	-3.70448	-1.79468	-4.46903	-4.25286	1.92837	-1.2006	-1.6989	1.34108	-1.05975	-1.91022	1.08091	NM_007392.2	CCAGGCATGGATGGCATCAATCACTTCAACAGAGGAAGGTCCACTTAAAT	Intracellular protein traffic -> Exocytosis;Intracellular protein traffic -> Endocytosis;Transport;Cell cycle -> Mitosis -> Cytokinesis;Cell structure and motility -> Cell structure	Cytoskeletal protein -> Actin family cytoskeletal protein -> Actin and actin related protein	go_component: cytoskeleton [goid 0005856] [evidence IEA]; go_function: structural constituent of cytoskeleton [goid 0005200] [evidence IEA]; go_process: cytoskeleton organization and biogenesis [goid 0007010] [evidence IEA]
Actin, alpha, cardiac	Actc1	1.01945	1.08816	1.00412	1.06061	1.05937	1.03151	-1.00235	1.0611	1.00871	1.05209	1.07065	1.05795	-1.02354	NM_009608.1	TCTCATCAGTCATTGTACAGTTTGTTTACACAAGTGCAGTTTGTTTGTGC	Intracellular protein traffic -> Exocytosis;Intracellular protein traffic -> Endocytosis;Transport;Cell cycle -> Mitosis -> Cytokinesis;Cell structure and motility -> Cell structure	Cytoskeletal protein -> Actin family cytoskeletal protein -> Actin and actin related protein	go_component: cytoskeleton [goid 0005856] [evidence IEA]; go_component: actin filament [goid 0005884] [evidence ISS] [pmid 12466851]; go_component: actin cytoskeleton [goid 0015629] [evidence ISS] [pmid 12466851]; go_function: structural constituent of cytoskeleton [goid 0005200] [evidence IEA]; go_function: structural molecule activity [goid 0005198] [evidence IEA]; go_function: structural const…
Actin, beta, cytoplasmic	Actb	1.00963	-1.07793	-1.21821	-1.13807	-1.26613	-1.20752	-1.09249	-1.27681	-1.49385	-1.10565	-1.42058	-1.35313	-1	NM_007393.1	CTTCATTTTTGTTTTTAATTTCTGAATGGCCCAGGTCTGAGGCCTCCCTT	Intracellular protein traffic -> Exocytosis;Intracellular protein traffic -> Endocytosis;Transport;Cell cycle -> Mitosis -> Cytokinesis;Cell structure and motility -> Cell structure	Cytoskeletal protein -> Actin family cytoskeletal protein -> Actin and actin related protein
Actin, beta, cytoplasmic	Actb	1.21474	1.25351	1.08522	1.30115	1.29971	1.2751	-1.124	-1.10659	-1.18593	-1.09271	-1.48631	-1.44844	-1.26141	NM_007393.1	CGGTGAAGGCGACAGCAGTTGGTTGGAGCAAACATCCCCCAAAGTTCTAC	Intracellular protein traffic -> Exocytosis;Intracellular protein traffic -> Endocytosis;Transport;Cell cycle -> Mitosis -> Cytokinesis;Cell structure and motility -> Cell structure	Cytoskeletal protein -> Actin family cytoskeletal protein -> Actin and actin related protein
Actin, beta, cytoplasmic	Actb	1.00916	1.01656	1.01656	1.04587	1.03409	1.02883	-1.01664	-1.02456	-1.06479	1.01998	-1.03195	-1.0099	-1.02883	NM_007393.1	CCGGCCCCTCCATCGTGCACCGCAAGTGCTTCTAGGCGGACTGTTACTGA	Intracellular protein traffic -> Exocytosis;Intracellular protein traffic -> Endocytosis;Transport;Cell cycle -> Mitosis -> Cytokinesis;Cell structure and motility -> Cell structure	Cytoskeletal protein -> Actin family cytoskeletal protein -> Actin and actin related protein
Actin, gamma 2, smooth muscle, enteric	Actg2	-1.09602	-1.35712	-3.66891	-1.63637	-2.39434	-2.76363	1.53528	-1.11252	-1.78155	-1.20315	-1.04658	-1.44386	-1.84884	NM_009610.1	TCTAAAGTCAGAGGGCCTTCTCTGGGGATCCCCACAAGACTGCTGTCACC	Intracellular protein traffic -> Exocytosis;Intracellular protein traffic -> Endocytosis;Transport;Cell cycle -> Mitosis -> Cytokinesis;Cell structure and motility -> Cell structure	Cytoskeletal protein -> Actin family cytoskeletal protein -> Actin and actin related protein	go_component: cytoskeleton [goid 0005856] [evidence IEA]; go_component: actin filament [goid 0005884] [evidence ISS] [pmid 12466851]; go_component: actin cytoskeleton [goid 0015629] [evidence ISS] [pmid 12466851]; go_function: structural constituent of cytoskeleton [goid 0005200] [evidence IEA]; go_function: structural molecule activity [goid 0005198] [evidence IEA]; go_function: motor activity […
Actin-like 6B	Actl6	-1.05303	1.13538	-1.05233	1.09861	1.07651	1.00515	-1.01453	-1.02056	1.02555	-1.03103	-1.04187	-1.12411	-1.08757	NM_031404.3	TGAGGTGGGGGCGCTCGTCTTTGACATTGGCTCTTTCTCAGTCCGAGCTG	Intracellular protein traffic -> Exocytosis;Intracellular protein traffic -> Endocytosis;Transport;Cell cycle -> Mitosis -> Cytokinesis;Cell structure and motility -> Cell structure	Cytoskeletal protein -> Actin family cytoskeletal protein -> Actin and actin related protein	go_component: SWI/SNF complex [goid 0016514] [evidence IDA] [pmid 12437990]; go_component: cellular_component unknown [goid 0008372] [evidence ND]; go_component: nucleus [goid 0005634] [evidence IEA]; go_component: actin filament [goid 0005884] [evidence IEA]; go_component: actin cytoskeleton [goid 0015629] [evidence IEA]; go_function: protein binding [goid 0005515] [evidence IPI] [pmid 12437990]…
ARP1 actin-related protein 1 homolog A (yeast)	Actr1a	-1.14666	-1.35038	1.02449	-1.2372	1.21167	1.09012	1.01699	1.64331	1.36029	1.0052	1.33448	1.11218	-1.32108	NM_016860.1	CTCGCGAAGCCACTTTGCCTGGTGGGGCCCAGTGTACTTAAATAAAGTCG	Intracellular protein traffic -> Exocytosis;Intracellular protein traffic -> Endocytosis;Transport;Cell cycle -> Mitosis -> Cytokinesis;Cell structure and motility -> Cell structure	Cytoskeletal protein -> Actin family cytoskeletal protein -> Actin and actin related protein	go_component: cytoskeleton [goid 0005856] [evidence ISS] [pmid 12466851]; go_component: dynactin complex [goid 0005869] [evidence ISS] [pmid 12466851]; go_component: microtubule associated complex [goid 0005875] [evidence ISS] [pmid 12466851]; go_component: actin filament [goid 0005884] [evidence ISS] [pmid 12466851]; go_component: actin cytoskeleton [goid 0015629] [evidence ISS] [pmid 12466851];…
ARP1 actin-related protein 1 homolog B (yeast)	Actr1b	1.09605	1.03241	1.01083	1.13321	1.13045	-1.06452	-1.01152	-1.09056	-1.33934	-1.32322	-1.26071	-1.42007	-1.14156	NM_146107.1	TCAGGGTGGTGAGGCACAGTGGTGTTTGATGCTGCCTCCTCTTTCTGGCC	Intracellular protein traffic -> Exocytosis;Intracellular protein traffic -> Endocytosis;Transport;Cell cycle -> Mitosis -> Cytokinesis;Cell structure and motility -> Cell structure	Cytoskeletal protein -> Actin family cytoskeletal protein -> Actin and actin related protein	go_function: ATP binding [goid 0005524] [evidence IEA]; go_function: protein binding [goid 0005515] [evidence IEA]; go_function: nucleotide binding [goid 0000166] [evidence IEA]
ARP10 actin-related protein 10 homolog (S. cerevisiae)	Actr10	-1.00331	1.00668	1.15402	1.00691	1.05715	-1.06368	1.09233	1.37333	1.23032	1.04773	1.25249	1.19235	1.08791	NM_019785.1	CCCCTGGAAATGATGTTTGATGTGGGGAAAGCGCAACCACCGCTGATGAA	Intracellular protein traffic -> Exocytosis;Intracellular protein traffic -> Endocytosis;Transport;Cell cycle -> Mitosis -> Cytokinesis;Cell structure and motility -> Cell structure	Cytoskeletal protein -> Actin family cytoskeletal protein -> Actin and actin related protein	go_component: cytoskeleton [goid 0005856] [evidence IEA]; go_component: dynactin complex [goid 0005869] [evidence IDA] [pmid 10525537]; go_component: actin cytoskeleton [goid 0015629] [evidence IEA]; go_function: structural constituent of cytoskeleton [goid 0005200] [evidence IEA]; go_function: structural molecule activity [goid 0005198] [evidence IEA]; go_function: protein binding [goid 0005515]…
Parvin, alpha	Parva	1.14815	1.14694	-1.8664	1.21649	-1.69696	-1.03263	1.14462	-1.55672	-1.37974	-1.01894	-1.49446	-1.50903	-1.1242	NM_020606.4	GTCTGATTAAAAACCCTAATTATCTGCCTCCCCTCTTCCCCATCAGTCTC	Cell structure and motility -> Cell motility	Cytoskeletal protein -> Actin family cytoskeletal protein -> Actin and actin related protein	go_component: nucleus [goid 0005634] [evidence IDA] [pmid 11171322]; go_component: cytoplasm [goid 0005737] [evidence IDA] [pmid 11171322]; go_component: cytoskeleton [goid 0005856] [evidence IEA]; go_component: focal adhesion [goid 0005925] [evidence IDA] [pmid 11171322]; go_component: lamellipodium [goid 0030027] [evidence IDA] [pmid 11171322]; go_function: actin binding [goid 0003779] [evidenc…
Parvin, beta	Parvb	-1.04748	-1.20163	1.31004	1.10587	1.3407	1.28444	-1.32248	-1.11771	-1.0943	-1.52583	-1.25353	-1.36496	-1.23647	NM_133167.2	ATTCTGCATCTCCTCGTCTCCCTGGCCATGCACTTCAGGGCCCCCATTCA	Cell structure and motility -> Cell motility	Cytoskeletal protein -> Actin family cytoskeletal protein -> Actin and actin related protein	go_component: cytoskeleton [goid 0005856] [evidence IEA]; go_function: actin binding [goid 0003779] [evidence IEA]; go_function: cell adhesion molecule activity [goid 0005194] [evidence IEA]; go_process: cell adhesion [goid 0007155] [evidence IEA]
Parvin, gamma	Parvg	-1.02895	1.19104	1.2022	1.27055	1.0424	1.06802	1.0928	1.0648	1.07321	1.05358	1.06807	1.02663	-1.04644	NM_022321.2	CCTTTCATAGAGACCTTCTTCTGTGCCCCATCTCTTCTCTCTGGAGCATC	Cell structure and motility -> Cell motility	Cytoskeletal protein -> Actin family cytoskeletal protein -> Actin and actin related protein	go_component: cytoskeleton [goid 0005856] [evidence IEA]; go_function: actin binding [goid 0003779] [evidence IEA]; go_function: cell adhesion molecule activity [goid 0005194] [evidence IEA]; go_process: cell adhesion [goid 0007155] [evidence IEA]
Actin, alpha 2, smooth muscle, aorta	Acta2	1.10593	-1.20282	-4.12189	-1.23395	-3.1567	-3.23083	1.47543	-1.12619	-1.49277	1.04803	1.02278	-1.25701	-1.25423	NM_007392.2	GGGGGATGAAGCCCAGAGCAAGAGAGGGATCCTGACGCTGAAGTATCCGA	Intracellular protein traffic -> Exocytosis;Intracellular protein traffic -> Endocytosis;Transport;Cell cycle -> Mitosis -> Cytokinesis;Cell structure and motility -> Cell structure	Cytoskeletal protein -> Actin family cytoskeletal protein -> Actin and actin related protein
ARP5 actin-related protein 5 homolog (yeast)	Actr5	-1.19865	-1.01643	-1.06984	1.22971	1.18936	1.03966	1.15158	1.04556	-1.11692	1.16172	1.11085	-1.09406	-1.09218	NM_175419.3	CCTTTGTTCTCGGAGGAAACGCCCGAAGTGGAGAAGCCGCAAGTCACCAC	Intracellular protein traffic -> Exocytosis;Intracellular protein traffic -> Endocytosis;Transport;Cell cycle -> Mitosis -> Cytokinesis;Cell structure and motility -> Cell structure	Cytoskeletal protein -> Actin family cytoskeletal protein -> Actin and actin related protein
Actin-like 6A	Actl6a	-1.12041	-1.21007	-1.2184	-1.15783	-1.23192	-1.18854	1.04993	-1.11588	-1.52178	1.29459	1.12661	-1.28878	1.0458	NM_019673.1	GGTTGGTGGAATTACTCTGTATTGACAAGTACAAGTTACTGCCTATGCTT	Intracellular protein traffic -> Exocytosis;Intracellular protein traffic -> Endocytosis;Transport;Cell cycle -> Mitosis -> Cytokinesis;Cell structure and motility -> Cell structure	Cytoskeletal protein -> Actin family cytoskeletal protein -> Actin and actin related protein
ARP5 actin-related protein 5 homolog (yeast)	Actr5	-1.19747	-1.19407	1.01084	1.01744	1.06455	-1.06722	1.32935	1.16507	-1.06685	1.28857	1.10201	-1.01095	1.02001	NM_175419.3	CCAAAGGCCATTCAGGACACCCTGGTTCAGAACGTTTTCCTTACCGGTGG	Intracellular protein traffic -> Exocytosis;Intracellular protein traffic -> Endocytosis;Transport;Cell cycle -> Mitosis -> Cytokinesis;Cell structure and motility -> Cell structure	Cytoskeletal protein -> Actin family cytoskeletal protein -> Actin and actin related protein
Myosin, heavy polypeptide 9, non-muscle	Myh9	-1.06487	-1.2802	-1.21291	-1.22783	-1.49026	-1.05243	1.12257	-1.00549	1.08943	1.04092	-1.06902	1.04282	1.06013	NM_022410.1	TCCCAAAGGCGCTGTCATAAAGGAGCAAGTGGGACCCGCACCCCTTTTTT	Developmental processes -> Mesoderm development -> Muscle development;Cell structure and motility -> Cell structure;Cell structure and motility -> Cell motility	Cytoskeletal protein -> Actin family cytoskeletal protein -> Actin binding motor protein	go_component: cytoskeleton [goid 0005856] [evidence IEA]; go_process: cytoskeleton organization and biogenesis [goid 0007010] [evidence IEA]
Myosin IB	Myo1b	1.03052	-1.1631	-1.41738	-1.17552	1.04101	-1.17845	1.0844	-1.0306	-1.06198	1.12667	-1.05483	-1.0661	-1.45783	NM_010863.1	GAAACTGCATGATAAGAAGAGGCTGAGAGCCGTTCAGACTGGCAGATCTT	Intracellular protein traffic -> General vesicle transport	Cytoskeletal protein -> Actin family cytoskeletal protein -> Actin binding motor protein	go_component: cytoskeleton [goid 0005856] [evidence IEA]; go_component: myosin [goid 0016459] [evidence IEA]; go_function: actin binding [goid 0003779] [evidence IEA]; go_function: ATP binding [goid 0005524] [evidence IEA]; go_function: calmodulin binding [goid 0005516] [evidence IEA]; go_function: motor activity [goid 0003774] [evidence IEA]; go_process: cytoskeleton organization and biogenesis …
Myosin IC	Myo1c	1.33295	1.08208	-1.38892	1.10296	-1.72881	-1.12998	-1.01043	-1.20915	1.01393	1.10254	-1.01453	1.19966	1.18749	NM_008659.2	TCTGGGGATAAAGAATCCAGTCCAAAGTGGCTGGAGCGGTAAAGGCCACT	Intracellular protein traffic -> General vesicle transport	Cytoskeletal protein -> Actin family cytoskeletal protein -> Actin binding motor protein	go_component: cytoskeleton [goid 0005856] [evidence IEA]; go_component: myosin [goid 0016459] [evidence IEA]; go_component: myosin I [goid 0045160] [evidence IDA] [pmid 12490950]; go_function: motor activity [goid 0003774] [evidence IEA]; go_function: actin binding [goid 0003779] [evidence IEA]; go_function: calmodulin binding [goid 0005516] [evidence IEA]; go_function: ATP binding [goid 0005524]…
Myosin Va	Myo5a	1.05362	-1.02767	-1.29628	1.29405	-1.09523	-1.02889	1.20104	-1.22665	-1.10094	1.22877	-1.28924	1.00023	1.08716	NM_010864.1	GCAGACGCTGGGGAAGTAGAGTTAGACAGAGTGGCTGTTGATGTCATTGC	Intracellular protein traffic -> General vesicle transport	Cytoskeletal protein -> Actin family cytoskeletal protein -> Actin binding motor protein	go_component: cytoskeleton [goid 0005856] [evidence IEA]; go_component: myosin [goid 0016459] [evidence IDA] [pmid 12403814]; go_component: kinesin complex [goid 0005871] [evidence IEA]; go_function: motor activity [goid 0003774] [evidence IDA] [pmid 11706052]; go_function: ATP binding [goid 0005524] [evidence IEA]; go_function: actin binding [goid 0003779] [evidence IDA] [pmid 12403814]; go_func…
Myosin VIIa	Myo7a	1.10084	1.04718	-1.01966	1.0347	1.0496	1.01491	1.04333	1.18504	1.40207	-1.04456	1.06766	1.33359	1.07349	NM_008663.1	CACCATTGGGAACTTGGTCCGTGGGAGCAAACTGCTCTGTGAGACATCGC	Sensory perception -> Hearing	Cytoskeletal protein -> Actin family cytoskeletal protein -> Actin binding motor protein	go_component: cytoskeleton [goid 0005856] [evidence IEA]; go_component: myosin [goid 0016459] [evidence IEA]; go_component: kinesin complex [goid 0005871] [evidence IEA]; go_function: calmodulin binding [goid 0005516] [evidence IEA]; go_function: actin binding [goid 0003779] [evidence IEA]; go_function: ATP binding [goid 0005524] [evidence IEA]; go_function: motor activity [goid 0003774] [evidenc…
Myosin VIIb	Myo7b	1.06668	1.06167	-1.00075	1.07182	-1.0093	-1.00475	1.05578	-1.0417	-1.07959	-1.04837	-1.02275	1.00782	-1.01042	NM_032394.1	TGACCTCATATGTACAGCAGCTCCTGAATACAGTGAACAAACAGCGGGGC	Sensory perception -> Hearing	Cytoskeletal protein -> Actin family cytoskeletal protein -> Actin binding motor protein	go_component: cytoskeleton [goid 0005856] [evidence IEA]; go_component: myosin [goid 0016459] [evidence ISS] [pmid 12466851]; go_component: membrane [goid 0016020] [evidence ISS] [pmid 12466851]; go_function: actin binding [goid 0003779] [evidence ISS] [pmid 12466851]; go_function: motor activity [goid 0003774] [evidence ISS] [pmid 12466851]; go_function: ATP binding [goid 0005524] [evidence ISS]…
Myosin X	Myo10	-1.11217	-1.19012	-1.16178	1.14594	1.02924	1.12142	1.55654	-1.13094	-1.26991	1.11315	-1.45443	-1.30273	-1.13314	NM_019472.1	TTCCGAGTACTGTAAATTCCTGTGCAGAAGGCGTCGTGGTCTTCCAGACA	Cell structure and motility	Cytoskeletal protein -> Actin family cytoskeletal protein -> Actin binding motor protein	go_component: cytoskeleton [goid 0005856] [evidence IEA]; go_component: myosin [goid 0016459] [evidence ISS] [pmid 12466851]; go_function: motor activity [goid 0003774] [evidence ISS] [pmid 12466851]; go_function: actin binding [goid 0003779] [evidence ISS] [pmid 12466851]; go_function: ATP binding [goid 0005524] [evidence ISS] [pmid 12466851]; go_process: cytoskeleton organization and biogenesis…
Myosin X	Myo10	-1.15533	-1.41323	-1.21293	-1.11383	-1.15156	1.05906	1.47058	-1.2284	-1.1105	1.46753	-1.17562	-1.01953	1.12467	NM_019472.1	CGTATATCAGCATGATTGTGAAGAAGCGCTATAGCACCACACGCTCTGTG	Cell structure and motility	Cytoskeletal protein -> Actin family cytoskeletal protein -> Actin binding motor protein	go_component: cytoskeleton [goid 0005856] [evidence IEA]; go_component: myosin [goid 0016459] [evidence ISS] [pmid 12466851]; go_function: motor activity [goid 0003774] [evidence ISS] [pmid 12466851]; go_function: actin binding [goid 0003779] [evidence ISS] [pmid 12466851]; go_function: ATP binding [goid 0005524] [evidence ISS] [pmid 12466851]; go_process: cytoskeleton organization and biogenesis…
Myosin XVIIIa	Myo18a	1.10831	-1.0857	1.2037	1.24025	-1.0468	1.41333	-1.1296	-1.00982	1.01412	1.05484	-1.14122	1.24207	1.07778	NM_011586.1	TGGATCTGGGGGCCCCAAGGCAGTACCTGGTGCTGGACCTGTTTGCCATC	Muscle contraction;Developmental processes -> Mesoderm development -> Muscle development;Cell structure and motility -> Cell structure;Cell structure and motility -> Cell motility	Cytoskeletal protein -> Actin family cytoskeletal protein -> Actin binding motor protein	go_component: cytoskeleton [goid 0005856] [evidence IDA] [pmid 10733906]; go_component: kinesin complex [goid 0005871] [evidence IEA]; go_component: myosin [goid 0016459] [evidence IEA]; go_function: molecular_function unknown [goid 0005554] [evidence ND]; go_function: ATP binding [goid 0005524] [evidence IEA]; go_function: motor activity [goid 0003774] [evidence IEA]; go_function: protein bindin…
Cingulin-like 1	4933421H10Rik	1.20665	-1.02156	-1.61118	1.07346	-1.45975	-1.16638	1.65209	-1.09364	1.20094	1.76293	1.03686	1.58231	1.08683	NM_026599.3	GGTGGGTCTTTTAGTAGGGATTGGTTACTATGCGTTGTCATGGGGAAGAG	Muscle contraction	Cytoskeletal protein -> Actin family cytoskeletal protein -> Actin binding motor protein
Tropomyosin 1, alpha	Tpm1	-1.03894	-1.16347	-1.82367	-1.13017	-1.89449	-1.06569	1.0022	-1.39949	-1.22604	1.00277	-1.33241	-1.0261	1.1644	NM_024427	ACATGCCCGTAGCCCCTTCCGACTCAGTGGGGCGAGCGCTCAACACGGAT	Muscle contraction;Developmental processes -> Mesoderm development -> Muscle development;Cell structure and motility -> Cell structure;Cell structure and motility -> Cell motility	Cytoskeletal protein -> Actin family cytoskeletal protein -> Actin binding motor protein	go_component: cytoskeleton [goid 0005856] [evidence IEA]; go_component: muscle thin filament tropomyosin [goid 0005862] [evidence TAS] [pmid 8618961]; go_component: kinesin complex [goid 0005871] [evidence IEA]; go_function: actin binding [goid 0003779] [evidence IEA]; go_function: structural constituent of cytoskeleton [goid 0005200] [evidence TAS] [pmid 8618961]; go_process: muscle development …
Tropomyosin 2, beta	Tpm2	-1.05012	-1.15018	-1.53003	-1.22903	-1.9071	-1.14998	-1.23137	-1.65625	-1.3087	-1.03988	-1.35851	-1.17096	-1.02743	NM_009416.2	GGAAGAGAACGTGGAGATACACCAGACCTTGGACCAGACCCTTCTGGAAC	Muscle contraction;Developmental processes -> Mesoderm development -> Muscle development;Cell structure and motility -> Cell structure;Cell structure and motility -> Cell motility	Cytoskeletal protein -> Actin family cytoskeletal protein -> Actin binding motor protein	go_component: muscle thin filament tropomyosin [goid 0005862] [evidence TAS] [pmid 8618961]; go_component: cytoskeleton [goid 0005856] [evidence IEA]; go_component: kinesin complex [goid 0005871] [evidence IEA]; go_function: actin binding [goid 0003779] [evidence IEA]; go_function: structural constituent of cytoskeleton [goid 0005200] [evidence TAS] [pmid 8618961]; go_process: muscle contraction …
Tropomyosin 2, beta	Tpm2	1.08403	1.52246	1.60149	1.15757	1.07732	1.17581	-1.01193	-1.21891	-1.14245	1.04963	-1.10589	-1.11617	-1.03463	NM_009416.2	CATGCACTGACCTCCACCCCTCCACTACTTAATAAACTCTGAACTTGGTC	Muscle contraction;Developmental processes -> Mesoderm development -> Muscle development;Cell structure and motility -> Cell structure;Cell structure and motility -> Cell motility	Cytoskeletal protein -> Actin family cytoskeletal protein -> Actin binding motor protein	go_component: muscle thin filament tropomyosin [goid 0005862] [evidence TAS] [pmid 8618961]; go_component: cytoskeleton [goid 0005856] [evidence IEA]; go_component: kinesin complex [goid 0005871] [evidence IEA]; go_function: actin binding [goid 0003779] [evidence IEA]; go_function: structural constituent of cytoskeleton [goid 0005200] [evidence TAS] [pmid 8618961]; go_process: muscle contraction …
Tropomyosin 3, gamma	Tpm3	-1.05768	-1.07572	-1.77441	-1.12126	-1.10807	-1.16649	-1.09505	-1.03659	-1.26023	-1.08321	1.06528	-1.1596	-1.14654	NM_022314	CAGATCAGACTGATGGACCAGAACCTGAAGTGTCTGAGTGCTGCTGAAGA	Muscle contraction;Developmental processes -> Mesoderm development -> Muscle development;Cell structure and motility -> Cell structure;Cell structure and motility -> Cell motility	Cytoskeletal protein -> Actin family cytoskeletal protein -> Actin binding motor protein	go_component: cytoskeleton [goid 0005856] [evidence IEA]; go_component: kinesin complex [goid 0005871] [evidence IEA]; go_component: muscle thin filament tropomyosin [goid 0005862] [evidence ISS] [pmid 12466851]; go_function: actin binding [goid 0003779] [evidence IEA]; go_process: muscle development [goid 0007517] [evidence IEA]; go_process: regulation of muscle contraction [goid 0006937] [evide…
Tropomyosin 3, gamma	Tpm3	-1.14696	-1.11264	-1.25786	-1.02507	-1.07827	-1.031	-1.08106	1.10127	-1.12291	-1.11243	1.00753	-1.24325	-1.27571	NM_022314.2	CACCTGCCCCCAAGGGAGACAGAGAAAGGAAAATTATGTTTGTGCCACTG	Muscle contraction;Developmental processes -> Mesoderm development -> Muscle development;Cell structure and motility -> Cell structure;Cell structure and motility -> Cell motility	Cytoskeletal protein -> Actin family cytoskeletal protein -> Actin binding motor protein	go_component: cytoskeleton [goid 0005856] [evidence IEA]; go_component: kinesin complex [goid 0005871] [evidence IEA]; go_component: muscle thin filament tropomyosin [goid 0005862] [evidence ISS] [pmid 12466851]; go_function: actin binding [goid 0003779] [evidence IEA]; go_process: muscle development [goid 0007517] [evidence IEA]; go_process: regulation of muscle contraction [goid 0006937] [evide…
Tropomyosin 3, gamma	Tpm3	-1.04124	1.00073	-1.05418	1.0255	-1.04621	-1.0328	1.00428	1.05602	-1.03429	-1.05748	1.05582	-1.05901	1.01384	NM_022314.2	GCAGAAGAAGCTGAAAGGGACAGAGGATGAGCTGGACAAGTATTCGGAAG	Muscle contraction;Developmental processes -> Mesoderm development -> Muscle development;Cell structure and motility -> Cell structure;Cell structure and motility -> Cell motility	Cytoskeletal protein -> Actin family cytoskeletal protein -> Actin binding motor protein	go_component: cytoskeleton [goid 0005856] [evidence IEA]; go_component: kinesin complex [goid 0005871] [evidence IEA]; go_component: muscle thin filament tropomyosin [goid 0005862] [evidence ISS] [pmid 12466851]; go_function: actin binding [goid 0003779] [evidence IEA]; go_process: muscle development [goid 0007517] [evidence IEA]; go_process: regulation of muscle contraction [goid 0006937] [evide…
Tropomyosin 3, gamma	Tpm3	1.05751	1.11658	1.07618	-1.06524	-1.15308	-1.08859	-1.02933	1.19557	-1.31193	-1.06423	1.17769	-1.10308	-1.12931	NM_022314	AGAGGAGCATCTCTGTACACAAAGGATGCTGGACCAGACCCTGCTGGACC	Muscle contraction;Developmental processes -> Mesoderm development -> Muscle development;Cell structure and motility -> Cell structure;Cell structure and motility -> Cell motility	Cytoskeletal protein -> Actin family cytoskeletal protein -> Actin binding motor protein	go_component: cytoskeleton [goid 0005856] [evidence IEA]; go_component: kinesin complex [goid 0005871] [evidence IEA]; go_component: muscle thin filament tropomyosin [goid 0005862] [evidence ISS] [pmid 12466851]; go_function: actin binding [goid 0003779] [evidence IEA]; go_process: muscle development [goid 0007517] [evidence IEA]; go_process: regulation of muscle contraction [goid 0006937] [evide…
Troponin T1, skeletal, slow	Tnnt1	-1.07066	1.04738	1.09837	1.15384	1.06267	-1.04059	-1.00886	1.00911	-1.07064	-1.06368	1.00294	-1.00234	-1.10286	NM_011618.1	GAAGGGTCGAGTTGGAGGCCGCTGGAAGTGAGACTGCCAGGACATGACCT	Muscle contraction	Cytoskeletal protein -> Actin family cytoskeletal protein -> Actin binding motor protein	go_component: troponin complex [goid 0005861] [evidence IEA]; go_function: structural constituent of cytoskeleton [goid 0005200] [evidence IEA]; go_process: regulation of muscle contraction [goid 0006937] [evidence IEA]
Troponin T2, cardiac	Tnnt2	-1.50856	1.72905	2.0458	1.99683	2.56963	1.69686	-1.40068	-3.52157	-3.68658	-1.22404	-2.18705	-2.21345	-1.18756	NM_011619.1	CCTTGGCACCCAATGCAGACTCCTGTTTGGATAGTGGGAGCTGGCTTAGC	Muscle contraction	Cytoskeletal protein -> Actin family cytoskeletal protein -> Actin binding motor protein	go_component: troponin complex [goid 0005861] [evidence IDA] [pmid 12832403]; go_function: structural constituent of cytoskeleton [goid 0005200] [evidence IDA] [pmid 12832403]; go_process: muscle development [goid 0007517] [evidence IEA]; go_process: regulation of muscle contraction [goid 0006937] [evidence IEA]; go_process: muscle contraction [goid 0006936] [evidence IDA] [pmid 12832403]
Myosin VIIA and Rab interacting protein	Myrip	-1.03855	-1.00003	-1.08979	1.12414	1.03253	-1.04459	-1.05267	-1.04219	-1.03425	1.04837	1.03142	1.06622	-1.11137	NM_144557.2	GGGGTCCTTGTGTCTTCCTATGATGCTCCTGCTGATGTTTGTGTCAGGAC	Cell structure and motility -> Cell structure	Cytoskeletal protein -> Actin family cytoskeletal protein -> Actin binding motor protein;Cytoskeletal protein -> Actin family cytoskeletal protein -> Non-motor actin binding protein;Select regulatory molecule -> G-protein modulator -> Other G-protein modulator	go_component: synaptic junction [goid 0045202] [evidence IDA] [pmid 11964381]; go_component: actin cytoskeleton [goid 0015629] [evidence IDA] [pmid 12221080]; go_function: myosin binding [goid 0017022] [evidence IDA] [pmid 12221080]; go_function: Rab interactor activity [goid 0017137] [evidence IDA] [pmid 12221080]; go_function: actin binding [goid 0003779] [evidence IDA] [pmid 12221080]; go_func…
Myosin IXb	Myo9b	1.02429	-1.40239	-1.10016	-1.15179	1.02848	1.12941	-1.01422	1.3169	1.27491	-1.05546	1.20515	1.11187	-1.12692	NM_015742.1	CCAGTCCTGGAGACAAGGAAGCCCCACAGGAGGTGTGAAATAAAAGTACT	Signal transduction -> Intracellular signaling cascade;Cell structure and motility -> Cell structure	Cytoskeletal protein -> Actin family cytoskeletal protein -> Actin binding motor protein;Select regulatory molecule -> G-protein modulator -> Other G-protein modulator	go_component: myosin [goid 0016459] [evidence IEA]; go_component: cytoskeleton [goid 0005856] [evidence IEA]; go_component: kinesin complex [goid 0005871] [evidence IEA]; go_function: ATP binding [goid 0005524] [evidence IEA]; go_function: motor activity [goid 0003774] [evidence IEA]; go_function: actin binding [goid 0003779] [evidence IEA]; go_function: GTPase activator activity [goid 0005096] […
Myosin IXb	Myo9b	1.12911	-1.43143	1.06194	-1.10932	1.08917	1.15425	-1.12547	1.24735	1.25685	-1.13989	1.1078	1.06011	-1.07882	NM_015742.1	CAGGCTCTACCCAGTCCTGGAGACAAGGAAGCCCCACAGGAGGTGTGAAA	Signal transduction -> Intracellular signaling cascade;Cell structure and motility -> Cell structure	Cytoskeletal protein -> Actin family cytoskeletal protein -> Actin binding motor protein;Select regulatory molecule -> G-protein modulator -> Other G-protein modulator	go_component: myosin [goid 0016459] [evidence IEA]; go_component: cytoskeleton [goid 0005856] [evidence IEA]; go_component: kinesin complex [goid 0005871] [evidence IEA]; go_function: ATP binding [goid 0005524] [evidence IEA]; go_function: motor activity [goid 0003774] [evidence IEA]; go_function: actin binding [goid 0003779] [evidence IEA]; go_function: GTPase activator activity [goid 0005096] […
Actinin alpha 3	Actn3	1.07723	-1.00353	1.02483	-1.016	-1.0206	-1.02885	-1.03623	1.05684	-1.03743	-1.07799	1.02323	-1.02612	1.00907	NM_013456.1	CCGAGAGACTGCCGAGACAGACACGGCTGAACAAGTGGTAGCCTCCTTCA	Cell structure and motility -> Cell structure	Cytoskeletal protein -> Actin family cytoskeletal protein -> Non-motor actin binding protein	go_component: striated muscle thin filament [goid 0005865] [evidence TAS] [pmid 8618961]; go_function: calcium ion binding [goid 0005509] [evidence IEA]; go_function: actin binding [goid 0003779] [evidence IEA]; go_function: actin cross-linking activity [goid 0003780] [evidence TAS] [pmid 8618961]; go_process: muscle contraction [goid 0006936] [evidence IPI] [pmid 8618961]; go_process: amino acid…
Actinin alpha 4	Actn4	1.00842	1.06542	-1.05976	1.34158	1.09779	1.49893	-1.14674	-1.12268	-1.2733	-1.18376	-1.21161	-1.27737	-1.40759	NM_021895.2	AATTCAAGGCCTGCCTCATCAGCCTGGGCTATGACGTGGAGAATGACCGG	Cell structure and motility -> Cell structure	Cytoskeletal protein -> Actin family cytoskeletal protein -> Non-motor actin binding protein	go_function: actin binding [goid 0003779] [evidence IEA]; go_function: calcium ion binding [goid 0005509] [evidence IEA]
Actinin alpha 4	Actn4	1.05337	1.04232	1.12741	1.13411	1.03269	1.35229	-1.14504	-1.20092	-1.31254	-1.19508	-1.28527	-1.27942	-1.23	NM_021895.2	GGCCCGACGAGAAGGCCATAATGACATATGTGTCCAGCTTCTACCATGCC	Cell structure and motility -> Cell structure	Cytoskeletal protein -> Actin family cytoskeletal protein -> Non-motor actin binding protein	go_function: actin binding [goid 0003779] [evidence IEA]; go_function: calcium ion binding [goid 0005509] [evidence IEA]
Actinin alpha 4	Actn4	1.00215	1.00859	1.02559	1.20087	1.08757	1.48385	-1.21922	-1.14155	-1.24407	-1.26052	-1.27778	-1.22799	-1.44733	NM_021895.2	CAGACACAGACACAGCTGATCAGGTCATCGCCTCCTTCAAGGTCCTGGCA	Cell structure and motility -> Cell structure	Cytoskeletal protein -> Actin family cytoskeletal protein -> Non-motor actin binding protein	go_function: actin binding [goid 0003779] [evidence IEA]; go_function: calcium ion binding [goid 0005509] [evidence IEA]
	Add1	1.0623	1.02862	1.02539	1.0123	1.05452	1.02683	1.04858	-1.08872	1.04925	-1.1051	-1.02949	1.03948	-1.03248	NM_013457.1	CTATCGCATATGACAAAGGGGAGAAGTTACTGCGGTGTAAACTGGCAGCA	Protein metabolism and modification -> Protein complex assembly;Cell structure and motility	Cytoskeletal protein -> Actin family cytoskeletal protein -> Non-motor actin binding protein	go_component: cytoskeleton [goid 0005856] [evidence IDA] [pmid 10485892]; go_component: membrane [goid 0016020] [evidence IDA] [pmid 10485892]; go_function: structural constituent of cytoskeleton [goid 0005200] [evidence IEA]; go_function: calmodulin binding [goid 0005516] [evidence IEA]; go_function: structural molecule activity [goid 0005198] [evidence IDA] [pmid 10485892]
	Add1	-1.01424	-1.17396	-1.29258	-1.11069	-1.17021	1.02069	-1.0584	-1.11489	-1.04351	-1.06976	-1.10834	1.06492	1.02306	NM_013457.1	CAGATTGCAGATTTCATGACTGCGAGTGTACCAAATGTCTACCCGGCAGC	Protein metabolism and modification -> Protein complex assembly;Cell structure and motility	Cytoskeletal protein -> Actin family cytoskeletal protein -> Non-motor actin binding protein	go_component: cytoskeleton [goid 0005856] [evidence IDA] [pmid 10485892]; go_component: membrane [goid 0016020] [evidence IDA] [pmid 10485892]; go_function: structural constituent of cytoskeleton [goid 0005200] [evidence IEA]; go_function: calmodulin binding [goid 0005516] [evidence IEA]; go_function: structural molecule activity [goid 0005198] [evidence IDA] [pmid 10485892]
Calponin 2	Cnn2	-1.00395	-1.3683	-2.00305	-1.0364	-2.21933	-1.0123	-1.05065	-1.28245	-1.18806	-1.08778	-1.05592	-1.04939	1.14574	NM_007725.1	CAAGGGGTTTTGTGGGGGTTTTGCCTCAAAAGTATTGGAGTACACTAGGC	Muscle contraction	Cytoskeletal protein -> Actin family cytoskeletal protein -> Non-motor actin binding protein	go_function: calmodulin binding [goid 0005516] [evidence IEA]; go_function: actin binding [goid 0003779] [evidence IEA]; go_process: smooth muscle contraction [goid 0006939] [evidence ISS] [pmid 12466851]
Calponin 3, acidic	Cnn3	-1.07082	-1.26919	-1.67546	-1.36256	-1.79682	-1.423	-1.04725	-1.37796	-1.35522	-1.18903	-1.41551	-1.1908	1.15254	NM_028044.1	TTCGAAAGGCGTGCATGCAGAAATGGCCGAGGACATGCAGGTTTGGGTGG	Muscle contraction	Cytoskeletal protein -> Actin family cytoskeletal protein -> Non-motor actin binding protein	go_function: actin binding [goid 0003779] [evidence ISS] [pmid 12466851]; go_function: calmodulin binding [goid 0005516] [evidence ISS] [pmid 12466851]; go_process: smooth muscle contraction [goid 0006939] [evidence ISS] [pmid 12466851]
Capping protein (actin filament) muscle Z-line, alpha 2	Capza2	-1.01299	1.06971	1.00872	1.09525	1.07231	1.097	1.01897	-1.13667	-1.0147	1.02129	1.05458	-1.09577	-1.09169	NM_007604.1	TGGTAATGTTCAGCTAGTGAGTCATAAAGATATACAAGATTCCCTCACAG	Cell structure and motility -> Cell structure	Cytoskeletal protein -> Actin family cytoskeletal protein -> Non-motor actin binding protein	go_component: F-actin capping protein complex [goid 0008290] [evidence IEA]; go_function: structural constituent of cytoskeleton [goid 0005200] [evidence IEA]; go_function: F-actin capping activity [goid 0003782] [evidence IEA]; go_function: actin binding [goid 0003779] [evidence IEA]; go_process: actin cytoskeleton organization and biogenesis [goid 0030036] [evidence IEA]
Capping protein (actin filament) muscle Z-line, beta	Capzb	1.02434	1.10286	1.41782	1.15919	1.12195	1.41358	-1.04307	-1.15219	1.0164	-1.04988	-1.13962	1.08116	-1.19519	NM_009798.1	GCCGTACTGCCCATTACAAGTTGACCTCCACGGTGATGCTATGGCTGCAA	Cell structure and motility -> Cell structure	Cytoskeletal protein -> Actin family cytoskeletal protein -> Non-motor actin binding protein	go_component: F-actin capping protein complex [goid 0008290] [evidence IEA]; go_component: cytoskeleton [goid 0005856] [evidence IEA]; go_function: actin binding [goid 0003779] [evidence IEA]; go_function: F-actin capping activity [goid 0003782] [evidence IEA]; go_function: structural constituent of cytoskeleton [goid 0005200] [evidence IEA]; go_process: actin cytoskeleton organization and biogen…
Capping protein (actin filament), gelsolin-like	Capg	1.06249	-1.09016	-1.18134	1.0489	-1.0713	1.30475	-1.13888	1.06497	1.58265	-1.08463	-1.02782	1.36603	-1.42448	NM_007599	GGAGATACTGCCCCAGGGCCGAGAGAGTCCCATCTTCAAGCAATTCTTCA	Cell structure and motility -> Cell structure	Cytoskeletal protein -> Actin family cytoskeletal protein -> Non-motor actin binding protein	go_component: nucleus [goid 0005634] [evidence IEA]; go_function: actin binding [goid 0003779] [evidence IEA]
Catenin (cadherin associated protein), alpha 1	Catna1	1.00497	1.02823	-1.27788	1.02963	-1.05217	1.05961	-1.03884	-1.15946	-1.04466	1.05515	-1.0635	1.02584	1.02362	NM_009818.1	GCCTGATGACTGCATAGGGTTTGCTTAGGCAATACTTAGACGCACCGTGT	Cell structure and motility -> Cell structure	Cytoskeletal protein -> Actin family cytoskeletal protein -> Non-motor actin binding protein	go_component: cytoskeleton [goid 0005856] [evidence IEA]; go_component: zonula adherens [goid 0005915] [evidence IDA] [pmid 11025210]; go_function: structural molecule activity [goid 0005198] [evidence IEA]; go_function: cell adhesion molecule activity [goid 0005194] [evidence IEA]; go_process: cell adhesion [goid 0007155] [evidence IEA]
Catenin (cadherin associated protein), alpha 2	Catna2	1.03606	1.14114	1.07451	-1.00571	1.01915	-1.06112	1.02324	1.06366	-1.00011	1.03135	1.02591	-1.01949	1.07388	NM_145732	GGAGGCTCATAGCTCCAGTGCCAGGAGGTTTTACTATGACAGATATTCAC	Cell structure and motility -> Cell structure	Cytoskeletal protein -> Actin family cytoskeletal protein -> Non-motor actin binding protein	go_component: cytoskeleton [goid 0005856] [evidence IEA]; go_function: structural molecule activity [goid 0005198] [evidence IEA]; go_function: cell adhesion molecule activity [goid 0005194] [evidence IEA]; go_process: cell adhesion [goid 0007155] [evidence IEA]
Catenin (cadherin associated protein), alpha 2	Catna2	1.02684	1.01834	-1.01985	1.1591	1.1988	1.11547	1.06593	1.05207	1.0473	1.02401	1.1051	1.07102	-1.12326	NM_009819.1	TTGTGATGTCATAGATGGGGGCAGGGCTAGTCAACTTTCTACCCACCTCC	Cell structure and motility -> Cell structure	Cytoskeletal protein -> Actin family cytoskeletal protein -> Non-motor actin binding protein	go_component: cytoskeleton [goid 0005856] [evidence IEA]; go_function: structural molecule activity [goid 0005198] [evidence IEA]; go_function: cell adhesion molecule activity [goid 0005194] [evidence IEA]; go_process: cell adhesion [goid 0007155] [evidence IEA]
Kelch-like 25 (Drosophila)	BC027373	-1.07612	-1.70215	1.34159	-2.06851	1.16953	-1.00962	-1.50629	-1.06113	-1.16117	-1.06451	-1.14705	-1.03936	1.02353	NM_182782.1	CCAGCAGCCATTCTGACGAAGTGAGGTCTAATGAAGTGACGTGGCTGTTC	Developmental processes -> Ectoderm development -> Neurogenesis;Cell structure and motility -> Cell motility	Cytoskeletal protein -> Actin family cytoskeletal protein -> Non-motor actin binding protein
Cofilin 1, non-muscle	Cfl1	-1.14133	1.08983	-1.52456	-1.06166	-2.27279	-1.62412	1.35649	-1.17586	-1.16833	1.2352	-1.02241	-1.2871	1.15921	NM_007687.2	GGGTGATGCAAATCCCAGAAGCATGGGCCTATCGCCACTTAAAGGAGCCG	Cell structure and motility -> Cell structure	Cytoskeletal protein -> Actin family cytoskeletal protein -> Non-motor actin binding protein	go_component: intracellular [goid 0005622] [evidence IEA]; go_component: cytoskeleton [goid 0005856] [evidence IEA]; go_component: nucleus [goid 0005634] [evidence IEA]; go_function: actin binding [goid 0003779] [evidence IEA]
Cofilin 2, muscle	Cfl2	1.22264	1.36698	1.11248	1.25956	1.20015	1.09127	-1.22021	1.15268	1.10934	-1.16075	1.07139	1.03484	-1.13303	NM_007688.1	CAGCTCCCGGCGTGCCCTGCACTCTCTGCTGCCCGCCGCCGACCCCTCCT	Cell structure and motility -> Cell structure	Cytoskeletal protein -> Actin family cytoskeletal protein -> Non-motor actin binding protein	go_component: intracellular [goid 0005622] [evidence IEA]; go_component: nucleus [goid 0005634] [evidence IEA]; go_component: cytoskeleton [goid 0005856] [evidence IEA]; go_function: actin binding [goid 0003779] [evidence IEA]
Coronin, actin binding protein 1A	Coro1a	-1.05077	-1.03278	1.02524	-1.05494	-1.02627	-1.12509	1.03425	-1.02389	1.00652	1.09445	1.07809	1.07476	1.05495	NM_009898.2	ATTTCCCTCAAGGATGGCTACGTGCCCCCAAAGAGCAGGGAGCTGAGGGT	Signal transduction -> Cell communication;Intracellular protein traffic -> Endocytosis -> Phagocytosis;Transport;Cell cycle -> Mitosis;Cell proliferation and differentiation;Cell structure and motility -> Cell structure;Cell structure and motility -> Cell motility	Cytoskeletal protein -> Actin family cytoskeletal protein -> Non-motor actin binding protein	go_component: virion [goid 0019012] [evidence IEA]; go_component: kinesin complex [goid 0005871] [evidence IEA]; go_component: viral capsid [goid 0019028] [evidence IEA]; go_function: actin binding [goid 0003779] [evidence IEA]; go_function: structural molecule activity [goid 0005198] [evidence IEA]
Coronin, actin binding protein 1B	Coro1b	1.11737	1.12075	1.26847	1.11831	1.12009	1.10901	1.07223	1.55811	1.72132	1.11346	1.20444	1.76393	-1.10825	NM_011778.1	AGCAAAGAACCCCAGAGGGGTATGGGCAGCATGCCTAAGAGGGGCTTGGA	Signal transduction -> Cell communication;Intracellular protein traffic -> Endocytosis -> Phagocytosis;Transport;Cell cycle -> Mitosis;Cell proliferation and differentiation;Cell structure and motility -> Cell structure;Cell structure and motility -> Cell motility	Cytoskeletal protein -> Actin family cytoskeletal protein -> Non-motor actin binding protein	go_component: kinesin complex [goid 0005871] [evidence IEA]; go_function: actin binding [goid 0003779] [evidence IEA]
Coronin, actin binding protein 1C	Coro1c	-1.19133	-1.74592	-5.1906	-1.16961	-1.28947	-1.11654	-1.32513	-1.21963	-1.41036	-1.27109	-1.36321	-1.48102	-1.10095	NM_011779.2	CCCACTCTTATAGAGTGGCCATAGTGTTCTGTCAAAACACTCGCTTCCGT	Signal transduction -> Cell communication;Intracellular protein traffic -> Endocytosis -> Phagocytosis;Transport;Cell cycle -> Mitosis;Cell proliferation and differentiation;Cell structure and motility -> Cell structure;Cell structure and motility -> Cell motility	Cytoskeletal protein -> Actin family cytoskeletal protein -> Non-motor actin binding protein	go_component: cytoskeleton [goid 0005856] [evidence TAS] [pmid 10461187]; go_component: kinesin complex [goid 0005871] [evidence IEA]; go_function: actin binding [goid 0003779] [evidence IEA]; go_function: actin modulating activity [goid 0003790] [evidence TAS] [pmid 10461187]; go_process: actin cortical patch assembly [goid 0000147] [evidence TAS] [pmid 10461187]; go_process: phagocytosis [goid …
Coronin, actin binding protein 2A	Coro2a	1.07679	1.0604	-1.02013	1.02014	1.00832	1.01061	1.12724	-1.03627	-1.0352	-1.0221	-1.03135	-1.0093	-1.23062	NM_178893.2	GCCTCTTATGTGTGGCTAGGGGTGGGGTCCAGTGAGCTTCCCATCAAATC	Signal transduction -> Cell communication;Intracellular protein traffic -> Endocytosis -> Phagocytosis;Transport;Cell cycle -> Mitosis;Cell proliferation and differentiation;Cell structure and motility -> Cell structure;Cell structure and motility -> Cell motility	Cytoskeletal protein -> Actin family cytoskeletal protein -> Non-motor actin binding protein	go_function: actin binding [goid 0003779] [evidence ISS] [pmid 9778037]
Cortactin	Cttn	1.07965	1.21648	1.20984	1.1665	-1.08332	1.18663	1.03668	1.11937	1.15083	-1.00706	-1.02498	1.12703	-1.06801	NM_007803.1	TCAGTCCGAGAGGCAGGACTCCTCCGCTGTGGGGTTTGATTACAAGGAGA	Cell structure and motility	Cytoskeletal protein -> Actin family cytoskeletal protein -> Non-motor actin binding protein	go_component: cytoskeleton [goid 0005856] [evidence IEA]; go_component: lamellipodium [goid 0030027] [evidence IDA] [pmid 12853475]; go_function: ATP binding [goid 0005524] [evidence ISS] [pmid 12466851]
Cortactin	Cttn	1.07733	1.1467	1.30432	1.15336	-1.11747	1.211	1.01897	1.12658	1.07946	1.15455	1.07914	1.36327	-1.07041	NM_007803.1	GGTTTCGGAGGCAAATTTGGTGTTCAGTCCGAGAGGCAGGACTCCTCCGC	Cell structure and motility	Cytoskeletal protein -> Actin family cytoskeletal protein -> Non-motor actin binding protein	go_component: cytoskeleton [goid 0005856] [evidence IEA]; go_component: lamellipodium [goid 0030027] [evidence IDA] [pmid 12853475]; go_function: ATP binding [goid 0005524] [evidence ISS] [pmid 12466851]
Cortactin	Cttn	1.04569	1.15649	1.49507	1.28296	1.2706	1.25578	-1.08848	1.08597	1.07062	1.02069	1.02612	1.26074	-1.29812	NM_007803.1	AGAGCCTACCGGCACCAGCACAGGGTTCACACTACAGAGCATCTGCGTGT	Cell structure and motility	Cytoskeletal protein -> Actin family cytoskeletal protein -> Non-motor actin binding protein	go_component: cytoskeleton [goid 0005856] [evidence IEA]; go_component: lamellipodium [goid 0030027] [evidence IDA] [pmid 12853475]; go_function: ATP binding [goid 0005524] [evidence ISS] [pmid 12466851]
Cortactin	Cttn	1.02048	1.16874	1.18176	-1.00265	-1.08479	1.05687	1.01236	1.14696	1.00875	1.10711	1.08918	1.19485	1.09632	NM_007803.1	AAAAGGAGCAGAGATGGGGTGCTAAAACCGTGCAGGGATCGGGGCACCAG	Cell structure and motility	Cytoskeletal protein -> Actin family cytoskeletal protein -> Non-motor actin binding protein	go_component: cytoskeleton [goid 0005856] [evidence IEA]; go_component: lamellipodium [goid 0030027] [evidence IDA] [pmid 12853475]; go_function: ATP binding [goid 0005524] [evidence ISS] [pmid 12466851]
Diaphanous homolog 1 (Drosophila)	Diap1	1.04316	1.07743	-1.28522	1.25382	1.29633	1.40943	1.20127	1.06822	1.06256	1.00734	-1.00006	-1.00646	-1.23982	NM_007858.1	CTCTGCTTTTCCTCCTGGCAATTATTTATTACTAGTGCTGTGGCATTGGG	Cell structure and motility -> Cell motility	Cytoskeletal protein -> Actin family cytoskeletal protein -> Non-motor actin binding protein	go_function: actin binding [goid 0003779] [evidence IEA]; go_function: protein binding [goid 0005515] [evidence IPI] [pmid 10814512]
Diaphanous homolog 2 (Drosophila)	Diap2	1.00446	1.12309	-1.01611	1.12598	1.00268	1.04944	1.0936	1.07755	1.0831	-1.05532	1.08126	-1.05158	1.00849	NM_017398.1	GTGGGGAGCTACATAAATGAAGCAGGACAAGTAGAACTTGGTCTCAGTTG	Cell structure and motility -> Cell motility	Cytoskeletal protein -> Actin family cytoskeletal protein -> Non-motor actin binding protein	go_component: kinesin complex [goid 0005871] [evidence IEA]; go_function: actin binding [goid 0003779] [evidence IEA]; go_process: cytokinesis [goid 0016288] [evidence IEA]
Diaphanous homolog 3 (Drosophila)	Diap3	1.07653	-1.12854	-1.38062	1.04244	-1.91568	1.21628	1.15861	-1.25436	-1.49512	1.07205	-1.2971	-1.93929	1.21472	NM_019670.1	CATGCGTCTACAGGGAGGATCAAGGCAGTTGAGAAGGAAGCCTGTAATGC	Cell structure and motility -> Cell motility	Cytoskeletal protein -> Actin family cytoskeletal protein -> Non-motor actin binding protein	go_component: kinesin complex [goid 0005871] [evidence IEA]; go_function: actin binding [goid 0003779] [evidence IEA]; go_function: nucleic acid binding [goid 0003676] [evidence ISS] [pmid 12466851]; go_function: pancreatic ribonuclease activity [goid 0004522] [evidence ISS] [pmid 12466851]; go_process: cytokinesis [goid 0016288] [evidence IEA]
Dishevelled associated activator of morphogenesis 1	Daam1	1.03115	1.05755	-1.01639	1.12571	1.08738	1.04228	1.0337	-1.02405	1.03686	-1.04447	-1.05922	-1.07318	-1.04064	NM_172464.1	TTTCCTGAGAGCTTCCCTGGCAGCCTGGCTCCTATGTGAATGAGCGGGGT	Cell structure and motility -> Cell motility	Cytoskeletal protein -> Actin family cytoskeletal protein -> Non-motor actin binding protein	go_component: kinesin complex [goid 0005871] [evidence IEA]; go_component: nucleus [goid 0005634] [evidence IEA]; go_function: actin binding [goid 0003779] [evidence IEA]; go_process: development [goid 0007275] [evidence IEA]
Dishevelled associated activator of morphogenesis 2	Daam2	1.01956	1.05689	1.0039	1.0746	1.0915	1.05281	1.02738	1.02209	-1.04369	-1.0358	1.06668	-1.01177	-1.00953	NM_001008231.1	ACAGCGTGAGAAAGAGAGATGGCAGAGGCAGAGGAAGGTCTTGGCTGGCG	Cell structure and motility -> Cell motility	Cytoskeletal protein -> Actin family cytoskeletal protein -> Non-motor actin binding protein	go_component: cellular component unknown [goid 0008372] [evidence ND]; go_function: binding [goid 0005488] [evidence IEA]; go_function: actin binding [goid 0003779] [evidence IEA]; go_function: Rho GTPase binding [goid 0017048] [evidence IEA]; go_process: cell organization and biogenesis [goid 0016043] [evidence IEA]; go_process: actin cytoskeleton organization and biogenesis [goid 0030036] [evid…
Drebrin 1	Dbn1	1.04623	1.27793	1.27538	1.37331	1.36279	1.14858	1.11571	-1.08036	-1.03201	1.02799	-1.02161	-1.01156	-1.02648	NM_019813.2	TTGCAGTGCCAGCATTAGCAGCAGCCCCGCCTGGCTCCCACTCTGGATTC	Cell structure and motility -> Cell structure	Cytoskeletal protein -> Actin family cytoskeletal protein -> Non-motor actin binding protein	go_component: intracellular [goid 0005622] [evidence IEA]; go_component: actin cytoskeleton [goid 0015629] [evidence IDA] [pmid 11991718]; go_function: actin binding [goid 0003779] [evidence IEA]; go_process: actin filament organization [goid 0007015] [evidence IDA] [pmid 11991718]
Drebrin-like	Dbnl	1.00959	-1.30132	-1.09793	1.00039	1.19388	-1.05509	-1.2612	1.04361	-1.07976	-1.2367	-1.00641	1.02914	-1.04558	NM_013810.1	GCCCCGCTTGTGACCTGAATGGGGGAGAAATCCAAGCTTAGGCTCTGTAT	Cell structure and motility -> Cell structure	Cytoskeletal protein -> Actin family cytoskeletal protein -> Non-motor actin binding protein	go_component: cytoplasm [goid 0005737] [evidence IDA] [pmid 10637315]; go_component: lamellipodium [goid 0030027] [evidence IDA] [pmid 10637315]; go_component: intracellular [goid 0005622] [evidence ISS] [pmid 12466851]; go_function: actin binding [goid 0003779] [evidence IDA] [pmid 12466851]; go_function: actin filament severing activity [goid 0003789] [evidence IDA] [pmid 10637315]; go_function…
Dystrobrevin alpha	Dtna	-1.07062	1.68049	1.46517	-1.15046	1.2408	-1.17915	2.07542	2.08169	2.50786	1.84298	2.17224	2.03444	1.07684	NM_010087.2	CTTATCACTGTCAAGACTGGGCTTTACTTTCTGTTTTTAGGGCGCTGCTC	Signal transduction -> Intracellular signaling cascade -> NO mediated signal transduction;Neuronal activities -> Synaptic transmission -> Neuromuscular synaptic transmission;Muscle contraction;Cell structure and motility	Cytoskeletal protein -> Actin family cytoskeletal protein -> Non-motor actin binding protein	go_component: synapse [goid 0045202] [evidence IDA] [pmid 10995443]; go_function: zinc ion binding [goid 0008270] [evidence IEA]
Dystrobrevin alpha	Dtna	1.07423	1.61536	1.90309	-1.10093	1.14182	1.05055	1.56454	1.64911	1.8806	1.38028	1.67852	1.55038	1.13038	NM_207650.1	TGAGCTGTGCTTCAAGCCGTGAACCTTTGCACCCCATGTTCCCAGACCAG	Signal transduction -> Intracellular signaling cascade -> NO mediated signal transduction;Neuronal activities -> Synaptic transmission -> Neuromuscular synaptic transmission;Muscle contraction;Cell structure and motility	Cytoskeletal protein -> Actin family cytoskeletal protein -> Non-motor actin binding protein	go_component: synapse [goid 0045202] [evidence IDA] [pmid 10995443]; go_function: zinc ion binding [goid 0008270] [evidence IEA]
Dystrobrevin, beta	Dtnb	1.14226	-1.17516	-1.59557	-1.02532	-1.50082	1.12331	1.05039	-1.37044	-1.14258	-1.10847	-1.37109	-1.10289	-1.14872	NM_007886.1	CCTCCCTCAGGGCATGGTCTCATCTCTGCATCAGGAATTTACCAGGAGAT	Signal transduction -> Intracellular signaling cascade -> NO mediated signal transduction;Neuronal activities -> Synaptic transmission -> Neuromuscular synaptic transmission;Muscle contraction;Cell structure and motility	Cytoskeletal protein -> Actin family cytoskeletal protein -> Non-motor actin binding protein	go_component: synaptic junction [goid 0045202] [evidence IDA] [pmid 10995443]; go_component: kinesin complex [goid 0005871] [evidence IEA]; go_function: electron transporter activity [goid 0005489] [evidence ISS] [pmid 12466851]; go_function: zinc ion binding [goid 0008270] [evidence IEA]; go_process: electron transport [goid 0006118] [evidence ISS] [pmid 12466851]
Dystrophin related protein 2	Drp2	1.10093	-1.22631	1.04013	-1.1642	-1.11252	1.25632	-1.0264	1.12194	1.06402	-1.23156	-1.03614	-1.12079	1.08481	NM_010078.1	CAGAGCTTCTCTGGTGAAGGAACAATTCACTGTAGATGTGCTTCCACCCG	Signal transduction -> Intracellular signaling cascade -> NO mediated signal transduction;Neuronal activities -> Synaptic transmission;Developmental processes -> Mesoderm development -> Muscle development;Cell structure and motility	Cytoskeletal protein -> Actin family cytoskeletal protein -> Non-motor actin binding protein	go_component: plasma membrane [goid 0005886] [evidence IDA] [pmid 11430802]; go_function: protein binding [goid 0005515] [evidence IPI] [pmid 11430802]
Ectodermal-neural cortex 1	Enc1	-1.2962	1.82148	-1.05553	1.36815	-1.13715	-1.4061	-1.18049	-1.93725	-2.05021	-1.4636	-1.63569	-1.74023	-1.01483	NM_007930.3	CTAGGCATTTGGGCTTGCTACTTGACCATTCTCGCCCTGTGAAATGTCCC	Developmental processes -> Ectoderm development -> Neurogenesis;Cell structure and motility -> Cell motility	Cytoskeletal protein -> Actin family cytoskeletal protein -> Non-motor actin binding protein	go_component: cytoskeleton [goid 0005856] [evidence IEA]; go_function: actin binding [goid 0003779] [evidence IEA]; go_function: protein binding [goid 0005515] [evidence IEA]; go_function: cysteine-type endopeptidase activity [goid 0004197] [evidence ISS] [pmid 12466851]; go_process: development [goid 0007275] [evidence IEA]; go_process: proteolysis and peptidolysis [goid 0006508] [evidence ISS] …
Enabled homolog (Drosophila)	Enah	-1.05633	1.04626	1.06119	1.07112	1.01702	1.00185	1.02533	1.03334	1.02971	1.06477	1.03803	1.04395	-1.00895	NM_010135.1	CTGAGCAAGTCGAACACTGCATAAAGAAGCAAACTACGGAGGGGCAGGAC	Cell structure and motility -> Cell motility	Cytoskeletal protein -> Actin family cytoskeletal protein -> Non-motor actin binding protein	go_component: actin cytoskeleton [goid 0015629] [evidence TAS] [pmid 10069337]; go_component: lamellipodium [goid 0030027] [evidence IDA] [pmid 12672821]; go_function: profilin binding [goid 0005522] [evidence IMP] [pmid 10069337]; go_function: SH3-domain binding [goid 0017124] [evidence IDA] [pmid 9126384]; go_function: protein binding [goid 0005515] [evidence IPI] [pmid 12672821]; go_process: a…
Enabled homolog (Drosophila)	Enah	1.0896	1.13034	1.01732	-1.07379	-1.16224	-1.33805	2.44013	2.1257	1.45482	2.51447	1.55716	1.14928	-1.00325	NM_010135.1	GTTCCCTTAGCAGTACTAAACCCGTCAGGCAAGATCACCGTGCATTGAAA	Cell structure and motility -> Cell motility	Cytoskeletal protein -> Actin family cytoskeletal protein -> Non-motor actin binding protein	go_component: actin cytoskeleton [goid 0015629] [evidence TAS] [pmid 10069337]; go_component: lamellipodium [goid 0030027] [evidence IDA] [pmid 12672821]; go_function: profilin binding [goid 0005522] [evidence IMP] [pmid 10069337]; go_function: SH3-domain binding [goid 0017124] [evidence IDA] [pmid 9126384]; go_function: protein binding [goid 0005515] [evidence IPI] [pmid 12672821]; go_process: a…
Erythrocyte protein band 4.9	Epb4.9	1.00461	-1.03819	1.28368	-1.07992	1.18557	1.05131	1.18987	1.13096	1.10534	1.23578	1.10586	1.08964	1.20996	NM_013514.2	GCCCAGGTCTGGGTTTCGTTTTTACCCAGACCCTGGCACTCCCTGTCCAC	Cell structure and motility	Cytoskeletal protein -> Actin family cytoskeletal protein -> Non-motor actin binding protein	go_component: plasma membrane [goid 0005886] [evidence ISS] [pmid 12466851]; go_component: actin cytoskeleton [goid 0015629] [evidence ISS] [pmid 12466851]; go_function: actin binding [goid 0003779] [evidence ISS] [pmid 12466851]; go_function: structural constituent of cytoskeleton [goid 0005200] [evidence ISS] [pmid 12466851]; go_function: actin bundling activity [goid 0003781] [evidence ISS] [p…
Expressed sequence AI427122	AI427122	1.01478	1.0212	1.05857	1.06803	1.05998	1.06158	-1.08823	-1.05642	-1.00807	-1.02619	1.00861	-1.03568	-1.10047	NM_001033210.1	CTAAATACGCCATTTCAGTTGCTCGGAAGATCGGTGCCCGGATATACGCG	Cell structure and motility -> Cell structure	Cytoskeletal protein -> Actin family cytoskeletal protein -> Non-motor actin binding protein
Fascin homolog 1, actin bundling protein (Strongylocentrotus purpuratus)	Fscn1	-1.07797	-1.16608	-1.06094	-1.12477	-1.18664	-1.00497	-1.43134	-1.42509	-1.60598	-1.38774	-1.54447	-1.1029	1.33872	NM_007984.1	AAGGCCCTAGGCAAGCCTGCCCTGTTGGTTGTAGTCGTGAGTGGTCTTGG	Oncogenesis;Cell structure and motility -> Cell motility	Cytoskeletal protein -> Actin family cytoskeletal protein -> Non-motor actin binding protein	go_function: actin binding [goid 0003779] [evidence IEA]
Formin 1	Fmn	1.01346	-1.20316	1.15167	-1.1826	1.01439	-1.07595	-1.14525	1.18119	1.2219	-1.06187	1.23638	1.22284	1.22969	NM_010230.1	CCTTCCAGTATATACCCTTGTCATGAGAAAAGAGGTACATGGTGATCCCC	Developmental processes;Cell structure and motility -> Cell motility	Cytoskeletal protein -> Actin family cytoskeletal protein -> Non-motor actin binding protein	go_component: nucleus [goid 0005634] [evidence IEA]; go_component: kinesin complex [goid 0005871] [evidence IEA]; go_function: actin binding [goid 0003779] [evidence IEA]; go_function: sugar porter activity [goid 0005351] [evidence ISS] [pmid 12466851]; go_process: development [goid 0007275] [evidence IEA]; go_process: cytokinesis [goid 0016288] [evidence IEA]; go_process: phosphoenolpyruvate-dep…
Formin binding protein 4	Fnbp4	-1.02437	-1.08987	-1.08544	-1.21865	-1.08201	-1.01819	1.15545	1.16851	1.07064	1.05867	-1.03916	1.00147	-1.06775	NM_018828.1	TGGGTCATCAGGCCCGAGGGATGAGCCTGCAGTCAAATTACCTCGGCCTA	Developmental processes;Cell structure and motility -> Cell motility	Cytoskeletal protein -> Actin family cytoskeletal protein -> Non-motor actin binding protein	go_function: protein binding [goid 0005515] [evidence IPI] [pmid 8605874]
Formin binding protein 4	Fnbp4	1.01299	-1.1463	-1.10502	-1.29565	-1.14701	-1.17716	1.08246	-1.08853	-1.07794	1.12237	1.01903	-1.01695	1.00949	NM_018828.1	GTGCAGAACATGCACTGACATTTGAACATCGGGAAAGTGATGGCTTGGGG	Developmental processes;Cell structure and motility -> Cell motility	Cytoskeletal protein -> Actin family cytoskeletal protein -> Non-motor actin binding protein	go_function: protein binding [goid 0005515] [evidence IPI] [pmid 8605874]
Formin homology 2 domain containing 1	Fhod1	-1.37403	-1.8072	-1.16099	-1.36238	1.2984	1.24774	-1.49361	-1.38789	-1.43829	-1.27022	-1.27619	-1.21246	-1.10772	NM_177699	ACCACGCCTGGACATGACAGCGACATGCACAAGAGATGGAGTGCGGAAAG	Biological process unclassified	Cytoskeletal protein -> Actin family cytoskeletal protein -> Non-motor actin binding protein
Formin homology 2 domain containing 3	FHOS2	1.04711	-1.0544	-1.07236	-1.08823	-1.0676	-1.05104	1.06994	-1.82076	-1.84608	1.06281	-1.8457	-1.7489	1.07057	NM_175276.3	CAGTTGTTAAGATAACATGGGGCAATGTGATTAGACTCAGAGACTGGGTC	Biological process unclassified	Cytoskeletal protein -> Actin family cytoskeletal protein -> Non-motor actin binding protein
Formin-like 3	Fmnl3	1.10283	-1.3875	1.33801	1.13465	1.32112	1.26407	-1.60859	-1.68092	-1.52334	-1.12476	-1.82801	-1.35944	-1.22804	NM_011711.1	GGCACTGTCTGTCCCAGCTCCAAGACTGCTAGAGGAAGGATGTGCCGCAA	Cell structure and motility -> Cell motility	Cytoskeletal protein -> Actin family cytoskeletal protein -> Non-motor actin binding protein
Formin-like 3	Fmnl3	1.05489	1.07918	1.13359	1.01775	-1.00386	1.03828	1.1004	1.0301	1.05698	1.00551	-1.0591	1.00636	1.08113	NM_011711.1	CCCCTGAGGGGCGGAGGAATCGGGCCTGGGGAGCGGGCGCTGAGGGAGGA	Cell structure and motility -> Cell motility	Cytoskeletal protein -> Actin family cytoskeletal protein -> Non-motor actin binding protein
Glutamate receptor, ionotropic, delta 2 (Grid2) interacting protein 1	Grid2ip	1.12099	1.23704	-1.03938	1.0325	-1.08357	-1.09758	1.0962	1.11227	1.05011	1.01969	1.10626	1.13017	1.05369	NM_133355.1	TCCGGTGGCCACCCACCCTTCCGCCTCGATGCCCACAACGGTGAATAAAA	Biological process unclassified	Cytoskeletal protein -> Actin family cytoskeletal protein -> Non-motor actin binding protein	go_component: synaptosome [goid 0019717] [evidence IDA] [pmid 11826110]; go_function: protein binding [goid 0005515] [evidence IPI] [pmid 11826110]; go_function: actin binding [goid 0003779] [evidence ISS] [pmid 12466851]; go_process: metabotropic glutamate receptor signaling pathway [goid 0007216] [evidence TAS] [pmid 11826110]; go_process: actin cytoskeleton organization and biogenesis [goid 00…
	Golgb1	1.35424	1.21137	1.42026	1.29899	1.11994	1.44146	1.1222	1.60359	2.0361	-1.00529	1.2192	1.34221	1.00984	XM_148244.4	TGGTTATTCTGTCTCCAACGCCATTGTCACCCACCACTGGGCACAGGGCT	Intracellular protein traffic -> General vesicle transport	Cytoskeletal protein -> Actin family cytoskeletal protein -> Non-motor actin binding protein
IAP promoted placental gene	Ipp	1.28093	1.08122	1.40859	1.07452	1.12817	-1.01069	-1.58149	-1.30216	-1.18435	-1.2519	-1.06235	1.14569	1.25235	NM_008389.1	GATCACTAGTCGTTGTGAAGGGGGTGTTGCTGTACTGTGACAGAGAAGGC	Cell structure and motility -> Cell structure	Cytoskeletal protein -> Actin family cytoskeletal protein -> Non-motor actin binding protein	go_component: cytoskeleton [goid 0005856] [evidence IEA]; go_function: actin binding [goid 0003779] [evidence IEA]; go_function: protein binding [goid 0005515] [evidence IEA]
Kelch-like 10 (Drosophila)	Klhl10	-1.09158	-1.04588	1.19237	-1.14931	1.24993	1.04253	-1.26349	-1.10832	-1.14765	-1.06695	-1.06805	1.0943	1.08593	NM_025727.1	GGGGAGTATGCAGCTAGACGGGACAACTTCACGGGATTAGCACTGCGAGA	Cell structure and motility -> Cell structure	Cytoskeletal protein -> Actin family cytoskeletal protein -> Non-motor actin binding protein	go_component: nucleus [goid 0005634] [evidence ISS] [pmid 12466851]; go_function: DNA binding [goid 0003677] [evidence ISS] [pmid 12466851]; go_function: protein binding [goid 0005515] [evidence ISS] [pmid 12466851]
Kelch-like 2, Mayven (Drosophila)	Klhl2	1.01033	1.19036	1.1259	1.1483	1.0774	1.04423	1.05291	-1.04804	-1.04072	1.00525	-1.06563	1.019	1.01085	NM_178633.1	GTTGAGGGGTGAAACTGCTGGCTTTTATAAGTATCTTTGATTACATGACT	Neuronal activities -> Other neuronal activity;Cell structure and motility -> Cell structure	Cytoskeletal protein -> Actin family cytoskeletal protein -> Non-motor actin binding protein	go_component: stress fibers [goid 0001725] [evidence ISS] [pmid 10397770]; go_function: protein binding [goid 0005515] [evidence ISS] [pmid 12466851]; go_function: actin binding [goid 0003779] [evidence ISS] [pmid 10397770]; go_function: protein homodimerization activity [goid 0042803] [evidence ISS] [pmid 10397770]
LIM and SH3 protein 1	Lasp1	1.0219	-1.01146	1.46236	1.26891	1.24979	1.23997	-1.32974	-1.15557	1.07674	-1.46271	-1.31779	-1.11874	-1.22401	NM_010688.2	GGCAAAGGTTTCAGCGTGGTGGCAGACACGCCTGAGCTGCAGAGAATCAA	Muscle contraction	Cytoskeletal protein -> Actin family cytoskeletal protein -> Non-motor actin binding protein
LIM and SH3 protein 1	Lasp1	-1.06754	-1.13057	1.02938	1.18185	1.53426	1.37598	-1.78199	-1.31572	1.10173	-1.66604	-1.65091	-1.02839	-1.43128	NM_010688.2	GTTGTCATCTTTCTTTGGTCCCCTCCCTCCTGGCCTTGTCCTTGGGATCA	Muscle contraction	Cytoskeletal protein -> Actin family cytoskeletal protein -> Non-motor actin binding protein
LIM and SH3 protein 1	Lasp1	1.18585	1.27702	1.32418	1.4546	1.40542	1.55872	-1.12843	-1.05108	1.04398	-1.44632	-1.2923	-1.08569	-1.29317	NM_010688.2	CCAGGGGGTCGGTATTAAGGCCTCGTGCTGACCTTTGCCCTAGTCCATCT	Muscle contraction	Cytoskeletal protein -> Actin family cytoskeletal protein -> Non-motor actin binding protein
Mucin 1, transmembrane	Muc1	1.05047	1.06359	1.01752	1.05954	1.02399	1.04864	1.02598	1.01368	-1.0227	1.00704	1.1281	-1.01281	-1.05018	NM_013605.1	CGGTGCTACCTACCAGTTCTGTGTTGGGCTCAGCTACCAGTCTAGTCTAT	Immunity and defense -> Other immune and defense	Cytoskeletal protein -> Actin family cytoskeletal protein -> Non-motor actin binding protein	go_component: integral to membrane [goid 0016021] [evidence TAS] [pmid 12466851]; go_component: cytoskeleton [goid 0005856] [evidence IEA]; go_component: extracellular space [goid 0005615] [evidence TAS] [pmid 12466851]; go_function: actin binding [goid 0003779] [evidence IEA]
PDZ and LIM domain 1 (elfin)	Pdlim1	1.11106	-1.10297	-1.49778	1.10213	-1.5049	-1.05024	1.26479	-1.0277	-1.28345	1.11698	-1.07038	-1.26549	-1.25237	NM_016861.1	CCCTGTCCCTTCACCCACACCTCAATGCACCTTCTTCACTTGGAGTCTTC	Muscle contraction;Cell structure and motility -> Cell motility	Cytoskeletal protein -> Actin family cytoskeletal protein -> Non-motor actin binding protein	go_component: cytoskeleton [goid 0005856] [evidence IEA]; go_component: transcription factor complex [goid 0005667] [evidence IDA] [pmid 12464179]; go_function: transcription co-activator activity [goid 0003713] [evidence IDA] [pmid 12464179]; go_function: protein binding [goid 0005515] [evidence IPI] [pmid 12464179]; go_process: intracellular signaling cascade [goid 0007242] [evidence IEA]; go_p…
PDZ and LIM domain 2	Pdlim2	1.40899	1.03328	1.96724	1.5386	1.46192	1.61904	-1.56997	-2.08075	-1.2277	-1.34153	-2.01389	-1.12825	-1.32008	NM_145978.1	CCCAAGCGACTCCGCAGTGAGGGTGCTGCTCCATTCCCCAGGACGGCCCT	Muscle contraction;Cell structure and motility -> Cell motility	Cytoskeletal protein -> Actin family cytoskeletal protein -> Non-motor actin binding protein
PDZ and LIM domain 2	Pdlim2	1.56116	-1.0478	1.8887	1.61788	1.74211	1.76482	-1.88867	-2.23484	-1.23938	-1.54278	-1.7942	-1.12285	-1.46909	NM_145978.1	TGGCCACTCCACCCAAGCTCCACACCTGTGAGAAATGCAGCGTCAACATC	Muscle contraction;Cell structure and motility -> Cell motility	Cytoskeletal protein -> Actin family cytoskeletal protein -> Non-motor actin binding protein
PDZ and LIM domain 2	Pdlim2	1.7153	-1.02379	1.73113	1.58842	1.63401	1.77977	-1.37204	-1.08168	1.26512	-1.45804	-1.11409	1.09131	1.03996	NM_145978.1	TCTGACACACTCTCCAGGCCTTGCTGCTGCTCACCACTTGACCTACCCTG	Muscle contraction;Cell structure and motility -> Cell motility	Cytoskeletal protein -> Actin family cytoskeletal protein -> Non-motor actin binding protein
PDZ and LIM domain 2	Pdlim2	1.55046	1.06717	2.03774	1.41149	1.36526	1.39044	-1.53038	-2.17328	-1.36455	-1.36871	-1.96959	-1.22498	-1.24862	NM_145978.1	AGGGACGGGCCGCCCCAAGGCAGTCCAGCTCTTTTCGACTCTTACAGGAA	Muscle contraction;Cell structure and motility -> Cell motility	Cytoskeletal protein -> Actin family cytoskeletal protein -> Non-motor actin binding protein
PDZ and LIM domain 4	Pdlim4	1.19564	1.09188	1.17347	-1.10749	1.25011	1.02556	-1.57505	-3.07874	-2.99717	-1.32341	-1.94804	-1.90036	1.91955	NM_019417.1	GCCGGAGGGATATGATGTGGTGGCTGTATACCCCAATGCTAAGGTGGAAC	Muscle contraction;Cell structure and motility -> Cell motility	Cytoskeletal protein -> Actin family cytoskeletal protein -> Non-motor actin binding protein	go_process: intracellular signaling cascade [goid 0007242] [evidence ISS] [pmid 12466851]
Plastin 3 (T-isoform)	Pls3	1.04373	-1.18663	-1.98497	-1.1987	-2.20547	-1.38641	-1.21091	-1.42026	-1.42696	1.10109	-1.11683	-1.20572	1.3073	NM_145629.1	GGTCTCAGAAATGGGAAAGTATGTATGTCGGACTTGATGTACTCTTGCTC	Cell structure and motility -> Cell structure	Cytoskeletal protein -> Actin family cytoskeletal protein -> Non-motor actin binding protein	go_function: actin binding [goid 0003779] [evidence ISS] [pmid 12466851]; go_function: calcium ion binding [goid 0005509] [evidence ISS] [pmid 12466851]
Twinfilin, actin-binding protein, homolog 1 (Drosophila)	Ptk9	-1.21894	1.12097	-1.14874	1.15742	1.16265	1.09369	1.20242	-1.11449	-1.22831	1.0499	-1.16969	-1.03821	-1.30419	NM_008971.2	TGAAGCTCGAAAGGTACCAGACAGTGCAGGCTTCCCATCCCATCCCCCGC	Cell structure and motility -> Cell structure;Cell structure and motility -> Cell motility	Cytoskeletal protein -> Actin family cytoskeletal protein -> Non-motor actin binding protein	go_component: cytoskeleton [goid 0005856] [evidence IEA]; go_component: intracellular [goid 0005622] [evidence ISS] [pmid 12466851]; go_function: kinase activity [goid 0016301] [evidence IEA]; go_function: protein-tyrosine kinase activity [goid 0004713] [evidence IEA]; go_function: transferase activity [goid 0016740] [evidence IEA]; go_function: actin binding [goid 0003779] [evidence ISS] [pmid 1…
Twinfilin, actin-binding protein, homolog 2 (Drosophila)	Ptk9l	-1.12233	-1.01204	1.74626	-1.06031	1.71294	1.19168	-1.52154	-2.04506	-1.35634	-1.49274	-1.85529	-1.22841	-1.09734	NM_011876.2	TGGACCAGCACTGTGTGACCTTGCCCTGTCACTGTCCCTGCCTCTCATCT	Cell structure and motility -> Cell structure;Cell structure and motility -> Cell motility	Cytoskeletal protein -> Actin family cytoskeletal protein -> Non-motor actin binding protein	go_component: cytoplasm [goid 0005737] [evidence ISS] [pmid 10406962]; go_component: intracellular [goid 0005622] [evidence ISS] [pmid 12466851]; go_function: kinase activity [goid 0016301] [evidence IEA]; go_function: protein kinase C binding [goid 0005080] [evidence ISS] [pmid 10406962]; go_function: ATP binding [goid 0005524] [evidence ISS] [pmid 10406962]; go_function: actin binding [goid 000…
	1110055E19Rik	1.02944	1.25191	1.3888	1.7013	1.20697	1.17053	1.39651	1.95208	1.54223	1.15354	2.15964	1.64014	1.41838	XM_284175.2	AAGTCACCCTCACAAACCGCCGTGCCTAAGGACTCTGTCAGGCCCGTCTG	Cell structure and motility -> Cell structure;Cell structure and motility -> Cell motility	Cytoskeletal protein -> Actin family cytoskeletal protein -> Non-motor actin binding protein
RIKEN cDNA 2610204M08 gene	2610204M08Rik	-1.24167	-1.32477	-1.13616	1.06995	1.28408	1.35043	-1.37838	-1.27919	1.02585	-1.31272	-1.09436	1.15544	-1.43067	NM_198411.1	CGGGAGCCTCCTGCCTGGCTCTAGGGAGATGGATCACAGACACCTGCACT	Biological process unclassified	Cytoskeletal protein -> Actin family cytoskeletal protein -> Non-motor actin binding protein
RIKEN cDNA 5330421F07 gene	5330421F07Rik	-1.08558	-1.10508	-1.05127	1.01109	1.14963	1.13622	1.01542	1.1009	1.17622	-1.04373	-1.06964	-1.04123	-1.11611	NM_175272.2	GTCCTGTGCTGGGTGGTCCCCCAATACCTGTGCATGTAGCAAAATGATCC	Cell structure and motility -> Cell structure	Cytoskeletal protein -> Actin family cytoskeletal protein -> Non-motor actin binding protein
RIKEN cDNA 5330421F07 gene	5330421F07Rik	-1.02322	-1.01358	1.02233	1.09498	1.07487	1.04685	-1.01324	-1.05088	-1.11877	1.03189	1.05885	1.08385	-1.04973	NM_175272.2	CAGGCTGGCACTCCTCAGCATCAGGGGCTGGCCACTCCCCAAGCCCCGTG	Cell structure and motility -> Cell structure	Cytoskeletal protein -> Actin family cytoskeletal protein -> Non-motor actin binding protein
Sh3 domain YSC-like 1	Sh3yl1	1.13742	1.01155	1.05067	-1.02265	-1.03082	1.03601	1.18306	1.1752	1.0786	1.0595	-1.03277	1.01408	-1.09788	NM_013709.2	CAGACAGGATTCACTGTTTACTGCAAACGTCAAGCACACCCTTGCTCTGC	Cell structure and motility -> Cell structure	Cytoskeletal protein -> Actin family cytoskeletal protein -> Non-motor actin binding protein	go_component: cellular_component unknown [goid 0008372] [evidence ND]; go_function: molecular_function unknown [goid 0005554] [evidence ND]; go_process: biological_process unknown [goid 0000004] [evidence ND]
Shroom family member 3	Shrm	1.0589	1.1834	1.10634	1.03227	1.03164	1.00573	1.06518	1.12713	1.13782	1.01488	1.02179	1.12004	1.07002	NM_015756.1	GCTGCAGGACTACCAGCACTTCGTGAAGATGAAGTCCACACTCCTCATTG	Signal transduction -> Intracellular signaling cascade -> Other intracellular signaling cascade;Signal transduction -> Cell communication;Developmental processes	Cytoskeletal protein -> Actin family cytoskeletal protein -> Non-motor actin binding protein	go_component: cytoskeleton [goid 0005856] [evidence IDA]; go_component: adherens junction [goid 0005912] [evidence IDA]; go_component: apical plasma membrane [goid 0016324] [evidence IDA]; go_function: actin binding [goid 0003779] [evidence IDA]; go_process: pattern specification [goid 0007389] [evidence IMP]
Spectrin beta 2	Spnb2	-1.11603	-1.11491	-1.03757	-1.1324	-1.07923	1.16424	1.08502	1.21757	1.12665	1.14701	1.40144	1.16046	1.05139	NM_175836.1	CGACCACGGTAGCCACAGACTATGACAACATTGAGATCCAGCAGCAGTAC	Cell structure and motility -> Cell structure	Cytoskeletal protein -> Actin family cytoskeletal protein -> Non-motor actin binding protein	go_component: membrane [goid 0016020] [evidence IEA]; go_component: cytoskeleton [goid 0005856] [evidence IEA]; go_component: nucleus [goid 0005634] [evidence IDA] [pmid 12543979]; go_component: plasma membrane [goid 0005886] [evidence IDA] [pmid 12543979]; go_function: structural constituent of cytoskeleton [goid 0005200] [evidence IEA]; go_function: actin binding [goid 0003779] [evidence IEA]; …
Spectrin beta 2	Spnb2	-1.07709	1.0535	1.03202	1.46579	1.47798	1.86463	1.09833	2.37304	1.81562	1.08596	2.13343	1.83359	-1.3725	NM_175836.1	ATCCAGTCGGGCGCAGACCTTACCCACCAGCGTCGTCACCATCACCAGCG	Cell structure and motility -> Cell structure	Cytoskeletal protein -> Actin family cytoskeletal protein -> Non-motor actin binding protein	go_component: membrane [goid 0016020] [evidence IEA]; go_component: cytoskeleton [goid 0005856] [evidence IEA]; go_component: nucleus [goid 0005634] [evidence IDA] [pmid 12543979]; go_component: plasma membrane [goid 0005886] [evidence IDA] [pmid 12543979]; go_function: structural constituent of cytoskeleton [goid 0005200] [evidence IEA]; go_function: actin binding [goid 0003779] [evidence IEA]; …
Spectrin beta 2	Spnb2	-1.01523	-1.32458	-1.44374	-1.09759	-1.40467	1.00744	1.19421	1.01544	-1.09194	1.25169	-1.06737	-1.07989	1.13315	NM_009260.1	CTCCCTTGCTCATTTGCCATATTTAGATGTCTTAGTGGAGTCAGAGCCCT	Cell structure and motility -> Cell structure	Cytoskeletal protein -> Actin family cytoskeletal protein -> Non-motor actin binding protein	go_component: membrane [goid 0016020] [evidence IEA]; go_component: cytoskeleton [goid 0005856] [evidence IEA]; go_component: nucleus [goid 0005634] [evidence IDA] [pmid 12543979]; go_component: plasma membrane [goid 0005886] [evidence IDA] [pmid 12543979]; go_function: structural constituent of cytoskeleton [goid 0005200] [evidence IEA]; go_function: actin binding [goid 0003779] [evidence IEA]; …
Supervillin	Svil	1.02746	-1.29535	-1.06415	-1.22214	-1.13434	-1.01086	-1.16322	-1.23853	-1.17375	1.08913	-1.2059	-1.18713	1.08828	NM_178046.2	TGCTTTCTTTCAAATTGCCTTGCTGTGAACCCTAGCTGAAATGCTCAGGT	Cell structure and motility -> Cell structure	Cytoskeletal protein -> Actin family cytoskeletal protein -> Non-motor actin binding protein	go_function: actin binding [goid 0003779] [evidence ISS] [pmid 12466851]; go_process: cytoskeleton organization and biogenesis [goid 0007010] [evidence ISS] [pmid 12466851]
Supervillin	Svil	1.3342	1.05788	1.22254	1.06742	1.16479	1.15658	-1.37916	-1.68707	-1.64796	-1.08057	-1.65307	-1.52637	-1.09245	NM_153153	GTTGCTTCTGTTGAGTTAAGCCTACCACCAGTCTGTCCCGTGCTCAGGAG	Cell structure and motility -> Cell structure	Cytoskeletal protein -> Actin family cytoskeletal protein -> Non-motor actin binding protein	go_function: actin binding [goid 0003779] [evidence ISS] [pmid 12466851]; go_process: cytoskeleton organization and biogenesis [goid 0007010] [evidence ISS] [pmid 12466851]
Supervillin	Svil	1.19557	-1.0388	1.08666	1.06647	1.20124	1.3079	-1.04578	-1.34744	-1.29578	-1.07226	-1.3243	-1.26386	-1.16307	NM_153153.1	ATTCATGCTGGGCTAGAGCCCCTGACATTCACCAACATGTTTCCCAGCTG	Cell structure and motility -> Cell structure	Cytoskeletal protein -> Actin family cytoskeletal protein -> Non-motor actin binding protein	go_function: actin binding [goid 0003779] [evidence ISS] [pmid 12466851]; go_process: cytoskeleton organization and biogenesis [goid 0007010] [evidence ISS] [pmid 12466851]
Tensin like C1 domain-containing phosphatase	Tenc1	-1.11607	-1.01588	-1.11026	1.08038	1.04763	1.0431	-1.45002	-1.23455	1.13622	-1.36424	-1.14131	1.23074	-1.07282	NM_153533.1	CCACACAGAGACCAGAGTGGGGTCACATAAACAGAGGGAAAAAGAGAGTC	Signal transduction;Developmental processes -> Mesoderm development;Cell structure and motility -> Cell motility	Cytoskeletal protein -> Actin family cytoskeletal protein -> Non-motor actin binding protein
Tensin like C1 domain-containing phosphatase	Tenc1	1.10581	1.05889	1.00139	1.2727	1.13138	1.36653	-1.09996	-1.03835	1.03759	-1.17279	-1.02592	1.14392	-1.11093	NM_153533.1	AACAGCCGTCGCCACCAGCCAGAAGCACCAATCAACATGTCACCTTTGCA	Signal transduction;Developmental processes -> Mesoderm development;Cell structure and motility -> Cell motility	Cytoskeletal protein -> Actin family cytoskeletal protein -> Non-motor actin binding protein
Transgelin 2	Tagln2	-1.14388	-1.13635	-2.217	-1.09799	-1.46266	-1.14024	-1.11489	-1.62707	-2.27085	-1.35017	-1.51405	-2.27809	-1.197	NM_178598.1	CCCCACAGCATCTTTCCTGCTTTCCTGATCTCTTCTTTTAGTCCATCCCT	Muscle contraction	Cytoskeletal protein -> Actin family cytoskeletal protein -> Non-motor actin binding protein	go_process: muscle development [goid 0007517] [evidence ISS] [pmid 12466851]
Troponin I, cardiac	Tnni3	1.01591	1.05844	-1.024	1.11041	1.0061	-1.01525	1.01914	1.08505	1.07483	1.0013	1.04736	1.04142	1.01452	NM_009406.2	GTGAAGAAGGAGGACATTGAGAAGGAAAACCGGGAGGTGGGAGACTGGCG	Muscle contraction;Developmental processes -> Mesoderm development -> Muscle development	Cytoskeletal protein -> Actin family cytoskeletal protein -> Non-motor actin binding protein	go_component: cytoplasm [goid 0005737] [evidence ISS]; go_component: sarcomere [goid 0030017] [evidence ISS]; go_function: actin binding [goid 0003779] [evidence IEA]; go_function: protein binding [goid 0005515] [evidence IPI]; go_process: regulation of muscle contraction [goid 0006937] [evidence IDA]
WAS protein family, member 2	Wasf2	1.14407	1.05995	1.21419	1.17066	1.29894	1.39406	-1.02983	1.19379	1.03869	1.11029	1.24871	-1.06547	-1.0618	NM_153423.3	GTTCTCATCCTACAGCTGGTTTGGTAATGATCTGCAAGTCCCGGAGAGCA	Protein metabolism and modification -> Protein complex assembly;Other metabolism	Cytoskeletal protein -> Actin family cytoskeletal protein -> Non-motor actin binding protein	go_function: actin modulating activity [goid 0003790] [evidence IMP] [pmid 12853475]; go_process: cell motility [goid 0006928] [evidence IMP] [pmid 12853475]; go_process: RAC protein signal transduction [goid 0016601] [evidence IMP] [pmid 12853475]; go_process: actin filament-based movement [goid 0030048] [evidence IMP] [pmid 12853475]; go_process: angiogenesis [goid 0001525] [evidence IMP] [pmid…
WASP family 1	Wasf1	1.03796	-1.23154	-4.07565	-1.20133	-1.24764	1.01691	-1.08273	-1.50142	-1.31207	1.04904	-1.29698	-1.22296	-1.04971	NM_031877.2	GCAGAACCCCTTCCCACTTATATATTGTGTGGTACAGTTTTGCTTGCCTA	Protein metabolism and modification -> Protein complex assembly;Other metabolism	Cytoskeletal protein -> Actin family cytoskeletal protein -> Non-motor actin binding protein	go_component: actin cytoskeleton [goid 0015629] [evidence ISS] [pmid 12466851]; go_component: cytoskeleton [goid 0005856] [evidence ISS] [pmid 12466851]; go_function: actin binding [goid 0003779] [evidence ISS] [pmid 12466851]; go_function: actin polymerizing activity [goid 0008651] [evidence ISS] [pmid 12466851]; go_process: cellular morphogenesis [goid 0000902] [evidence ISS] [pmid 12466851]; g…
WD repeat domain 1	Wdr1	1.00791	-1.084	-1.09353	1.08954	-1.24598	1.13799	1.04696	1.38027	1.01726	1.10194	1.25157	-1.09641	-1.33654	NM_011715.1	AGACGAACACACACTGGTCACCACCTCCCATGACGCCTCTGTGAAGGAGT	Sensory perception -> Hearing;Cell structure and motility -> Cell motility	Cytoskeletal protein -> Actin family cytoskeletal protein -> Non-motor actin binding protein	go_component: cytoskeleton [goid 0005856] [evidence IEA]; go_component: actin cytoskeleton [goid 0015629] [evidence ISS] [pmid 10036186]; go_function: actin binding [goid 0003779] [evidence ISS] [pmid 10036186]; go_process: hearing [goid 0007605] [evidence ISS] [pmid 10036186]
WD repeat domain 1	Wdr1	-1.12931	-1.44344	-1.9681	-1.24617	-1.98204	-1.22567	1.04353	1.05631	-1.04023	1.08672	1.12046	-1.03858	-1.14293	NM_011715.1	GCGTGTGTCGGAATCACTGGTAAATGTTGGCTGAGAACAATCCCTCCCCT	Sensory perception -> Hearing;Cell structure and motility -> Cell motility	Cytoskeletal protein -> Actin family cytoskeletal protein -> Non-motor actin binding protein	go_component: cytoskeleton [goid 0005856] [evidence IEA]; go_component: actin cytoskeleton [goid 0015629] [evidence ISS] [pmid 10036186]; go_function: actin binding [goid 0003779] [evidence ISS] [pmid 10036186]; go_process: hearing [goid 0007605] [evidence ISS] [pmid 10036186]
Kelch-like 17 (Drosophila)	Klhl17	1.01424	-1.1496	1.13134	-1.10339	-1.13991	1.01625	-1.28534	-1.06014	1.07012	-1.12417	-1.00676	1.1609	-1.21082	NM_198305.1	CGGCAAGGGCTTTCTAAGAAGATGATGCAGACCCCTAGCCAGCGCTTTGC	Neuronal activities -> Other neuronal activity;Cell structure and motility -> Cell structure	Cytoskeletal protein -> Actin family cytoskeletal protein -> Non-motor actin binding protein
	Golgb1	1.03228	1.01965	1.02069	1.00185	1.07567	1.03564	1.03324	1.02793	-1.01123	-1.05401	-1.05226	-1.02411	-1.0041	XM_148244.4	GAGCCGATTATCGGGGTTAGCAAATAATGTTTTGCATGAATTATCAGGAG	Intracellular protein traffic -> General vesicle transport	Cytoskeletal protein -> Actin family cytoskeletal protein -> Non-motor actin binding protein
Kelch-like 7 (Drosophila)	Klhl7	-1.19362	-1.3751	-1.06358	-1.14401	-1.10343	-1.06342	-1.04461	1.19222	1.1882	-1.00053	1.72692	1.49622	1.10672	NM_026448.1	CTCAGCAGTGTAAAAAGCACTCTATGTCCTCATTCTCTATGCGAGAGCCA	Cell structure and motility -> Cell structure	Cytoskeletal protein -> Actin family cytoskeletal protein -> Non-motor actin binding protein
Huntingtin interacting protein 1	Hip1	1.12264	-1.31579	-1.12069	-1.13318	-1.40914	1.38993	-1.57535	-2.24515	-1.46156	-1.25439	-1.6953	-1.28314	1.02258	NM_146001.1	GGATCCAATGGCATCTGCTGCATGCGTTCATGCAGAAGTGCCCACATACT	Apoptosis -> Apoptotic processes	Cytoskeletal protein -> Actin family cytoskeletal protein -> Non-motor actin binding protein;Cytoskeletal protein -> Actin family cytoskeletal protein -> Other actin family cytoskeletal protein	go_component: Golgi apparatus [goid 0005794] [evidence ISS] [pmid 11788820]; go_component: cytoplasm [goid 0005737] [evidence ISS]; go_component: clathrin-coated vesicle [goid 0030136] [evidence ISS] [pmid 11577110]; go_function: protein binding [goid 0005515] [evidence ISS] [pmid 11788820]; go_function: apoptosis regulator activity [goid 0016329] [evidence ISS] [pmid 11788820]; go_function: clat…
Huntingtin interacting protein 1 related	Hip1r	-1.18743	-1.36725	-1.25637	-1.07886	-1.08865	1.0821	-1.22469	-1.49086	-1.25744	-1.25242	-1.5864	-1.39682	-1.19858	NM_145070.2	AAGGTCCGGGGCTTTGGGAGGGAGCCGGCTCCTTTGCTCTGTCTAGTGTT	Apoptosis -> Apoptotic processes	Cytoskeletal protein -> Actin family cytoskeletal protein -> Non-motor actin binding protein;Cytoskeletal protein -> Actin family cytoskeletal protein -> Other actin family cytoskeletal protein	go_component: coated pit [goid 0005905] [evidence IDA] [pmid 10613908]; go_component: cytoskeleton [goid 0005856] [evidence IDA] [pmid 10613908]; go_component: kinesin complex [goid 0005871] [evidence IEA]; go_function: actin binding [goid 0003779] [evidence IDA] [pmid 10613908]; go_process: receptor mediated endocytosis [goid 0006898] [evidence IDA] [pmid 10613908]
Dynactin 4	Dctn4	-1.01359	1.25784	1.11268	-1.13717	-1.34649	-1.05046	1.29887	1.41784	1.49131	1.37669	1.41048	1.49826	1.1968	NM_026302.2	AGGCATACTGCCCTGAATGCCCTTGCATCGTTGTAATGAGCATCCTCCTT	Intracellular protein traffic -> General vesicle transport;Cell structure and motility -> Cell structure	Cytoskeletal protein -> Actin family cytoskeletal protein -> Non-motor actin binding protein;Cytoskeletal protein -> Microtubule family cytoskeletal protein -> Other microtubule family cytoskeletal protein
Dynactin 4	Dctn4	-1.17928	1.29997	1.52533	1.2859	1.19185	1.0748	1.38232	1.21601	1.13332	1.38728	1.22931	1.18361	1.02484	NM_026302.2	GTCCCTGCTGCAGTCGGAGCGGGTTCTCTATCTCGTCCAAGGAGAAAAGA	Intracellular protein traffic -> General vesicle transport;Cell structure and motility -> Cell structure	Cytoskeletal protein -> Actin family cytoskeletal protein -> Non-motor actin binding protein;Cytoskeletal protein -> Microtubule family cytoskeletal protein -> Other microtubule family cytoskeletal protein
Synapsin I	Syn1	1.04253	-1.10745	-1.05337	1.0454	-1.06145	-1.10114	-1.05767	-1.01403	1.2455	1.07459	1.08666	1.21347	1.0863	NM_013680.1	CACCCCTCAGCGGCTCTGAACCCCCAAGAGAAGAGTCGGGAAGCAAAATA	Intracellular protein traffic -> General vesicle transport;Neuronal activities -> Synaptic transmission	Cytoskeletal protein -> Actin family cytoskeletal protein -> Non-motor actin binding protein;Membrane traffic protein -> Membrane traffic regulatory protein	go_component: synaptic vesicle [goid 0008021] [evidence IEA]; go_component: synaptic junction [goid 0045202] [evidence IEA]; go_function: actin binding [goid 0003779] [evidence IEA]; go_process: neurotransmitter secretion [goid 0007269] [evidence IEA]
Synapsin I	Syn1	-1.00395	1.03857	-1.01703	1.05236	1.05036	-1.02838	-1.10522	1.0151	1.26884	-1.11142	-1.09268	1.07439	1.04293	NM_013680.1	CATATGTGGTCCTCATTCATGCCGCCTGTGGTAATGCGTACAGTGGCACT	Intracellular protein traffic -> General vesicle transport;Neuronal activities -> Synaptic transmission	Cytoskeletal protein -> Actin family cytoskeletal protein -> Non-motor actin binding protein;Membrane traffic protein -> Membrane traffic regulatory protein	go_component: synaptic vesicle [goid 0008021] [evidence IEA]; go_component: synaptic junction [goid 0045202] [evidence IEA]; go_function: actin binding [goid 0003779] [evidence IEA]; go_process: neurotransmitter secretion [goid 0007269] [evidence IEA]
Flightless I homolog (Drosophila)	Fliih	1.1405	1.12191	1.1543	1.16661	-1.06382	1.19239	-1.19776	1.04363	1.14561	1.17682	1.30264	1.51804	-1.03057	NM_022009.1	TACATCCAGCACACACGCTCTAAAGAACATGAGCGGCCACGTCGCCTGCG	Immunity and defense -> Other immune and defense;Developmental processes -> Embryogenesis;Miscellaneous	Cytoskeletal protein -> Actin family cytoskeletal protein -> Non-motor actin binding protein;Miscellaneous function -> Other miscellaneous function protein	go_function: actin filament severing activity [goid 0003789] [evidence TAS] [pmid 11971982]; go_function: actin binding [goid 0003779] [evidence ISS] [pmid 12466851]; go_process: actin cytoskeleton organization and biogenesis [goid 0030036] [evidence TAS] [pmid 11971982]; go_process: development [goid 0007275] [evidence IMP] [pmid 12466851]; go_process: muscle contraction [goid 0006936] [evidence…
Actin related protein 2/3 complex, subunit 1A	Arpc1a	1.07357	1.06856	-1.15244	1.24541	1.32724	1.40009	-1.21919	-1.31426	-1.25973	-1.072	-1.24982	-1.0983	-1.54545	NM_019767.1	AAGCCGATCCGCTCCACAGTCCTCAGCTTGGACTGGCATCCCAACAATGT	Cell structure and motility -> Cell structure	Cytoskeletal protein -> Actin family cytoskeletal protein -> Other actin family cytoskeletal protein	go_component: Arp2/3 protein complex [goid 0005885] [evidence IC] [pmid 12473693]; go_component: actin cytoskeleton [goid 0015629] [evidence ISS] [pmid 12466851]; go_function: molecular_function unknown [goid 0005554] [evidence ND]; go_function: actin binding [goid 0003779] [evidence ISS] [pmid 12466851]; go_process: biological_process unknown [goid 0000004] [evidence ND]; go_process: cellular mo…
Actin related protein 2/3 complex, subunit 1A	Arpc1a	-1.11392	-1.17607	-1.00226	1.1228	1.29141	1.22048	-1.27017	-1.19593	-1.10144	-1.0944	-1.15343	1.07229	-1.36763	NM_019767.1	GGTCAGCCACGACAGCACAGTGTCTGTTGCTGATGCCTCAAAAAGTGTGC	Cell structure and motility -> Cell structure	Cytoskeletal protein -> Actin family cytoskeletal protein -> Other actin family cytoskeletal protein	go_component: Arp2/3 protein complex [goid 0005885] [evidence IC] [pmid 12473693]; go_component: actin cytoskeleton [goid 0015629] [evidence ISS] [pmid 12466851]; go_function: molecular_function unknown [goid 0005554] [evidence ND]; go_function: actin binding [goid 0003779] [evidence ISS] [pmid 12466851]; go_process: biological_process unknown [goid 0000004] [evidence ND]; go_process: cellular mo…
Actin related protein 2/3 complex, subunit 1A	Arpc1a	-1.05403	-1.06348	-1.00217	1.06861	1.09616	1.14804	-1.25267	-1.22258	-1.06196	-1.10984	-1.03191	1.1493	-1.12753	NM_019767.1	AGCGCAACATGTCTGCTATGGAACGTTTCCGTAACATGGACAAGAGGGCC	Cell structure and motility -> Cell structure	Cytoskeletal protein -> Actin family cytoskeletal protein -> Other actin family cytoskeletal protein	go_component: Arp2/3 protein complex [goid 0005885] [evidence IC] [pmid 12473693]; go_component: actin cytoskeleton [goid 0015629] [evidence ISS] [pmid 12466851]; go_function: molecular_function unknown [goid 0005554] [evidence ND]; go_function: actin binding [goid 0003779] [evidence ISS] [pmid 12466851]; go_process: biological_process unknown [goid 0000004] [evidence ND]; go_process: cellular mo…
Actin related protein 2/3 complex, subunit 1B	Arpc1b	1.13405	-1.00107	-1.10425	1.14131	1.15678	1.23395	-1.13631	-1.28121	-1.18637	-1.13123	-1.17106	-1.0368	-1.41259	NM_023142.1	CTCCCAGCGTGGCATGACAGCCCGAGAGCGCTTCCAGAACCTGGACAAGA	Cell structure and motility -> Cell structure	Cytoskeletal protein -> Actin family cytoskeletal protein -> Other actin family cytoskeletal protein	go_component: Arp2/3 protein complex [goid 0005885] [evidence IC] [pmid 12473693]
Actin related protein 2/3 complex, subunit 1B	Arpc1b	1.09311	1.02945	-1.06223	1.01894	1.07649	1.11648	-1.19928	-1.26312	-1.25702	-1.14321	-1.20859	-1.04812	-1.24441	NM_023142.1	CCTGAAAATCAAATGAGCTGTGCAGACTAGACTGCTGCCCTCATCCCAGC	Cell structure and motility -> Cell structure	Cytoskeletal protein -> Actin family cytoskeletal protein -> Other actin family cytoskeletal protein	go_component: Arp2/3 protein complex [goid 0005885] [evidence IC] [pmid 12473693]
Actin related protein 2/3 complex, subunit 3	Arpc3	-1.11762	1.08446	1.00403	1.12762	1.04035	1.09145	-1.20644	-1.04385	1.20651	-1.04136	1.18506	1.26056	-1.13148	NM_019824.2	GCTGAGGCAAGAGACCGGACTGAGGCTGTGTGAGAAGGTTTTTGACCCTC	Cell structure and motility -> Cell structure	Cytoskeletal protein -> Actin family cytoskeletal protein -> Other actin family cytoskeletal protein	go_component: Arp2/3 protein complex [goid 0005885] [evidence IC] [pmid 12473693]; go_component: actin cytoskeleton [goid 0015629] [evidence ISS] [pmid 12466851]; go_function: molecular_function unknown [goid 0005554] [evidence ND]; go_function: structural constituent of cytoskeleton [goid 0005200] [evidence ISS] [pmid 12466851]; go_process: biological_process unknown [goid 0000004] [evidence ND]…
Actin related protein 2/3 complex, subunit 4	Arpc4	-1.0893	-1.08489	-1.10733	-1.00996	1.00651	1.06651	-1.02687	-1.01021	-1.10017	-1.04601	-1.12765	-1.12725	-1.20019	NM_026552	GCTGTCTTACAAGCCTCCTTAGGCCTAGTAGAGAGGCGGTATGGACCCTC	Cell structure and motility -> Cell structure;Cell structure and motility -> Cell motility	Cytoskeletal protein -> Actin family cytoskeletal protein -> Other actin family cytoskeletal protein	go_component: Arp2/3 protein complex [goid 0005885] [evidence IC] [pmid 12473693]; go_function: molecular_function unknown [goid 0005554] [evidence ND]; go_process: biological_process unknown [goid 0000004] [evidence ND]
Actin related protein 2/3 complex, subunit 5	Arpc5	-1.26189	-1.24998	-1.55499	1.14095	1.16077	1.07563	-1.06973	1.00579	-1.20132	-1.06544	-1.03401	-1.30604	-1.65488	NM_026369.1	CTGCTCTCCAGGCTGCTCAGAAAAACCCCCCTATTAACACAAAGAGCCAG	Cell structure and motility -> Cell motility	Cytoskeletal protein -> Actin family cytoskeletal protein -> Other actin family cytoskeletal protein	go_component: Arp2/3 protein complex [goid 0005885] [evidence IC] [pmid 12473693]; go_component: cytoplasm [goid 0005737] [evidence ISS] [pmid 12466851]; go_component: actin cytoskeleton [goid 0015629] [evidence ISS] [pmid 12466851]; go_function: molecular_function unknown [goid 0005554] [evidence ND]; go_function: structural constituent of cytoskeleton [goid 0005200] [evidence ISS] [pmid 1246685…
Actin related protein 2/3 complex, subunit 5-like	Arpc5l	-1.10098	-1.34884	-1.39514	-1.20326	-1.34085	-1.21539	1.11661	1.01372	-1.08592	1.09091	-1.0208	-1.22055	1.11572	NM_028809.1	CTGCTGCATCAATAAAGCTCTTGGCTTATTAGTCTATTCATCGCGGTGTG	Cell structure and motility -> Cell motility	Cytoskeletal protein -> Actin family cytoskeletal protein -> Other actin family cytoskeletal protein
Alpha-kinase 3	AW319487	1.06002	1.16818	1.08022	1.07425	1.06372	-1.02127	1.06451	1.06533	1.04258	1.06799	1.09097	1.00852	1.02642	NM_054085.1	CAGGGTGTTCCTGGAGGGTTTCGATCCATTCACACGCTTGTGTAGAGAAG	Muscle contraction	Cytoskeletal protein -> Actin family cytoskeletal protein -> Other actin family cytoskeletal protein	go_component: nucleus [goid 0005634] [evidence IDA] [pmid 11418590]; go_function: molecular_function unknown [goid 0005554] [evidence ND]; go_function: protein serine/threonine kinase activity [goid 0004674] [evidence ISS] [pmid 12466851]; go_function: ATP binding [goid 0005524] [evidence ISS] [pmid 12466851]; go_process: heart development [goid 0007507] [evidence IMP] [pmid 11418590]; go_process…
FCH domain only 2	5832424M12	1.14825	1.03081	-1.00893	1.00948	1.08975	1.09778	-1.28789	1.03485	1.37585	-1.00542	1.01689	1.46422	1.12572	NM_172591.2	GCCCAGTAGATTCAGTGGGAGACTATCTTATCTAGCAAGCTGGTTCTTGC	Protein metabolism and modification -> Protein modification -> Protein phosphorylation;Signal transduction -> Intracellular signaling cascade -> Other intracellular signaling cascade;Signal transduction -> Cell communication -> Cell adhesion-mediated signaling;Developmental processes -> Ectoderm development -> Neurogenesis	Cytoskeletal protein -> Actin family cytoskeletal protein -> Other actin family cytoskeletal protein;Membrane traffic protein -> Membrane traffic regulatory protein
Proline-serine-threonine phosphatase-interacting protein 1	Pstpip1	1.07738	-1.21745	1.42069	-1.12029	1.22804	1.16153	-1.05338	-1.3878	1.18612	-1.39262	-1.41527	1.20586	1.31319	NM_011193.1	CTCTGAGGAAAGGCTAGCAGTCTCCACATACCTCCGCCCTGACTGTGAGG	Protein metabolism and modification -> Protein modification -> Protein phosphorylation;Signal transduction -> Intracellular signaling cascade -> Other intracellular signaling cascade;Signal transduction -> Cell communication -> Cell adhesion-mediated signaling;Developmental processes -> Ectoderm development -> Neurogenesis	Cytoskeletal protein -> Actin family cytoskeletal protein -> Other actin family cytoskeletal protein;Membrane traffic protein -> Membrane traffic regulatory protein	go_component: stress fibers [goid 0001725] [evidence IDA] [pmid 9265651]; go_function: actin binding [goid 0003779] [evidence IDA] [pmid 9265651]; go_function: protein binding [goid 0005515] [evidence IPI] [pmid 9265651]; go_function: protein phosphatase binding [goid 0019903] [evidence IDA] [pmid 9265651]; go_process: cytokinesis [goid 0000910] [evidence IC] [pmid 9265651]
Myosin light chain, phosphorylatable, fast skeletal muscle	Mylpf	1.00286	1.02331	-1.00553	1.00413	-1.29954	-1.01204	-1.08885	-1.11858	1.06091	-1.07918	-1.03221	-1.0279	1.1635	NM_016754.3	GTGGGCGGCAACGTGGACTACAAGAACATCTGCTACGTCATCACACATGG	Muscle contraction;Developmental processes -> Mesoderm development -> Muscle development;Cell structure and motility	Cytoskeletal protein -> Actin family cytoskeletal protein -> Other actin family cytoskeletal protein;Select calcium binding protein -> Calmodulin related protein	go_component: cytoskeleton [goid 0005856] [evidence IEA]; go_component: myosin [goid 0016459] [evidence IEA]; go_function: calcium ion binding [goid 0005509] [evidence IEA]; go_process: cytoskeleton organization and biogenesis [goid 0007010] [evidence IEA]; go_process: muscle development [goid 0007517] [evidence IEA]
RIKEN cDNA 2900073G15 gene	2900073G15Rik	-1.09207	-1.01154	-2.14009	1.14658	-1.6897	-1.25875	-1.12785	-1.97728	-2.08251	1.03243	-1.32996	-1.39347	-1.35706	NM_026064.1	CCTCGTCCATGTAAACTTCCTGCCACCGAAACTAGCAGCCGCTGAGCACA	Muscle contraction;Developmental processes -> Mesoderm development -> Muscle development;Cell structure and motility	Cytoskeletal protein -> Actin family cytoskeletal protein -> Other actin family cytoskeletal protein;Select calcium binding protein -> Calmodulin related protein
RIKEN cDNA 2900073G15 gene	Mylc2b	-1.00447	-1.04539	-1.20415	1.02887	-1.30247	-1.12466	1.02778	-1.21596	-1.16034	1.01298	-1.18396	-1.11135	-1.29817	NM_023402	GCCATGATGAACGAGGCCCCGGGCCCCATCAATTTCACCATGTTCCTCAC	Muscle contraction;Developmental processes -> Mesoderm development -> Muscle development;Cell structure and motility	Cytoskeletal protein -> Actin family cytoskeletal protein -> Other actin family cytoskeletal protein;Select calcium binding protein -> Calmodulin related protein
RIKEN cDNA 2900073G15 gene	Mylc2b	-1.0122	1.02068	-1.20496	1.07208	-1.41078	1.08952	-1.01856	-1.40204	-1.08082	1.0045	-1.13692	-1.01426	-1.34597	NM_023402.1	TGTCGAGCAAAAAAGCGAAGACCAAGACCACCAAGAAGCGCCCTCAGCGC	Muscle contraction;Developmental processes -> Mesoderm development -> Muscle development;Cell structure and motility	Cytoskeletal protein -> Actin family cytoskeletal protein -> Other actin family cytoskeletal protein;Select calcium binding protein -> Calmodulin related protein
RIKEN cDNA 2900073G15 gene	Mylc2b	1.11015	1.07221	-1.07723	1.26845	-1.0191	1.38968	-1.37294	-1.93433	1.03168	-1.08428	-1.54093	1.13381	-1.2983	NM_023402.1	CCAGGCCCTTTCTGTCACTTAGCATGTGCATAATCAGACTGGAACGGGGG	Muscle contraction;Developmental processes -> Mesoderm development -> Muscle development;Cell structure and motility	Cytoskeletal protein -> Actin family cytoskeletal protein -> Other actin family cytoskeletal protein;Select calcium binding protein -> Calmodulin related protein
Plakophilin 1	Pkp1	-1.20845	1.37385	-1.49019	-1.06687	-1.18942	-1.06732	1.1497	-1.47178	-1.40967	-1.05073	-1.23271	-1.08127	-1.59079	NM_019645.1	CCTAGAAGCAGGAGGTAAGGGGCTGGCTGGACTTTCTGTATCCCAGACTT	Signal transduction -> Cell communication;Cell adhesion	Cytoskeletal protein -> Intermediate filament -> Intermediate filament binding protein;Cell junction protein -> Other cell junction protein	go_component: nucleus [goid 0005634] [evidence IEA]; go_component: cytoskeleton [goid 0005856] [evidence IEA]; go_function: structural molecule activity [goid 0005198] [evidence IEA]; go_function: cell adhesion molecule activity [goid 0005194] [evidence IEA]; go_process: cell adhesion [goid 0007155] [evidence IEA]
Plakophilin 3	Pkp3	1.07322	1.15274	1.46187	1.02731	1.09718	1.1599	-1.00491	1.63824	1.89913	-1.05913	1.53261	1.43698	-1.27735	NM_019762.1	ATTAGTCACAATGGCAAGGGCGGGGCCACCCTCGGCCTGACAGCTTTGTG	Signal transduction -> Cell communication;Cell adhesion	Cytoskeletal protein -> Intermediate filament -> Intermediate filament binding protein;Cell junction protein -> Other cell junction protein	go_component: nucleus [goid 0005634] [evidence ISS] [pmid 10381383]; go_component: cytoskeleton [goid 0005856] [evidence IEA]; go_component: spot adherens junction [goid 0005914] [evidence ISS] [pmid 10381383]; go_function: structural molecule activity [goid 0005198] [evidence IEA]; go_function: cell adhesion molecule activity [goid 0005194] [evidence IEA]; go_process: cell adhesion [goid 0007155…
Plakophilin 2	Pkp2	-1.00138	-1.53415	-1.3161	-1.05762	-2.3167	-1.07322	1.02561	-1.03507	-1.02274	-1.01616	-1.06956	-1.15686	1.03171	NM_026163.1	CTCTGTCCTCCTTTACTCTCTGTGGGCACATACAGAGCTGCATCACGCCT	Signal transduction -> Cell communication;Cell adhesion	Cytoskeletal protein -> Intermediate filament -> Intermediate filament binding protein;Cell junction protein -> Other cell junction protein
Plakophilin 2	Pkp2	-1.00508	-1.46653	-1.36517	-1.05113	-1.9082	1.03452	1.06767	1.17259	1.06599	1.05161	1.14306	-1.00577	-1.08135	NM_026163.1	GAGTACCCGAAACTATACCCAAGAGGCATCACTTGGGGCTCTCCAGAACC	Signal transduction -> Cell communication;Cell adhesion	Cytoskeletal protein -> Intermediate filament -> Intermediate filament binding protein;Cell junction protein -> Other cell junction protein
Desmuslin	Dmn	-1.11417	1.06811	-1.03227	1.03779	1.1116	1.01531	1.02985	1.01504	1.05169	-1.03241	-1.00054	-1.07833	1.00979	NM_207663.2	CTGGGGCTGGAGCTGGTCAAGTAGTTACTCGAAGCACAGTTTGTAAGGCT	Cell structure and motility -> Cell structure	Cytoskeletal protein -> Intermediate filament;Miscellaneous function -> Structural protein	go_component: Z disc [goid 0030018] [evidence ISS]; go_component: intermediate filament [goid 0005882] [evidence ISS]; go_function: protein binding [goid 0005515] [evidence ISS]; go_function: protein binding, bridging [goid 0030674] [evidence ISS]; go_process: biological_process unknown [goid 0000004] [evidence ND]
Desmuslin	Dmn	1.03188	1.23149	-1.10293	1.36104	-1.04863	-1.05797	1.03216	-1.11777	-1.15635	1.04588	-1.04197	-1.01372	-1.0943	NM_207663.2	CGCGTGGGGACAGTTTATACGAGTTTTGCACCAGGTCACAGGCGTGGCTT	Cell structure and motility -> Cell structure	Cytoskeletal protein -> Intermediate filament;Miscellaneous function -> Structural protein	go_component: Z disc [goid 0030018] [evidence ISS]; go_component: intermediate filament [goid 0005882] [evidence ISS]; go_function: protein binding [goid 0005515] [evidence ISS]; go_function: protein binding, bridging [goid 0030674] [evidence ISS]; go_process: biological_process unknown [goid 0000004] [evidence ND]
Keratin associated protein 5-1	Krtap5-1	1.02536	1.3377	1.04978	1.13053	1.00176	-1.01929	1.0147	1.04592	1.12334	-1.03639	-1.08391	-1.11961	-1.00767	NM_015808	AGCTGTGGGGGCTGTGGCTCCAGCTGTTGCAAGCCTGTGTGCTGCTGTGT	Cell structure and motility -> Cell structure	Cytoskeletal protein -> Intermediate filament;Miscellaneous function -> Structural protein	go_component: extracellular [goid 0005576] [evidence ISS] [pmid 12466851]; go_function: chaperone activity [goid 0003754] [evidence ISS] [pmid 12466851]; go_function: 3Fe-4S/4Fe-4S electron transfer carrier [goid 0009497] [evidence ISS]; go_function: electron carrier activity [goid 0009055] [evidence ISS] [pmid 12466851]; go_process: electron transport [goid 0006118] [evidence ISS] [pmid 12466851…
Keratin associated protein 5-4	Krtap5-4	1.04123	1.21559	1.03253	-1.06187	-1.0138	-1.03352	1.05696	1.08017	1.03312	1.06455	1.12535	1.077	1.03815	NM_015809.1	TGCAAGGGAGGCTGTGGTTCCTGTGGGGGCTGCAAAGGAGGCTGTGGCTC	Cell structure and motility -> Cell structure	Cytoskeletal protein -> Intermediate filament;Miscellaneous function -> Structural protein	go_component: cellular_component unknown [goid 0008372] [evidence ND]; go_function: molecular_function unknown [goid 0005554] [evidence ND]; go_process: biological_process unknown [goid 0000004] [evidence ND]
Keratin 31	Krt1-1	-1.02972	1.16916	-1.00965	1.25881	1.06281	-1.00793	1.10677	-1.00048	1.00805	-1.03344	1.0332	-1.00733	-1.04876	NM_010659.1	CGTCCCCGCTGTGGGCCATGCAACTCCTTTGTACGCTAGAACCTGGGGGA	Cell structure and motility -> Cell structure	Cytoskeletal protein -> Intermediate filament;Miscellaneous function -> Structural protein	go_component: intermediate filament [goid 0005882] [evidence IEA]; go_component: kinesin complex [goid 0005871] [evidence IEA]; go_function: structural constituent of cytoskeleton [goid 0005200] [evidence IEA]; go_process: cytoskeleton organization and biogenesis [goid 0007010] [evidence IEA]
Keratin 10	Krt1-10	-1.40001	1.09529	-1.1864	1.07933	-1.04621	-1.21258	-1.54383	-1.46594	-1.57149	-1.46942	-1.33168	-1.23924	1.07983	NM_010660.1	GGTACTTCCGGTGGCGGCGACCAATCATCTAAAGGACCAAGATACTAACA	Cell structure and motility -> Cell structure	Cytoskeletal protein -> Intermediate filament;Miscellaneous function -> Structural protein	go_component: intermediate filament [goid 0005882] [evidence IEA]; go_function: structural constituent of cytoskeleton [goid 0005200] [evidence IEA]; go_process: cytoskeleton organization and biogenesis [goid 0007010] [evidence IEA]
Keratin 17	Krt1-17	1.07805	1.12618	1.0652	1.19755	1.09696	1.05648	1.14653	1.39921	1.13156	1.07731	1.24889	1.12754	-1.01069	NM_010663.1	CTCCCCAGCATTCCTATGCTTGAGACCATTAAAGCTTGCTGACCTGAAGT	Cell structure and motility -> Cell structure	Cytoskeletal protein -> Intermediate filament;Miscellaneous function -> Structural protein	go_component: intermediate filament [goid 0005882] [evidence IEA]; go_component: kinesin complex [goid 0005871] [evidence IEA]; go_function: structural constituent of cytoskeleton [goid 0005200] [evidence IEA]; go_function: protein domain specific binding [goid 0019904] [evidence IEA]; go_process: cytoskeleton organization and biogenesis [goid 0007010] [evidence IEA]; go_process: cellular morphog…
Keratin 18	Krt1-18	1.08985	-1.07783	-1.28897	1.1835	-1.07	-1.10656	-1.17883	-2.08369	-1.59603	1.2375	-1.16512	1.38942	-1.60477	NM_010664.1	CCAGCGCCAGGCCCAGGAATATGAAGCCCTCTTGAACATCAAGGTGAAGC	Cell structure and motility -> Cell structure	Cytoskeletal protein -> Intermediate filament;Miscellaneous function -> Structural protein	go_component: intermediate filament [goid 0005882] [evidence IEA]; go_component: kinesin complex [goid 0005871] [evidence IEA]; go_function: structural constituent of cytoskeleton [goid 0005200] [evidence IEA]; go_process: cytoskeleton organization and biogenesis [goid 0007010] [evidence IEA]
Keratin 9	Krt1-9	1.0195	1.32353	1.08203	1.03364	-1.00507	1.00141	-1.05615	-1.04185	-1.00839	-1.06969	1.0151	1.00017	-1.0071	NM_201255	TGGAGGAAATAGAAGGCCATCTCAGTCCCAGTCCTCCTCAAAGTCTGCAG	Cell structure and motility -> Cell structure	Cytoskeletal protein -> Intermediate filament;Miscellaneous function -> Structural protein	go_component: intermediate filament [goid 0005882] [evidence IEA]; go_function: structural constituent of cytoskeleton [goid 0005200] [evidence IEA]; go_process: cytoskeleton organization and biogenesis [goid 0007010] [evidence IEA]
Keratin 4	Krt2-4	1.074	1.15912	-1.03022	1.09346	1.04138	-1.07976	1.07651	-1.02799	1.0093	1.04198	-1.06471	-1.05992	-1.02023	NM_008475.1	CCCCAATGGACAGAGGGGATGAAGAGCAGAAACTCCTTCTGCAGATGTAC	Developmental processes -> Ectoderm development;Cell structure and motility -> Cell structure	Cytoskeletal protein -> Intermediate filament;Miscellaneous function -> Structural protein	go_component: intermediate filament [goid 0005882] [evidence IEA]; go_component: kinesin complex [goid 0005871] [evidence IEA]; go_function: structural constituent of cytoskeleton [goid 0005200] [evidence IEA]; go_process: cytoskeleton organization and biogenesis [goid 0007010] [evidence IEA]
Keratin 6A	Krt2-6a	-1.42519	1.87473	-1.8477	2.48295	1.01504	-1.57592	3.12423	1.08288	-2.41235	2.19934	1.70818	-3.41196	2.16918	NM_008476.2	CACCAAGAGCTTGTCTCTGGTCCCAGATGTCATGGCTGCAGCTGAACCAC	Developmental processes -> Ectoderm development;Cell structure and motility -> Cell structure	Cytoskeletal protein -> Intermediate filament;Miscellaneous function -> Structural protein	go_component: intermediate filament [goid 0005882] [evidence IEA]; go_component: kinesin complex [goid 0005871] [evidence IEA]; go_function: structural constituent of cytoskeleton [goid 0005200] [evidence IEA]; go_process: cytoskeleton organization and biogenesis [goid 0007010] [evidence IEA]
Keratin 6A	Krt2-6a	-1.06197	1.05596	1.0218	1.12953	1.19859	1.13569	1.60588	1.01224	-1.19115	1.43313	1.24438	-1.35678	-1.07457	NM_008476.2	GCCAAGGCAGACAGTCTAACAGATGATATCAACTTCTTGAGAGCTCTCTA	Developmental processes -> Ectoderm development;Cell structure and motility -> Cell structure	Cytoskeletal protein -> Intermediate filament;Miscellaneous function -> Structural protein	go_component: intermediate filament [goid 0005882] [evidence IEA]; go_component: kinesin complex [goid 0005871] [evidence IEA]; go_function: structural constituent of cytoskeleton [goid 0005200] [evidence IEA]; go_process: cytoskeleton organization and biogenesis [goid 0007010] [evidence IEA]
Keratin 6B	Krt2-6b	-1.15009	1.26598	-1.40212	1.88061	1.00873	-1.19672	2.01559	-1.03319	-1.33364	1.75238	1.41273	-1.70467	1.42768	NM_010669.1	GCCTCAGCTCTTCTGGTGGCCTCAGCTCTTCCACCATCAAATACACCACC	Developmental processes -> Ectoderm development;Cell structure and motility -> Cell structure	Cytoskeletal protein -> Intermediate filament;Miscellaneous function -> Structural protein	go_component: intermediate filament [goid 0005882] [evidence IEA]; go_component: kinesin complex [goid 0005871] [evidence IEA]; go_component: integral to membrane [goid 0016021] [evidence TAS] [pmid 12466851]; go_function: structural constituent of cytoskeleton [goid 0005200] [evidence IEA]; go_process: cytoskeleton organization and biogenesis [goid 0007010] [evidence IEA]
Keratin 7	Krt2-7	1.02736	1.20631	1.24881	1.17049	1.21345	1.05706	-1.0203	-1.06062	-1.06215	1.05448	-1.00383	1.04052	1.0731	NM_033073.2	CCCATACCCTTTTGTCCATCTCATGTCCCTGTCCCGAGCCTGGAAGATAG	Developmental processes -> Ectoderm development;Cell structure and motility -> Cell structure	Cytoskeletal protein -> Intermediate filament;Miscellaneous function -> Structural protein	go_component: intermediate filament [goid 0005882] [evidence IEA]; go_component: kinesin complex [goid 0005871] [evidence IEA]; go_function: structural constituent of cytoskeleton [goid 0005200] [evidence IEA]; go_process: cytoskeleton organization and biogenesis [goid 0007010] [evidence IEA]
Lamin A	Lmna	-1.17173	-1.34414	1.00677	-1.09966	1.15137	1.06708	-1.24064	-1.35018	-1.44149	-1.25204	-1.45821	-1.41025	-1.13902	NM_019390.1	CTGCCAGCCTAGGGCAGCTCTCCCACCTCCATGCCAAAGTCTTTTCATTA	Cell structure and motility -> Cell structure	Cytoskeletal protein -> Intermediate filament;Miscellaneous function -> Structural protein	go_component: nucleus [goid 0005634] [evidence IDA] [pmid 11739632]; go_component: lamin filament [goid 0005638] [evidence IDA] [pmid 8032679]; go_component: intermediate filament [goid 0005882] [evidence IEA]; go_component: kinesin complex [goid 0005871] [evidence IEA]; go_function: protein binding [goid 0005515] [evidence IPI] [pmid 11739632]
Lamin A	Lmna	-1.07162	-1.09436	1.33337	-1.03026	1.17633	1.2565	-1.33933	-1.54469	-1.62016	-1.32604	-1.58273	-1.47952	-1.08777	NM_019390.1	TCGCTTCCCACCGAAGTTCACCCTAAAGGCTGGGCAGGTGGTGACGATCT	Cell structure and motility -> Cell structure	Cytoskeletal protein -> Intermediate filament;Miscellaneous function -> Structural protein	go_component: nucleus [goid 0005634] [evidence IDA] [pmid 11739632]; go_component: lamin filament [goid 0005638] [evidence IDA] [pmid 8032679]; go_component: intermediate filament [goid 0005882] [evidence IEA]; go_component: kinesin complex [goid 0005871] [evidence IEA]; go_function: protein binding [goid 0005515] [evidence IPI] [pmid 11739632]
Lamin A	Lmna	-1.0848	-1.18462	1.0723	-1.01753	1.32129	1.37332	-1.28601	-1.52481	-1.72537	-1.4294	-1.73371	-1.76703	-1.16709	NM_019390.1	GAATGGTGACGATCCTTTGATGACCTATCGCTTCCCACCGAAGTTCACCC	Cell structure and motility -> Cell structure	Cytoskeletal protein -> Intermediate filament;Miscellaneous function -> Structural protein	go_component: nucleus [goid 0005634] [evidence IDA] [pmid 11739632]; go_component: lamin filament [goid 0005638] [evidence IDA] [pmid 8032679]; go_component: intermediate filament [goid 0005882] [evidence IEA]; go_component: kinesin complex [goid 0005871] [evidence IEA]; go_function: protein binding [goid 0005515] [evidence IPI] [pmid 11739632]
Lamin A	Lmna	-1.11408	-1.2111	1.087	1.00269	1.28347	1.32383	-1.33549	-1.60147	-1.64749	-1.29239	-1.65537	-1.47785	-1.14239	NM_019390.1	TAGCGGGCGTGTGGCGGTAGAGGAAGTCGATGAAGAGGGAAAGTTCGTGC	Cell structure and motility -> Cell structure	Cytoskeletal protein -> Intermediate filament;Miscellaneous function -> Structural protein	go_component: nucleus [goid 0005634] [evidence IDA] [pmid 11739632]; go_component: lamin filament [goid 0005638] [evidence IDA] [pmid 8032679]; go_component: intermediate filament [goid 0005882] [evidence IEA]; go_component: kinesin complex [goid 0005871] [evidence IEA]; go_function: protein binding [goid 0005515] [evidence IPI] [pmid 11739632]
Lamin B1	Lmnb1	-1.16779	-1.58388	-1.2244	-1.16764	1.11888	1.05187	-1.43677	-1.19401	-1.55025	-1.37513	-1.16626	-1.42392	-1.10263	NM_010721	GTATGAGGCGGCACTAAACTCTAAGGATGCGGCGCTGGCTACTGCCCTAG	Cell structure and motility -> Cell structure	Cytoskeletal protein -> Intermediate filament;Miscellaneous function -> Structural protein	go_component: lamin filament [goid 0005638] [evidence IDA] [pmid 8032679]; go_component: nucleus [goid 0005634] [evidence IDA] [pmid 12714744]; go_component: intermediate filament [goid 0005882] [evidence IEA]; go_component: kinesin complex [goid 0005871] [evidence IEA]
Lamin B1	Lmnb1	-1.05343	-1.03118	-1.07323	-1.03468	1.06574	1.24026	-1.4694	-1.12149	-1.47029	-1.54257	-1.26801	-1.71075	-1.03564	NM_010721.1	GGAAGAACCAGAACTCTTGGGGTACTGGTGAAGATGTGAAGGTTATATTG	Cell structure and motility -> Cell structure	Cytoskeletal protein -> Intermediate filament;Miscellaneous function -> Structural protein	go_component: lamin filament [goid 0005638] [evidence IDA] [pmid 8032679]; go_component: nucleus [goid 0005634] [evidence IDA] [pmid 12714744]; go_component: intermediate filament [goid 0005882] [evidence IEA]; go_component: kinesin complex [goid 0005871] [evidence IEA]
Lamin B2	Lmnb2	1.00722	-1.18638	-1.11901	-1.1284	1.4577	-1.08163	-1.53168	-1.52099	-2.32372	-1.53229	-1.68233	-2.07037	-1.22066	NM_010722.2	GTCTAGAGTAATCTGCAGGTCCTCAGGGGTCTGTTTCTGGCCCTGGCTAG	Cell structure and motility -> Cell structure	Cytoskeletal protein -> Intermediate filament;Miscellaneous function -> Structural protein	go_component: nucleus [goid 0005634] [evidence IEA]; go_component: lamin filament [goid 0005638] [evidence IDA] [pmid 8032679]; go_component: intermediate filament [goid 0005882] [evidence IEA]; go_component: kinesin complex [goid 0005871] [evidence IEA]
Nestin	Nes	-1.0786	-1.02763	-1.94607	-1.0562	-1.36401	-1.3201	1.28305	-1.04051	-2.15821	1.30031	1.23388	-1.35226	-6.11557	NM_016701.2	GGCCAGCACTCTTAGCTTTGATAACTTGACCTGTGGTATCTCTCGTGGAG	Cell structure and motility -> Cell structure	Cytoskeletal protein -> Intermediate filament;Miscellaneous function -> Structural protein	go_component: kinesin complex [goid 0005871] [evidence IEA]; go_component: intermediate filament [goid 0005882] [evidence IEA]; go_component: cytoplasm [goid 0005737] [evidence IDA] [pmid 14706696]; go_process: neurogenesis [goid 0007399] [evidence IDA] [pmid 12687705]
ProSAPiP1 protein	Prosapip1	1.35137	1.19866	1.30559	-1.05253	1.09433	-1.13027	-1.37008	-1.18582	-1.55478	-1.13988	-1.17283	-1.32891	1.11284	NM_197945.2	GACCTTGATTGGCGGCTACTCTGGCAACCACTGCCCATTCTTCTAATCCC	Biological process unclassified	Cytoskeletal protein -> Intermediate filament;Miscellaneous function -> Structural protein
RIKEN cDNA 1700011A15 gene	1700011A15Rik	-1.0025	-1.07312	-1.105	-1.05766	-1.06993	-1.016	1.03514	-1.00572	-1.04831	-1.07404	-1.02434	-1.11697	-1.01536	NM_025487.1	CCTCCCTCCGGAGAAGACTAGAAACTGGCGCTTCTGCCCAAAGACTTGGT	Developmental processes -> Ectoderm development;Cell structure and motility -> Cell structure	Cytoskeletal protein -> Intermediate filament;Miscellaneous function -> Structural protein	go_component: intermediate filament [goid 0005882] [evidence IEA]; go_component: kinesin complex [goid 0005871] [evidence IEA]
Keratin 33A	2310015J09Rik	1.06908	1.1919	1.11181	1.01507	1.00529	1.00053	1.02795	-1.02174	-1.02266	-1.09854	1.03775	-1.01649	1.06909	NM_027983.1	GTAATGCCACCCCTTCCCAAGTCCTCAAAGAGTCACCGCACTGGACAAAG	Cell structure and motility -> Cell structure	Cytoskeletal protein -> Intermediate filament;Miscellaneous function -> Structural protein	go_component: intermediate filament [goid 0005882] [evidence IEA]; go_component: kinesin complex [goid 0005871] [evidence IEA]
Keratin 77	4732484G22Rik	-1.01614	-1.01282	-1.02081	1.02991	1.0218	-1.01678	1.03199	1.01787	-1.02406	1.04857	1.01466	1.056	-1.05355	NM_001003667.1	GAAAGGGCTCTCCAGAACGCCAAGCAGAAGCTGCAAGACATGGAAGAGGC	Developmental processes -> Ectoderm development;Cell structure and motility -> Cell structure	Cytoskeletal protein -> Intermediate filament;Miscellaneous function -> Structural protein	go_component: intermediate filament [goid 0005882] [evidence IEA]; go_function: structural molecule activity [goid 0005198] [evidence IEA]
Keratin 222	6330509G02Rik	1.05801	-1.00678	-1.03197	1.04093	-1.03696	-1.01414	1.03569	1.03522	1.10697	1.07147	1.03312	1.08128	1.05813	NM_172946.1	TCAGGCTGGGGGTACCGCAAGGTGGCAGAACTTCACCTAGCACATAGGAG	Cell structure and motility -> Cell structure	Cytoskeletal protein -> Intermediate filament;Miscellaneous function -> Structural protein
Predicted gene, OTTMUSG00000004966	LOC629873	1.00637	1.04005	1.03418	1.02873	1.05613	1.02185	-1.01581	1.03376	1.00246	1.06227	1.06158	1.00746	1.00594	NM_001039502.1	CTGTTCCTGGAGGTGGAACTCTTCATCAGGATCCCCAAAGGCGTGCTGGA	Cell structure and motility -> Cell structure	Cytoskeletal protein -> Intermediate filament;Miscellaneous function -> Structural protein
Predicted gene, OTTMUSG00000002196	LOC435285	-1.01206	1.61713	1.03699	1.28733	1.07303	-1.00311	-1.01261	1.04958	-1.00365	1.00205	-1.01577	-1.01655	-1.10058	NM_001013823.1	GTGGCCCCTCTTGCTAAATTTCCTCTCTAACTACCAATCCCGAGGCAGCC	Cell structure and motility -> Cell structure	Cytoskeletal protein -> Intermediate filament;Miscellaneous function -> Structural protein
Predicted gene, EG432987	MGC54654	1.08408	1.04988	-1.03409	1.03638	1.01117	1.069	1.03404	1.03228	1.00316	1.03558	1.07326	1.02456	-1.03773	NM_001004170.1	GTTCTTACTCAAGAAATGCACACGTCCCTTTGAGTTTCCAGCGGCCTGAG	Developmental processes -> Ectoderm development;Cell structure and motility -> Cell structure	Cytoskeletal protein -> Intermediate filament;Miscellaneous function -> Structural protein
Syncoilin	Sync	-1.26692	-1.79174	-1.87766	-1.32837	-2.00803	-1.53999	1.32845	2.10323	2.52614	1.0644	1.44257	1.05364	3.53087	NM_023485.2	GCAGCCAATTTCTGCTATATGGATCCACAACTTTGTGCTACAGGTATTAG	Biological process unclassified	Cytoskeletal protein -> Intermediate filament;Miscellaneous function -> Structural protein	go_component: cytoplasm [goid 0005737] [evidence IDA] [pmid 11053421]; go_component: intermediate filament [goid 0005882] [evidence ISS] [pmid 11053421]; go_component: cytosol [goid 0005829] [evidence IDA] [pmid 11694502]; go_component: Z disc [goid 0030018] [evidence IDA] [pmid 11694502]; go_component: synaptic junction [goid 0045202] [evidence IDA] [pmid 11330864]; go_component: sarcolemma [goi…
Predicted gene, EG406223	Kb14	1.00873	1.1198	1.00514	1.00369	-1.02901	-1.03112	-1.01015	-1.0341	-1.03857	1.02253	1.03834	-1.03925	1.00084	NM_001003670.1	TTCAGCACTGGCAGAAGCAGAGGCATTGGGGGTGGCCTTGGCTCCTCTAG	Developmental processes -> Ectoderm development;Cell structure and motility -> Cell structure	Cytoskeletal protein -> Intermediate filament;Miscellaneous function -> Structural protein
Keratin 74	Kb37	-1.03219	1.03796	-1.06401	1.07036	-1.05178	1.03788	1.07173	1.05313	1.06185	1.10608	1.07235	1.0373	-1.03149	NM_001003669.1	CAGTTGTGGGTCCTGTGGTTATCATCCAAGCTCCATGATCTCTGACTCTG	Developmental processes -> Ectoderm development;Cell structure and motility -> Cell structure	Cytoskeletal protein -> Intermediate filament;Miscellaneous function -> Structural protein
Vimentin	Vim	1.05202	-1.02156	-1.03718	1.06364	1.12403	1.09618	-1.11806	-1.09364	-1.02803	1.00331	-1.03008	-1.08954	1.01323	NM_011701.3	GACGGTTGAGACCAGAGATGGACAGGTGATCAATGAGACTTCTCAGCATC	Developmental processes -> Ectoderm development;Cell structure and motility -> Cell structure	Cytoskeletal protein -> Intermediate filament;Miscellaneous function -> Structural protein	go_component: intermediate filament [goid 0005882] [evidence IEA]; go_component: type III intermediate filament [goid 0045098] [evidence TAS]; go_function: oxygen transporter activity [goid 0005344] [evidence IEA]; go_function: structural molecule activity [goid 0005198] [evidence IMP]; go_process: oxygen transport [goid 0015671] [evidence IEA]; go_process: intermediate filament-based process [go…
Keratin 82	Krt2-20	1.01458	1.07363	-1.09118	1.07679	1.11202	1.04072	1.03151	1.05268	1.00886	1.01498	-1.00483	1.04772	-1.049	NM_053249.2	CACAGAGAAGGGGGTTTTATTGTCTCTGTCACCTGGGGTAGCAAGTCAAC	Developmental processes -> Ectoderm development;Cell structure and motility -> Cell structure	Cytoskeletal protein -> Intermediate filament;Miscellaneous function -> Structural protein
Amyloid beta precursor protein (cytoplasmic tail) binding protein 2	Appbp2	-1.01844	1.20548	1.21644	-1.09758	-1.05032	-1.24383	1.54381	1.16738	1.06976	1.35295	1.07223	1.00596	1.09139	NM_025825.2	GTCCACCCAAGACCCTATTTCGGGTAGTCCTGTATTGCAGTTCCTGTAGA	Protein targeting and localization -> Protein targeting	Cytoskeletal protein -> Microtubule family cytoskeletal protein
WD repeat domain 78	BC028975	-1.02586	-1.03019	-1.00381	-1.30882	-1.17302	1.10213	-1.55532	-1.08403	1.05857	-1.39698	-1.04201	-1.02473	1.33433	NM_146254.1	CAGGGCAGTGAGAACTACCTACTACGCATAGCCATTGCTTCATGGTCTCC	Nucleoside, nucleotide and nucleic acid metabolism -> RNA localization;Intracellular protein traffic -> General vesicle transport;Cell cycle;Cell structure and motility -> Cell structure	Cytoskeletal protein -> Microtubule family cytoskeletal protein
Dynein cytoplasmic 1 intermediate chain 1	Dncic1	-1.06486	1.05471	-1.00083	1.13483	1.11942	-1.03342	1.15593	1.00345	1.11826	-1.0221	1.00763	-1.02742	-1.04865	NM_010063.1	AGGGTGGCAAGGAAGTTGCGGTAGGGGACTCAGAAGGCCGCATTTGGATC	Nucleoside, nucleotide and nucleic acid metabolism -> RNA localization;Intracellular protein traffic -> General vesicle transport;Cell cycle;Cell structure and motility -> Cell structure	Cytoskeletal protein -> Microtubule family cytoskeletal protein	go_component: cytoplasmic dynein complex [goid 0005868] [evidence IEA]; go_component: dynein complex [goid 0030286] [evidence TAS] [pmid 11148215]; go_function: motor activity [goid 0003774] [evidence IEA]; go_function: microtubule motor activity [goid 0003777] [evidence IEA]; go_function: protein binding [goid 0005515] [evidence IPI] [pmid 11148215]; go_process: microtubule-based process [goid 0…
Dynein cytoplasmic 1 intermediate chain 2	Dncic2	1.04308	-1.00562	1.23143	1.13548	1.1022	1.31822	-1.01189	1.20841	1.20802	1.06747	1.43218	1.35552	-1.12193	NM_010064	CAGCTACCCGAATCCCTGCCTAGCCTGAAAAGCGGCTGTAGCCTTAGCAA	Nucleoside, nucleotide and nucleic acid metabolism -> RNA localization;Intracellular protein traffic -> General vesicle transport;Cell cycle;Cell structure and motility -> Cell structure	Cytoskeletal protein -> Microtubule family cytoskeletal protein	go_component: cytoplasmic dynein complex [goid 0005868] [evidence IEA]; go_component: dynein complex [goid 0030286] [evidence IEA]; go_function: motor activity [goid 0003774] [evidence IEA]; go_function: microtubule motor activity [goid 0003777] [evidence IEA]; go_process: microtubule-based process [goid 0007017] [evidence IEA]; go_process: microtubule-based movement [goid 0007018] [evidence IEA]
Dynein light chain roadblock-type 1	Dncl2a	1.29587	1.32372	1.39373	-1.08023	-1.28157	-1.12422	-1.14198	-1.15431	-1.01702	-1.01166	-1.08597	1.11188	1.45245	NM_025947.1	CCAGAATCCAACTGAATAAGCCACTGTCTGGGCTTCCTGTGTCATTCCTT	Cell structure and motility -> Cell motility	Cytoskeletal protein -> Microtubule family cytoskeletal protein	go_component: dynein complex [goid 0030286] [evidence ISS]; go_function: molecular_function unknown [goid 0005554] [evidence ND]; go_process: microtubule-based movement [goid 0007018] [evidence ISS]
Kinesin light chain 3	Ercc2	1.29663	-1.11242	1.18621	-1.01623	1.14742	1.13722	-1.1151	-1.48122	-1.29232	-1.08458	-1.22992	-1.10657	-1.30931	NM_146182.1	AGGCCCCTCGGACCCTGAGCATCAGCACACAAGATCTGAGCCCGCGCTAA	Intracellular protein traffic -> General vesicle transport	Cytoskeletal protein -> Microtubule family cytoskeletal protein	go_component: nucleus [goid 0005634] [evidence IEA]; go_function: ATP dependent helicase activity [goid 0008026] [evidence IEA]; go_function: ATP binding [goid 0005524] [evidence IEA]; go_function: nucleic acid binding [goid 0003676] [evidence IEA]; go_function: magnesium ion binding [goid 0000287] [evidence IEA]; go_function: DNA binding [goid 0003677] [evidence IEA]; go_function: ATP dependent …
Kinesin light chain 1	Kns2	1.0214	1.03882	-1.3202	1.0232	-1.15599	1.02774	-1.07124	-1.26665	1.02077	-1.05378	-1.13427	1.38115	-1.06063	NM_008450.1	GAGAGAGTAGCTGTTCACCTTGAAGACAGGCCTTAGTGTCACGCAGGTTT	Intracellular protein traffic -> General vesicle transport	Cytoskeletal protein -> Microtubule family cytoskeletal protein	go_component: kinesin complex [goid 0005871] [evidence IEA]; go_function: microtubule motor activity [goid 0003777] [evidence IEA]; go_function: motor activity [goid 0003774] [evidence IEA]; go_process: microtubule-based process [goid 0007017] [evidence IEA]
Kinesin light chain 1	Kns2	1.05553	-1.09789	-1.16737	-1.11278	-1.19746	-1.05518	-1.07136	-1.3191	-1.02843	1.06376	-1.02918	1.48953	1.05333	NM_008450.1	GAAGACAGGCCTTAGTGTCACGCAGGTTTATTACAGTGGCATGATGGTGA	Intracellular protein traffic -> General vesicle transport	Cytoskeletal protein -> Microtubule family cytoskeletal protein	go_component: kinesin complex [goid 0005871] [evidence IEA]; go_function: microtubule motor activity [goid 0003777] [evidence IEA]; go_function: motor activity [goid 0003774] [evidence IEA]; go_process: microtubule-based process [goid 0007017] [evidence IEA]
	Kns2	1.02197	-1.11132	-1.30099	1.15946	-1.01738	1.17615	1.00943	1.09335	1.10286	-1.16757	1.16585	1.18855	-1.17172	NM_001025358.1	ACCGACGGCAGGGGAAGTTTGAAGCTGCAGAGACATTGGAAGAAGCCGCC	Intracellular protein traffic -> General vesicle transport	Cytoskeletal protein -> Microtubule family cytoskeletal protein	go_component: axon [goid 0030424] [evidence IDA]; go_component: cytoplasm [goid 0005737] [evidence IDA]; go_component: microtubule [goid 0005874] [evidence IEA]; go_component: ciliary rootlet [goid 0035253] [evidence IDA]; go_component: ciliary rootlet [goid 0035253] [evidence IPI]; go_component: kinesin complex [goid 0005871] [evidence IEA]; go_component: cytoplasmic vesicle [goid 0031410] [evid…
	Kns2	-1.01191	1.03788	1.05505	1.01888	1.08793	1.0017	1.01858	1.11	1.08803	-1.0689	1.08094	1.01744	-1.01751	NM_001025362.1	TGACCCTGGCTGAGTCGCTGGGCCATCTGTGAGCACAAGCAGCACTCACC	Intracellular protein traffic -> General vesicle transport	Cytoskeletal protein -> Microtubule family cytoskeletal protein	go_component: axon [goid 0030424] [evidence IDA]; go_component: cytoplasm [goid 0005737] [evidence IDA]; go_component: microtubule [goid 0005874] [evidence IEA]; go_component: ciliary rootlet [goid 0035253] [evidence IDA]; go_component: ciliary rootlet [goid 0035253] [evidence IPI]; go_component: kinesin complex [goid 0005871] [evidence IEA]; go_component: cytoplasmic vesicle [goid 0031410] [evid…
Kinesin light chain 2	Klc2	-1.0605	-1.02311	1.01529	-1.11584	1.03843	1.03279	-1.02081	-1.09644	-1.0874	1.21215	1.29567	1.17249	-1.00664	NM_008451.1	GATGGTGCTTCCTCGAGAGGAGAAGCTGAGTCAGGACGAGATAGTGCTGG	Intracellular protein traffic -> General vesicle transport	Cytoskeletal protein -> Microtubule family cytoskeletal protein	go_component: kinesin complex [goid 0005871] [evidence IEA]; go_function: microtubule motor activity [goid 0003777] [evidence IEA]; go_function: motor activity [goid 0003774] [evidence IEA]; go_process: microtubule-based process [goid 0007017] [evidence IEA]
Kinesin light chain 2	Klc2	1.09099	-1.02039	1.05296	-1.15501	1.1571	-1.02529	-1.0165	1.06287	1.06568	-1.06833	1.059	1.20032	-1.03807	NM_008451	GGAGGGATTCGTTCCACTCCATCTTGCAAATGCCCAGACCCTCACACCAC	Intracellular protein traffic -> General vesicle transport	Cytoskeletal protein -> Microtubule family cytoskeletal protein	go_component: kinesin complex [goid 0005871] [evidence IEA]; go_function: microtubule motor activity [goid 0003777] [evidence IEA]; go_function: motor activity [goid 0003774] [evidence IEA]; go_process: microtubule-based process [goid 0007017] [evidence IEA]
Nephronophthisis 3 (adolescent)	Nphp3	-1.05819	1.00029	-1.00337	1.03301	1.06142	1.09601	-1.00612	1.05006	1.02889	-1.05091	1.0015	-1.06403	-1.11152	NM_028721.2	TACACATGGAGGACAGAGGTCAGCCTTGGGTATCATTCCTCAGGCGCTGT	Intracellular protein traffic -> General vesicle transport	Cytoskeletal protein -> Microtubule family cytoskeletal protein	go_component: cellular component unknown [goid 0008372] [evidence ND]; go_function: binding [goid 0005488] [evidence IEA]; go_process: lipid metabolism [goid 0006629] [evidence IMP]
RIKEN cDNA 0610012D17 gene	0610012D17Rik	1.08592	1.03781	1.22398	-1.06431	-1.25202	-1.04026	-1.63869	-1.35979	-1.02494	-1.17182	-1.09238	1.11191	1.33135	NM_025329.1	GGTGGCAGCATTTGGGTGTTTCTACTATTGAATCGTTGGGAAGTGTGACT	Cell structure and motility -> Cell motility	Cytoskeletal protein -> Microtubule family cytoskeletal protein
Kinesin light chain 4	1200014P03Rik	1.06218	-1.03753	1.17235	1.02862	1.03832	1.12538	-1.11838	-1.0683	1.03435	-1.07962	-1.17352	-1.02709	1.00053	NM_029091	AGGTCAGAGTTTCTTCCGGGCTCTGGCCTGGGAGCCGCCTGAAGCCAAGA	Intracellular protein traffic -> General vesicle transport	Cytoskeletal protein -> Microtubule family cytoskeletal protein	go_component: kinesin complex [goid 0005871] [evidence IEA]; go_function: microtubule motor activity [goid 0003777] [evidence IEA]; go_function: motor activity [goid 0003774] [evidence IEA]; go_process: microtubule-based process [goid 0007017] [evidence IEA]
Kinesin light chain 4	1200014P03Rik	1.26144	1.35611	2.37549	1.13496	1.29562	1.45049	-1.12999	1.2854	2.69383	1.0362	1.32588	2.37732	-1.06757	NM_029091.1	TCTCTACTTTGGAGTCCTCTAGAGTAGCTGACTGAGGCTCCCAAGGTGGG	Intracellular protein traffic -> General vesicle transport	Cytoskeletal protein -> Microtubule family cytoskeletal protein	go_component: kinesin complex [goid 0005871] [evidence IEA]; go_function: microtubule motor activity [goid 0003777] [evidence IEA]; go_function: motor activity [goid 0003774] [evidence IEA]; go_process: microtubule-based process [goid 0007017] [evidence IEA]
Tetratricopeptide repeat domain 23	1600012K10Rik	1.06162	1.13503	1.0628	-1.00056	1.02798	1.11669	-1.16618	1.36525	1.28298	-1.22194	1.32248	1.21738	-1.10527	NM_025905.2	ATGGCAGTACCATGAATCTTCCACACCCCAATTGTGAATGCCCTTTGGGG	Biological process unclassified	Cytoskeletal protein -> Microtubule family cytoskeletal protein
WD repeat domain 60	D430033N04Rik	-1.06642	-1.09157	-1.02166	-1.05114	-1.01111	-1.00655	-1.11831	-1.11173	-1.10327	-1.1087	-1.06625	-1.05243	1.00783	NM_146039.2	GGGAACTGGGACATTCATCTACGGTGGGGCGATGGAAAATGAAGTTTAGG	Nucleoside, nucleotide and nucleic acid metabolism -> RNA localization;Intracellular protein traffic -> General vesicle transport;Cell cycle;Cell structure and motility -> Cell structure	Cytoskeletal protein -> Microtubule family cytoskeletal protein
Dynein, axonemal, intermediate chain 2	LOC432611	1.06622	1.0728	1.00916	1.11683	1.1101	1.09732	-1.01379	1.02533	1.03493	1.01466	-1.00227	-1.02045	-1.07953	NM_001034878.1	TGGCCAGATGTCAGGGCAGTTGCTGATTGGCTGCCCCCCTTTTTCTGTGG	Nucleoside, nucleotide and nucleic acid metabolism -> RNA localization;Intracellular protein traffic -> General vesicle transport;Cell cycle;Cell structure and motility -> Cell structure	Cytoskeletal protein -> Microtubule family cytoskeletal protein
Dynein light chain Tctex-type 1	Tctex1	1.05851	-1.33738	-1.13547	-1.08527	-1.37183	-1.09378	-2.55404	1.18826	1.23184	-1.34303	1.65687	1.61923	1.2326	NM_009342	GAGGAGACTGCATTTGTTGTTGATGAAGTGAGCAGCATTGTAAAGGAGGC	Nucleoside, nucleotide and nucleic acid metabolism -> RNA localization;Intracellular protein traffic -> General vesicle transport;Cell cycle;Cell structure and motility -> Cell structure	Cytoskeletal protein -> Microtubule family cytoskeletal protein	go_component: axonemal dynein complex [goid 0005858] [evidence TAS] [pmid 9602174]; go_component: dynein complex [goid 0030286] [evidence IEA]; go_component: Golgi apparatus [goid 0005794] [evidence IDA] [pmid 9677391]; go_component: cytoplasmic dynein complex [goid 0005868] [evidence TAS] [pmid 11148215]; go_function: motor activity [goid 0003774] [evidence IEA]; go_function: protein binding [go…
Dynein light chain Tctex-type 3	Tcte1l	1.01819	-1.05231	-1.24256	-1.01623	-1.57515	-1.09546	1.06782	-1.32665	1.21721	1.07414	-1.32998	1.2063	1.24064	NM_025975.3	GGCTCATTTTCAAAGTATCAAATCATACCTCGTGAGCTTGCTATCTGCTG	Nucleoside, nucleotide and nucleic acid metabolism -> RNA localization;Intracellular protein traffic -> General vesicle transport;Cell cycle;Cell structure and motility -> Cell structure	Cytoskeletal protein -> Microtubule family cytoskeletal protein	go_component: cellular_component unknown [goid 0008372] [evidence ND]; go_function: molecular_function unknown [goid 0005554] [evidence ND]; go_process: biological_process unknown [goid 0000004] [evidence ND]
Dynactin 2	Dctn2	1.14276	1.09231	-1.06474	1.09484	1.28999	1.19399	-1.01337	1.60506	1.72121	-1.00701	1.66905	1.76601	-1.09318	NM_027151.1	CGTCCTCTAACGTCTGTCTCTGGCCGAGTCTAACACTGTACAACTGTCTC	Intracellular protein traffic -> General vesicle transport;Neuronal activities -> Synaptic transmission;Cell cycle -> Mitosis -> Chromosome segregation;Cell proliferation and differentiation;Cell structure and motility -> Cell structure	Cytoskeletal protein -> Microtubule family cytoskeletal protein -> Microtubule binding motor protein
Dynactin 2	Dctn2	1.02712	1.00341	1.0749	1.07783	1.25928	1.16776	1.09056	1.26294	1.26736	-1.0606	1.19359	1.23685	-1.14788	NM_027151.1	CACTCGGTCACCAGCCCCGGCTCCTCCGAGGCCTCGGTCCCCCAGCCCCG	Intracellular protein traffic -> General vesicle transport;Neuronal activities -> Synaptic transmission;Cell cycle -> Mitosis -> Chromosome segregation;Cell proliferation and differentiation;Cell structure and motility -> Cell structure	Cytoskeletal protein -> Microtubule family cytoskeletal protein -> Microtubule binding motor protein
Dynactin 5	Dctn5	-1.04794	-1.07596	1.32756	-1.14474	1.13065	1.0022	-1.65306	1.16812	1.24129	-1.44388	1.26842	1.36825	1.15632	NM_021608.2	CACAGTCCACACAGATGACAGGCCACTTTCCTGCTGCTAAGATGGGACCA	Intracellular protein traffic -> General vesicle transport;Cell structure and motility -> Cell structure	Cytoskeletal protein -> Microtubule family cytoskeletal protein -> Microtubule binding motor protein
Dynactin 6	Dctn6	-1.00169	-1.21812	-1.02597	-1.08292	1.13027	1.13327	-1.17181	1.39454	1.31992	-1.19385	1.25639	1.23679	-1.05367	NM_011722.1	AAGAACTGAGAAGATGTCAGTGGTGCTCGGTTCTGCCAGCTGTCAGCGGG	Lipid, fatty acid and steroid metabolism -> Lipid metabolism;Other metabolism	Cytoskeletal protein -> Microtubule family cytoskeletal protein -> Microtubule binding motor protein
Kinesin family member 26B	4832420M10	-1.54537	-1.70657	1.0727	-1.70039	1.30689	-1.39095	-1.13679	-1.62828	-1.54814	-1.19797	-1.6512	-1.1847	1.4547	NM_177757.3	TCCAAACATTGTGTCCGTACTTTCTTGTGTCCAGATGGTGCTAGTCAAGA	Intracellular protein traffic;Cell structure and motility -> Cell structure	Cytoskeletal protein -> Microtubule family cytoskeletal protein -> Microtubule binding motor protein
Kinesin family member 12	Kif12	-1.00055	-1.01271	-1.08715	1.11107	1.0274	-1.00738	1.10294	1.01482	1.07162	1.05271	1.05579	1.00848	-1.06532	NM_010616.1	ATCAACAGCTCCCTGCACCTCAGCCAGAGACAACCACAGCCTAGCGAGGA	Developmental processes -> Meiosis;Cell cycle -> Mitosis -> Chromosome segregation	Cytoskeletal protein -> Microtubule family cytoskeletal protein -> Microtubule binding motor protein	go_component: kinesin complex [goid 0005871] [evidence IEA]; go_component: microtubule associated complex [goid 0005875] [evidence IEA]; go_function: motor activity [goid 0003774] [evidence IEA]; go_function: ATP binding [goid 0005524] [evidence IEA]; go_function: microtubule motor activity [goid 0003777] [evidence IEA]; go_process: microtubule-based process [goid 0007017] [evidence IEA]
Kinesin family member 13A	Kif13a	1.12405	1.09253	1.01587	1.19579	1.05071	1.19368	1.01625	-1.18378	-1.06424	-1.09782	-1.20746	1.15061	-1.10981	NM_010617.1	CCAAGCAGGTGGAGTGCACAGGGAAGTGTTACTGCACACAACGCAGCGAT	Intracellular protein traffic -> General vesicle transport;Cell cycle -> Mitosis	Cytoskeletal protein -> Microtubule family cytoskeletal protein -> Microtubule binding motor protein	go_component: kinesin complex [goid 0005871] [evidence IEA]; go_component: microtubule associated complex [goid 0005875] [evidence IEA]; go_function: ATP binding [goid 0005524] [evidence IEA]; go_function: microtubule motor activity [goid 0003777] [evidence IEA]; go_function: motor activity [goid 0003774] [evidence IEA]; go_function: protein transporter activity [goid 0008565] [evidence IEA]; go_…
	Kif13b	1.14157	1.10587	1.03762	-1.07934	1.00729	-1.04391	1.08024	1.01101	1.01985	-1.10217	-1.13396	1.01874	1.06941	XM_283218.2	CCATCCAGCTGCACCATGGGGACAGGATACTGTGGGGAAACAACCATTTC	Intracellular protein traffic -> General vesicle transport;Cell cycle -> Mitosis;Cell structure and motility -> Cell structure	Cytoskeletal protein -> Microtubule family cytoskeletal protein -> Microtubule binding motor protein
Kinesin family member 17	Kif17	-1.00756	1.0605	1.00671	1.06915	-1.08323	-1.04195	1.03985	-1.03466	-1.01661	-1.13582	1.00628	-1.09433	1.03319	NM_010623.2	CCCGGAAATGCCCCAGCCCCGGCCCTTCCGCCTAGAGTCCCTTGACATCC	Intracellular protein traffic;Protein targeting and localization	Cytoskeletal protein -> Microtubule family cytoskeletal protein -> Microtubule binding motor protein	go_component: kinesin complex [goid 0005871] [evidence IDA] [pmid 10846156]; go_component: microtubule associated complex [goid 0005875] [evidence IEA]; go_function: ATP binding [goid 0005524] [evidence IEA]; go_function: motor activity [goid 0003774] [evidence IEA]; go_function: microtubule motor activity [goid 0003777] [evidence IDA] [pmid 10846156]; go_function: protein binding [goid 0005515] …
Kinesin family member 1A	Kif1a	1.06034	-1.03575	-1.01111	1.12307	1.03944	-1.00998	1.01668	-1.04829	-1.08241	1.05335	-1.02299	-1.04354	-1.04583	NM_008440.1	ACATGCACGACTGGCTGTATGCCTTCAACCCGCTCCTGGCTGGGACCATC	Intracellular protein traffic -> Other intracellular protein traffic	Cytoskeletal protein -> Microtubule family cytoskeletal protein -> Microtubule binding motor protein	go_component: microtubule associated complex [goid 0005875] [evidence IEA]; go_component: kinesin complex [goid 0005871] [evidence IEA]; go_function: motor activity [goid 0003774] [evidence IEA]; go_function: microtubule motor activity [goid 0003777] [evidence IEA]; go_function: ATP binding [goid 0005524] [evidence IEA]; go_process: microtubule-based process [goid 0007017] [evidence IEA]
Kinesin family member 1B	Kif1b	1.45412	1.45028	1.68945	1.09496	-1.31032	1.41583	1.32961	2.64902	3.24075	1.06213	2.41851	2.37325	-1.35549	NM_207682.1	GAGTGGCGTCTCCTGTCACCATCCCCATGCTATAACAGAATCCATGAAGC	Intracellular protein traffic -> Other intracellular protein traffic	Cytoskeletal protein -> Microtubule family cytoskeletal protein -> Microtubule binding motor protein	go_component: mitochondrion [goid 0005739] [evidence IEA]; go_component: kinesin complex [goid 0005871] [evidence IEA]; go_component: microtubule associated complex [goid 0005875] [evidence IEA]; go_function: ATP binding [goid 0005524] [evidence IEA]; go_function: motor activity [goid 0003774] [evidence IEA]; go_function: microtubule motor activity [goid 0003777] [evidence IEA]; go_process: micro…
Kinesin family member 1B	Kif1b	1.07551	1.00234	1.10473	-1.20261	-1.18454	-1.03919	1.37262	2.28469	3.05717	1.22072	2.53304	2.27357	1.11826	NM_207682.1	ATCTAACTGTGTATGGTAACCTTGCATCACAGAACTGCTAGTGAACGAGG	Intracellular protein traffic -> Other intracellular protein traffic	Cytoskeletal protein -> Microtubule family cytoskeletal protein -> Microtubule binding motor protein	go_component: mitochondrion [goid 0005739] [evidence IEA]; go_component: kinesin complex [goid 0005871] [evidence IEA]; go_component: microtubule associated complex [goid 0005875] [evidence IEA]; go_function: ATP binding [goid 0005524] [evidence IEA]; go_function: motor activity [goid 0003774] [evidence IEA]; go_function: microtubule motor activity [goid 0003777] [evidence IEA]; go_process: micro…
Kinesin family member 1B	Kif1b	-1.00836	1.08909	1.0124	1.06064	-1.06562	1.09186	1.15889	1.64404	1.76205	1.01919	1.13014	1.27837	-1.08428	NM_207682.1	GACCTCATTAGAAAGCCAGGGAAAGTAAGGTTGGAGCTTGGGCACCTGTG	Intracellular protein traffic -> Other intracellular protein traffic	Cytoskeletal protein -> Microtubule family cytoskeletal protein -> Microtubule binding motor protein	go_component: mitochondrion [goid 0005739] [evidence IEA]; go_component: kinesin complex [goid 0005871] [evidence IEA]; go_component: microtubule associated complex [goid 0005875] [evidence IEA]; go_function: ATP binding [goid 0005524] [evidence IEA]; go_function: motor activity [goid 0003774] [evidence IEA]; go_function: microtubule motor activity [goid 0003777] [evidence IEA]; go_process: micro…
Kinesin family member 1C	Kif1c	1.01327	-1.09755	1.0451	-1.04809	-1.07555	1.10105	1.02637	-1.06347	1.12999	-1.02302	-1.04285	1.10771	1.02898	NM_153103.1	GTTCTACACAGCCAGAACCCCAGCGCTTACGGCCCCAAAAGCACAACGGT	Intracellular protein traffic -> Other intracellular protein traffic	Cytoskeletal protein -> Microtubule family cytoskeletal protein -> Microtubule binding motor protein	go_component: kinesin complex [goid 0005871] [evidence IEA]; go_component: microtubule associated complex [goid 0005875] [evidence IEA]; go_function: motor activity [goid 0003774] [evidence IEA]; go_function: microtubule motor activity [goid 0003777] [evidence IEA]; go_function: ATP binding [goid 0005524] [evidence IEA]; go_process: microtubule-based process [goid 0007017] [evidence IEA]
Kinesin family member 21A	Kif21a	1.04	1.25643	-1.12359	1.27919	1.00874	1.06291	2.04314	1.52175	1.2978	1.62688	1.38167	1.12367	-1.02909	NM_016705.1	ACTGCTGCTGATGATCGAACCGTGAGAATCTGGAAGGCCCACAACTTGCA	Intracellular protein traffic;Protein targeting and localization;Cell structure and motility -> Cell structure	Cytoskeletal protein -> Microtubule family cytoskeletal protein -> Microtubule binding motor protein	go_component: kinesin complex [goid 0005871] [evidence IEA]; go_component: microtubule associated complex [goid 0005875] [evidence ISS] [pmid 12466851]; go_function: microtubule motor activity [goid 0003777] [evidence IEA]; go_function: ATP binding [goid 0005524] [evidence IEA]; go_function: motor activity [goid 0003774] [evidence IEA]; go_process: microtubule-based process [goid 0007017] [eviden…
Kinesin family member 22	Kif22	-1.38777	-3.28231	-1.20548	-1.53958	-1.13924	1.38227	-3.57599	-1.06039	-1.76301	-2.82118	-1.41213	-2.49031	-1.18349	NM_145588.1	CTTGGCCGCCAGCCAGCACAGCGGTCCCTCTTGACACTACCTTCTTTTAA	Developmental processes -> Meiosis;Cell cycle -> Mitosis -> Chromosome segregation	Cytoskeletal protein -> Microtubule family cytoskeletal protein -> Microtubule binding motor protein	go_component: chromatin [goid 0000785] [evidence IDA]; go_component: kinesin complex [goid 0005871] [evidence IEA]; go_component: chromatin [goid 0005717] [evidence IDA]; go_component: spindle [goid 0005819] [evidence IDA]; go_function: microtubule motor activity [goid 0003777] [evidence IEA]; go_function: ATP binding [goid 0005524] [evidence IEA]; go_function: motor activity [goid 0003774] [evid…
Kinesin family member 23	Kif23	-1.1525	-1.54918	-2.00967	-1.28676	-1.86515	-1.03925	-1.61726	-1.77562	-3.1961	-1.21713	-2.0037	-3.51342	1.11519	NM_024245	GTATCCAGATCACGTTGCCCTTTTTTATTGTGACTTTTTCAACTGCTCTG	Cell cycle -> Mitosis -> Chromosome segregation	Cytoskeletal protein -> Microtubule family cytoskeletal protein -> Microtubule binding motor protein	go_component: microtubule associated complex [goid 0005875] [evidence ISS] [pmid 12466851]; go_function: ATP binding [goid 0005524] [evidence IEA]; go_function: motor activity [goid 0003774] [evidence IEA]; go_process: microtubule-based process [goid 0007017] [evidence IEA]
Kinesin family member 2C	Kif2c	-1.00318	-1.91998	-1.07978	-1.28049	-1.3111	1.44162	-4.2034	1.0053	-1.7527	-2.84211	-1.35763	-2.44068	1.0138	NM_134471.2	ATCCACTGCTGGTGGAAACCTCGCTGCGAGGTGCCGCTGTGAGGTGTGCC	Developmental processes -> Meiosis	Cytoskeletal protein -> Microtubule family cytoskeletal protein -> Microtubule binding motor protein	go_component: kinesin complex [goid 0005871] [evidence IEA]; go_component: nucleus [goid 0005634] [evidence ISS] [pmid 12466851]; go_component: microtubule associated complex [goid 0005875] [evidence ISS] [pmid 12466851]; go_function: motor activity [goid 0003774] [evidence ISS] [pmid 12466851]; go_function: ATP binding [goid 0005524] [evidence ISS] [pmid 12466851]; go_process: microtubule-based …
Kinesin family member 3A	Kif3a	1.26256	1.01485	1.27751	-1.15197	-1.12589	1.28696	1.28187	1.28023	1.32326	1.23135	1.10137	1.23869	-1.11782	NM_008443.2	GGCTTACATTCTGAAGATGCAGTTTGTGTGCTCGCCTGTGCACCCTCCAC	Intracellular protein traffic -> Other intracellular protein traffic	Cytoskeletal protein -> Microtubule family cytoskeletal protein -> Microtubule binding motor protein	go_component: microtubule associated complex [goid 0005875] [evidence IEA]; go_component: kinesin complex [goid 0005871] [evidence IEA]; go_function: ATP binding [goid 0005524] [evidence IEA]; go_function: motor activity [goid 0003774] [evidence IEA]; go_function: microtubule motor activity [goid 0003777] [evidence IEA]; go_process: microtubule-based process [goid 0007017] [evidence IEA]
Kinesin family member 3A	Kif3a	1.28361	1.0858	1.4947	1.04347	1.00856	1.23055	1.26995	1.48304	1.55321	1.17744	1.33203	1.58386	1.0258	NM_008443.2	GGACCCAAAGGATGCTCTGCTCCGCCAGTTTCAGAAAGAAATCGAAGAGC	Intracellular protein traffic -> Other intracellular protein traffic	Cytoskeletal protein -> Microtubule family cytoskeletal protein -> Microtubule binding motor protein	go_component: microtubule associated complex [goid 0005875] [evidence IEA]; go_component: kinesin complex [goid 0005871] [evidence IEA]; go_function: ATP binding [goid 0005524] [evidence IEA]; go_function: motor activity [goid 0003774] [evidence IEA]; go_function: microtubule motor activity [goid 0003777] [evidence IEA]; go_process: microtubule-based process [goid 0007017] [evidence IEA]
Kinesin family member 3C	Kif3c	-1.0153	1.33428	1.53714	-1.00194	1.26846	1.29304	1.51228	2.33661	1.79135	1.51526	2.09011	1.49955	1.02211	NM_008445.1	CGGAGAGAACCAGAGCCCTTCTCCCCTTACTGAATGCAGATAACAAAATC	Intracellular protein traffic -> Other intracellular protein traffic	Cytoskeletal protein -> Microtubule family cytoskeletal protein -> Microtubule binding motor protein	go_component: kinesin complex [goid 0005871] [evidence IEA]; go_component: microtubule associated complex [goid 0005875] [evidence IEA]; go_function: microtubule motor activity [goid 0003777] [evidence IEA]; go_function: ATP binding [goid 0005524] [evidence IEA]; go_function: motor activity [goid 0003774] [evidence IEA]; go_process: microtubule-based process [goid 0007017] [evidence IEA]
Kinesin family member 3C	Kif3c	1.23584	1.69133	1.9423	1.10335	1.31678	1.42373	1.95217	3.38011	2.52528	2.28531	2.98932	1.99056	1.1695	NM_008445.1	TGAAAAATCAATCCATTCTTTACCACTTGTGTGGCTTGGTCCTTCCTCAC	Intracellular protein traffic -> Other intracellular protein traffic	Cytoskeletal protein -> Microtubule family cytoskeletal protein -> Microtubule binding motor protein	go_component: kinesin complex [goid 0005871] [evidence IEA]; go_component: microtubule associated complex [goid 0005875] [evidence IEA]; go_function: microtubule motor activity [goid 0003777] [evidence IEA]; go_function: ATP binding [goid 0005524] [evidence IEA]; go_function: motor activity [goid 0003774] [evidence IEA]; go_process: microtubule-based process [goid 0007017] [evidence IEA]
Kinesin family member 4	Kif4	-1.0401	-1.83512	-1.19983	-1.35628	-1.4746	1.17822	-1.67069	1.04667	-1.36559	-1.37774	-1.17088	-1.99769	1.10619	NM_008446.1	GGAGAGAGAACCAACTGACCTGCCTGATAAGTCTAGAGGAGCCAGTCCCC	Cell cycle -> Mitosis;Cell structure and motility -> Cell structure	Cytoskeletal protein -> Microtubule family cytoskeletal protein -> Microtubule binding motor protein	go_component: nucleus [goid 0005634] [evidence IEA]; go_component: microtubule associated complex [goid 0005875] [evidence IEA]; go_component: kinesin complex [goid 0005871] [evidence IEA]; go_function: DNA binding [goid 0003677] [evidence IEA]; go_function: motor activity [goid 0003774] [evidence IEA]; go_function: microtubule motor activity [goid 0003777] [evidence IEA]; go_function: ATP bindin…
Kinesin family member 4	Kif4	-1.1746	-1.74003	-1.13506	-1.29205	-1.37136	1.24798	-1.42857	1.03689	-1.24784	-1.32446	-1.16557	-1.65119	-1.04109	NM_008446.1	GTGGCCGAGCAGGACAATGAGGACAGTGACGACCATGCTGATGAGGAGTG	Cell cycle -> Mitosis;Cell structure and motility -> Cell structure	Cytoskeletal protein -> Microtubule family cytoskeletal protein -> Microtubule binding motor protein	go_component: nucleus [goid 0005634] [evidence IEA]; go_component: microtubule associated complex [goid 0005875] [evidence IEA]; go_component: kinesin complex [goid 0005871] [evidence IEA]; go_function: DNA binding [goid 0003677] [evidence IEA]; go_function: motor activity [goid 0003774] [evidence IEA]; go_function: microtubule motor activity [goid 0003777] [evidence IEA]; go_function: ATP bindin…
Kinesin family member 5A	Kif5a	-1.09604	1.02805	-1.02887	1.02268	-1.06856	-1.06427	-1.06139	1.02672	-1.00723	1.08896	1.04438	1.10312	-1.03137	NM_008447.2	TCCACCAAGAGACAGCAGCCAGCTAACTCCCAACCCTGGCCACATATCTG	Intracellular protein traffic;Cell structure and motility -> Cell structure	Cytoskeletal protein -> Microtubule family cytoskeletal protein -> Microtubule binding motor protein	go_component: kinesin complex [goid 0005871] [evidence IEA]; go_component: kinesin complex [goid 0005871] [evidence TAS] [pmid 10964943]; go_component: microtubule associated complex [goid 0005875] [evidence IEA]; go_function: ATP binding [goid 0005524] [evidence IEA]; go_function: motor activity [goid 0003774] [evidence IEA]; go_function: protein binding [goid 0005515] [evidence IPI] [pmid 10964…
Kinesin family member 5C	Kif5c	-1.16251	1.07868	1.09036	-1.09817	-1.12743	1.0144	1.065	1.05915	1.04386	-1.12249	-1.1211	1.00201	1.04202	NM_008449.2	CCTGGCCCTCGGAAAACTCTGGCTATCTCCTAGGTTCTAAAATGAAGATG	Intracellular protein traffic;Cell structure and motility -> Cell structure	Cytoskeletal protein -> Microtubule family cytoskeletal protein -> Microtubule binding motor protein	go_component: kinesin complex [goid 0005871] [evidence TAS] [pmid 10964943]; go_component: microtubule associated complex [goid 0005875] [evidence IEA]; go_function: kinesin motor activity [goid 0016326] [evidence TAS] [pmid 10964943]; go_function: microtubule motor activity [goid 0003777] [evidence TAS] [pmid 10964943]; go_function: motor activity [goid 0003774] [evidence IEA]; go_function: prot…
Kinesin family member C3	Kifc3	-1.02621	-1.08227	-1.05257	1.10411	1.04287	1.08418	-1.02069	-1.106	-1.05444	-1.0221	-1.16243	-1.05419	-1.11092	NM_010631.1	GAGAAGACTTGAGGAACCAGCTGGGGGGTTAGGGAGAGCAAGAGCATCTC	Intracellular protein traffic;Cell structure and motility -> Cell structure	Cytoskeletal protein -> Microtubule family cytoskeletal protein -> Microtubule binding motor protein	go_component: kinesin complex [goid 0005871] [evidence IDA]; go_component: Golgi apparatus [goid 0005794] [evidence IDA]; go_component: microtubule associated complex [goid 0005875] [evidence ISS] [pmid 12466851]; go_function: motor activity [goid 0003774] [evidence IEA]; go_function: ATP binding [goid 0005524] [evidence IEA]; go_function: minus-end-directed microtubule motor activity [goid 00085…
Kinesin family member C1	Kifc5a	-1.04836	-1.31199	-1.13817	-1.03643	-1.25898	1.25997	-1.68776	-1.25015	-1.76197	-1.49673	-1.26332	-2.23629	1.03199	NM_053173.1	TGGCCCTGAGCAATAAGGAGTCCCACGTGCCTTACCGAAACAGCAAGCTC	Cell cycle -> Mitosis	Cytoskeletal protein -> Microtubule family cytoskeletal protein -> Microtubule binding motor protein	go_component: kinesin complex [goid 0005871] [evidence ISS] [pmid 10775188]; go_function: ATP binding [goid 0005524] [evidence IEA]; go_function: motor activity [goid 0003774] [evidence IEA]; go_function: kinesin motor activity [goid 0016326] [evidence ISS] [pmid 10775188]; go_function: microtubule motor activity [goid 0003777] [evidence ISS] [pmid 10775188]; go_process: microtubule-based process…
Kinesin-associated protein 3	Kifap3	1.03141	-1.16675	1.08708	-1.04807	-1.32373	1.01018	-1.48228	-1.1203	1.01689	-1.01308	1.083	1.20778	1.40091	NM_010629.1	GGAAACCTAAGCTTCCGAACACTGCAGATCAAAGGGAAGACTTCTGCTCT	Cell cycle -> Mitosis -> Chromosome segregation	Cytoskeletal protein -> Microtubule family cytoskeletal protein -> Microtubule binding motor protein	go_component: kinesin complex [goid 0005871] [evidence IEA]; go_function: microtubule motor activity [goid 0003777] [evidence IEA]; go_function: small GTPase regulatory/interacting protein activity [goid 0005083] [evidence TAS] [pmid 10793158]; go_function: Rho guanyl-nucleotide exchange factor activity [goid 0005089] [evidence TAS] [pmid 10793158]; go_function: kinesin binding [goid 0019894] [ev…
Kinesin-associated protein 3	Kifap3	1.02416	-1.0646	1.0053	-1.03214	-1.05036	1.06064	-1.14574	1.0158	1.04791	-1.09811	1.04988	1.09818	1.1327	NM_010629.1	CCTCTGAAGGAGCCATAAGTCCAGACTTCTTCAATGATTTTCACCTCCAG	Cell cycle -> Mitosis -> Chromosome segregation	Cytoskeletal protein -> Microtubule family cytoskeletal protein -> Microtubule binding motor protein	go_component: kinesin complex [goid 0005871] [evidence IEA]; go_function: microtubule motor activity [goid 0003777] [evidence IEA]; go_function: small GTPase regulatory/interacting protein activity [goid 0005083] [evidence TAS] [pmid 10793158]; go_function: Rho guanyl-nucleotide exchange factor activity [goid 0005089] [evidence TAS] [pmid 10793158]; go_function: kinesin binding [goid 0019894] [ev…
RIKEN cDNA 3000004C01 gene	3000004C01Rik	-1.30481	-1.17552	1.01917	1.19317	-1.24417	1.03112	-2.10679	1.17954	-1.60244	-1.49386	-1.05463	-2.1252	1.41563	NM_197959.1	GGTTGCTGACAAATGCCGGCTTAGCTCTCCTGGTGCTAAACACAGCATAC	Intracellular protein traffic;Protein targeting and localization	Cytoskeletal protein -> Microtubule family cytoskeletal protein -> Microtubule binding motor protein
RIKEN cDNA 3000004C01 gene	3000004C01Rik	-1.19076	-1.49127	-1.1379	-1.04736	-1.41275	1.31236	-2.29644	1.42933	-1.21588	-1.73042	1.13025	-2.07141	1.45639	NM_197959.1	GTCTATTTGCCTTCTTTATTAGTCTCTTTCACACTCAGCTTCTTGGTATA	Intracellular protein traffic;Protein targeting and localization	Cytoskeletal protein -> Microtubule family cytoskeletal protein -> Microtubule binding motor protein
Pleckstrin homology-like domain, family B, member 1	D330037A14Rik	-1.0512	-1.05308	-1.07303	1.03611	1.06524	-1.01131	1.01622	-1.08071	-1.09509	-1.02286	-1.00615	-1.08147	-1.10999	NM_153537.3	ACTTAGAGCAGTGGTACCAGGAGTTGATGTCCGGGCTGGGGACTGGCCTT	Intracellular protein traffic;Cell structure and motility -> Cell structure	Cytoskeletal protein -> Microtubule family cytoskeletal protein -> Microtubule binding motor protein
Kinesin family member 27	Kif27	1.13491	1.11024	1.12425	1.11789	1.10817	1.05999	1.12214	1.12942	-1.05142	1.01484	1.03312	1.01676	-1.0591	NM_175214.3	CTGGGGGCCGGTCAATGACTGCTGATTCCCTTGAAGACCCCGAAGAAAAC	Intracellular protein traffic;Protein targeting and localization	Cytoskeletal protein -> Microtubule family cytoskeletal protein -> Microtubule binding motor protein
Pleckstrin homology-like domain, family B, member 1	D330037A14Rik	-1.03401	1.20684	-1.1935	1.20377	-1.17113	-1.13964	1.32304	-1.39624	-1.25357	1.57544	-1.23024	-1.19948	-1.11827	NM_153537.3	CTGTGGTAATCTCCCTTCAGTTTCCCAAAGGTGATGGGAAAGGAGAACGG	Intracellular protein traffic;Cell structure and motility -> Cell structure	Cytoskeletal protein -> Microtubule family cytoskeletal protein -> Microtubule binding motor protein
Kinesin family member 27	Kif27	-1.01591	1.05281	-1.04845	1.15553	1.06874	-1.0369	1.05619	1.12806	1.03766	-1.0041	-1.03842	-1.07918	-1.05796	NM_175214.3	CAGGAAAGGGGGTTGGCACCACTCCTATGTATGACAGTGTATGTGGGGGC	Intracellular protein traffic;Protein targeting and localization	Cytoskeletal protein -> Microtubule family cytoskeletal protein -> Microtubule binding motor protein
	Mphosph1	-1.37305	-2.2277	-1.57629	-1.87962	-1.45667	-1.13895	-2.63131	-1.04607	-1.38743	-1.63117	1.05294	-1.32473	1.13111	XM_193936.2	CTGATCATCAGATTCTCAAACGACGGCTTCGAACACGCACAGCCAAATAA	Cell cycle -> Mitosis -> Chromosome segregation	Cytoskeletal protein -> Microtubule family cytoskeletal protein -> Microtubule binding motor protein
Dynein, axonemal, heavy chain 8	Dnahc8	-1.13765	-1.03857	1.0045	1.09581	1.09134	1.09544	1.00705	-1.07437	-1.04467	1.0316	-1.01492	-1.02164	-1.14193	NM_013811.1	CCGGATCACTGGATCCTGAGAGGGGTGGCCCTCTTGTGTGACATCAAGTA	Developmental processes -> Gametogenesis -> Spermatogenesis and motility;Cell structure and motility -> Cell motility	Cytoskeletal protein -> Microtubule family cytoskeletal protein -> Microtubule binding motor protein;Hydrolase	go_component: axonemal dynein complex [goid 0005858] [evidence IEA]; go_component: dynein complex [goid 0030286] [evidence ISS] [pmid 12466851]; go_function: axonemal motor activity [goid 0003775] [evidence IEA]; go_function: ATP binding [goid 0005524] [evidence IEA] [pmid 12466851]; go_function: nucleotide binding [goid 0000166] [evidence ISS] [pmid 12466851]; go_function: cysteine-type endopept…
Dynein cytoplasmic 1 heavy chain 1	Dnchc1	1.21398	1.3295	1.28512	1.44962	1.3679	1.52912	1.89595	3.55696	4.1875	1.51442	2.11375	1.95034	-1.21023	NM_030238.1	ACAAGCTATCACTCTCCAATGCCATCTCCACAGTCCTCCCCCTCACACAG	Intracellular protein traffic -> General vesicle transport;Developmental processes -> Gametogenesis;Developmental processes -> Fertilization;Cell cycle -> Mitosis -> Chromosome segregation;Cell proliferation and differentiation;Cell structure and motility -> Cell structure	Cytoskeletal protein -> Microtubule family cytoskeletal protein -> Microtubule binding motor protein;Hydrolase	go_component: dynein complex [goid 0030286] [evidence IEA]; go_component: cytoplasmic dynein complex [goid 0005868] [evidence IEA]; go_component: kinesin complex [goid 0005871] [evidence IEA]; go_function: dynein ATPase activity [goid 0008567] [evidence IEA]; go_function: motor activity [goid 0003774] [evidence IEA]; go_function: microtubule motor activity [goid 0003777] [evidence IEA]; go_functi…
Adenomatosis polyposis coli	Apc	-1.05998	1.00711	1.09872	-1.11867	1.08714	-1.11469	1.28552	1.16364	1.12049	1.17663	1.23439	1.12443	1.00275	NM_007462.1	GCAGAGCGTACCCCTTTCAGTTCCAGTAGCTCCAGCAAGCACAGCTCACC	Signal transduction -> Cell surface receptor mediated signal transduction -> Other receptor mediated signaling pathway;Signal transduction -> Intracellular signaling cascade -> Other intracellular signaling cascade;Cell adhesion;Apoptosis;Cell cycle -> Cell cycle control;Oncogenesis -> Tumor suppressor	Cytoskeletal protein -> Microtubule family cytoskeletal protein -> Non-motor microtubule binding protein	go_component: nucleus [goid 0005634] [evidence IDA] [pmid 10346819]; go_component: cytoplasm [goid 0005737] [evidence IDA] [pmid 8670282]; go_component: kinesin complex [goid 0005871] [evidence IEA]; go_function: beta-catenin binding [goid 0008013] [evidence IDA] [pmid 10346819]; go_function: ATP binding [goid 0005524] [evidence ISS] [pmid 12466851]; go_function: peroxidase activity [goid 0004601…
Microtubule-associated protein 7 domain containing 1	BC019977	-1.14987	-1.08797	1.15362	-1.23699	-1.10894	-1.0108	1.17694	-1.00467	-1.16512	1.20766	1.02445	-1.05925	1.12095	NM_144941.2	TAGCTTGTGCTATGTGGAAGAGGCGGGTAGGGTACAGGAGGCAGAACCCC	Developmental processes -> Gametogenesis -> Spermatogenesis and motility;Cell structure and motility -> Cell structure	Cytoskeletal protein -> Microtubule family cytoskeletal protein -> Non-motor microtubule binding protein
CAP-GLY domain containing linker protein 2	Cyln2	-1.01976	1.01981	1.01368	1.12612	1.13111	1.10615	1.01459	1.2464	-1.04768	1.0726	1.29572	1.03027	-1.30306	NM_009990.1	GGGGCCTGCGTGAGAAGCTGACCGGGCTGGACAAGGAGAAGTCCCTATCA	Intracellular protein traffic -> General vesicle transport;Protein targeting and localization;Cell cycle -> Mitosis;Cell structure and motility -> Cell structure	Cytoskeletal protein -> Microtubule family cytoskeletal protein -> Non-motor microtubule binding protein	go_component: cytoplasmic microtubule [goid 0005881] [evidence IDA] [pmid 11290329]; go_component: nucleus [goid 0005634] [evidence ISS] [pmid 12466851]; go_component: transcription factor complex [goid 0005667] [evidence ISS] [pmid 12466851]; go_function: protein binding [goid 0005515] [evidence IPI] [pmid 11290329]; go_function: RNA polymerase II transcription factor activity [goid 0003702] [ev…
Dynactin 1	Dctn1	-1.03049	1.09009	-1.00523	1.12086	-1.02264	1.37347	-1.1084	-1.19543	-1.03163	-1.03734	-1.0816	1.11356	-1.04165	NM_007835.1	GCAGATACTACTTCCCCAGAGACTCCTGATTCTTCTGCTTCAAAGGTCCT	Intracellular protein traffic -> General vesicle transport	Cytoskeletal protein -> Microtubule family cytoskeletal protein -> Non-motor microtubule binding protein	go_component: dynein complex [goid 0030286] [evidence IEA]; go_component: cytoskeleton [goid 0005856] [evidence IEA]; go_component: kinesin complex [goid 0005871] [evidence IEA]; go_function: motor activity [goid 0003774] [evidence IEA]; go_process: microtubule-based process [goid 0007017] [evidence IEA]
Dynactin 1	Dctn1	1.05644	1.08384	1.14749	1.23089	1.1325	1.42773	1.04429	-1.07441	1.03796	1.08956	1.02067	1.29885	-1.11442	NM_007835	AGTCTACATGGGCAAAAGTGACCTTTTCATGCGCGGCAGGCCTAGGACAG	Intracellular protein traffic -> General vesicle transport	Cytoskeletal protein -> Microtubule family cytoskeletal protein -> Non-motor microtubule binding protein	go_component: dynein complex [goid 0030286] [evidence IEA]; go_component: cytoskeleton [goid 0005856] [evidence IEA]; go_component: kinesin complex [goid 0005871] [evidence IEA]; go_function: motor activity [goid 0003774] [evidence IEA]; go_process: microtubule-based process [goid 0007017] [evidence IEA]
Gamma-aminobutyric acid (GABA(A)) receptor-associated protein-like 1	Gabarapl1	1.73951	2.28163	1.97345	1.33253	1.50462	1.20267	1.63598	3.24811	3.05055	1.59001	2.83611	2.48789	-1.00017	NM_020590.3	CTTGGGTCTCACACGCACTGCAAATGCTAAGCGATGGCCAGCTGTCTCCC	Cell structure and motility	Cytoskeletal protein -> Microtubule family cytoskeletal protein -> Non-motor microtubule binding protein
Gamma-aminobutyric acid receptor associated protein	Gabarap	1.20953	1.53592	1.42233	1.11447	-1.18635	-1.00502	-1.15702	1.06412	1.41182	1.07783	1.15035	1.79719	1.16675	NM_019749.3	GCCTACAGTGATGAAAGCGTCTATGGTCTGTGAAGCTGCTGTACCTGAGG	Cell structure and motility	Cytoskeletal protein -> Microtubule family cytoskeletal protein -> Non-motor microtubule binding protein	go_component: lysosome [goid 0005764] [evidence IDA] [pmid 11146101]; go_component: smooth endoplasmic reticulum [goid 0005790] [evidence IDA] [pmid 11146101]; go_component: microtubule associated complex [goid 0005875] [evidence IDA] [pmid 10899939]; go_component: Golgi apparatus [goid 0005794] [evidence IDA] [pmid 11146101]; go_component: actin cytoskeleton [goid 0015629] [evidence IDA] [pmid 1…
	Mtap1a	-1.05798	-1.49652	-1.58425	-1.08428	-1.40244	-1.23554	1.22671	2.95196	1.95526	1.3033	1.75856	1.13777	1.01392	XM_194040.3	TAGCCAAACGGGAGGAGGTGTTAGAAGAGGGAGCCAAGGAGGCCCGCTCA	Cell structure and motility -> Cell structure	Cytoskeletal protein -> Microtubule family cytoskeletal protein -> Non-motor microtubule binding protein
Microtubule-associated protein 1 B	Mtap1b	-1.19624	-1.13729	-2.53862	1.20089	1.10094	1.13331	2.29185	1.67031	-1.0067	2.33158	1.99916	-1.01926	-1.33425	NM_008634.1	GAGTGCAACTTGGACCAGGAACTCAAACTTTTCGTATCTCGACACTCTGC	Cell structure and motility	Cytoskeletal protein -> Microtubule family cytoskeletal protein -> Non-motor microtubule binding protein	go_component: microtubule associated complex [goid 0005875] [evidence TAS] [pmid 11581286]; go_function: cytoskeletal regulatory protein binding [goid 0005519] [evidence TAS] [pmid 11581286]; go_process: microtubule bundling [goid 0001578] [evidence IMP] [pmid 11581286]; go_process: microtubule-based process [goid 0007017] [evidence TAS] [pmid 11581286]; go_process: dendrite morphogenesis [goid 0…
Microtubule-associated protein 1 B	Mtap1b	-1.04282	1.00779	-1.24105	1.30036	1.20971	1.22122	1.59049	1.19468	-1.13385	1.28519	1.18948	-1.1178	-1.20355	NM_008634.1	GTGGCCACTCAACCAAATCCGTTGCACCTTTCGTAGCTTCTTTAATTCTT	Cell structure and motility	Cytoskeletal protein -> Microtubule family cytoskeletal protein -> Non-motor microtubule binding protein	go_component: microtubule associated complex [goid 0005875] [evidence TAS] [pmid 11581286]; go_function: cytoskeletal regulatory protein binding [goid 0005519] [evidence TAS] [pmid 11581286]; go_process: microtubule bundling [goid 0001578] [evidence IMP] [pmid 11581286]; go_process: microtubule-based process [goid 0007017] [evidence TAS] [pmid 11581286]; go_process: dendrite morphogenesis [goid 0…
Microtubule-associated protein 1 B	Mtap1b	1.00099	1.04383	-1.322	1.05589	1.02949	1.03859	1.66007	1.20926	-1.22765	1.45483	1.21772	-1.2101	1.09947	NM_008634.1	GCCAGTAAATCTGTGAGGAAGGAGTCCAAGGAGGAAACCCCTGAAGTCAC	Cell structure and motility	Cytoskeletal protein -> Microtubule family cytoskeletal protein -> Non-motor microtubule binding protein	go_component: microtubule associated complex [goid 0005875] [evidence TAS] [pmid 11581286]; go_function: cytoskeletal regulatory protein binding [goid 0005519] [evidence TAS] [pmid 11581286]; go_process: microtubule bundling [goid 0001578] [evidence IMP] [pmid 11581286]; go_process: microtubule-based process [goid 0007017] [evidence TAS] [pmid 11581286]; go_process: dendrite morphogenesis [goid 0…
Microtubule-associated protein 1 light chain 3 alpha	Map1lc3a	1.25783	1.32194	1.0973	1.3069	1.09859	1.09554	1.17482	1.05438	-1.06779	1.12569	1.00005	1.07419	-1.03132	NM_025735.1	CAGCCGCCACCGCCAGGCTCAGCGCGAGCCCCGCAGCCCTTGAGCTCGAG	Cell structure and motility	Cytoskeletal protein -> Microtubule family cytoskeletal protein -> Non-motor microtubule binding protein
Microtubule-associated protein 1 light chain 3 alpha	Map1lc3a	1.18362	1.43654	1.27065	1.3942	1.20405	1.15657	1.16483	-1.29233	-1.30755	-1.03192	-1.51476	-1.24078	-1.17204	NM_025735.1	CGGATTCCTCTACATGGTCTACGCCTCCCAAGAAACCTTCGGCTTCTGAG	Cell structure and motility	Cytoskeletal protein -> Microtubule family cytoskeletal protein -> Non-motor microtubule binding protein
Microtubule-associated protein 1 light chain 3 beta	Map1lc3b	1.34056	1.66568	1.21507	1.2254	-1.40493	-1.03767	1.45966	1.15711	2.61222	1.7479	1.45304	2.54027	1.10798	NM_026160	TCAGTAAGGATTCCTGTAATACTGCTTTAAAGATGCTGCTCAGAGGGCGG	Cell structure and motility	Cytoskeletal protein -> Microtubule family cytoskeletal protein -> Non-motor microtubule binding protein	go_function: protein binding [goid 0005515] [evidence IPI] [pmid 11890701]; go_process: microtubule-based process [goid 0007017] [evidence ISS] [pmid 12466851]
Microtubule-associated protein 4	Mtap4	-1.0369	-1.07432	-1.18	-1.04837	-1.11247	1.1142	1.27984	1.15625	-1.00752	1.42366	1.27029	1.12977	-1.00065	NM_008633.1	GCACCTTCTCCATTAGAGAACTTAGAGCAGAAGGAAACGCCTGGCAGCCA	Apoptosis;Cell structure and motility -> Cell structure	Cytoskeletal protein -> Microtubule family cytoskeletal protein -> Non-motor microtubule binding protein	go_component: microtubule associated complex [goid 0005875] [evidence IEA]; go_function: cytoskeletal regulatory protein binding [goid 0005519] [evidence IEA]; go_process: microtubule-based process [goid 0007017] [evidence IEA]; go_process: microtubule stabilization [goid 0007026] [evidence IEA]
Microtubule-associated protein tau	Mapt	-1.00839	1.12263	-1.18228	-1.02152	-1.26872	-1.06212	1.16389	-1.21949	-1.05292	1.13093	1.08511	-1.10057	-1.13797	NM_010838.2	GGACTCACCACAGCTTGCCACACTAGCCGATGAAGTGTCTGCTTCCTTGG	Apoptosis;Cell structure and motility -> Cell structure	Cytoskeletal protein -> Microtubule family cytoskeletal protein -> Non-motor microtubule binding protein	go_component: cytoskeleton [goid 0005856] [evidence IEA]; go_component: microtubule associated complex [goid 0005875] [evidence IEA]; go_function: cytoskeletal regulatory protein binding [goid 0005519] [evidence IEA]; go_function: protein binding [goid 0005515] [evidence IPI] [pmid 11826099]; go_process: microtubule-based process [goid 0007017] [evidence IEA]; go_process: microtubule stabilizatio…
Microtubule-associated protein, RP/EB family, member 1	Mapre1	-1.09259	1.71662	1.21379	1.20418	1.01249	-1.09402	1.06276	-1.27568	-1.70614	-1.02576	-1.32777	-1.43955	-1.17503	NM_007896.2	CGAGCCATTGTTCAAACGACAGCGGTGCTGTTTCTCCTCTGTGGCCTTTC	Cell cycle;Cell proliferation and differentiation;Cell structure and motility -> Cell structure	Cytoskeletal protein -> Microtubule family cytoskeletal protein -> Non-motor microtubule binding protein	go_component: microtubule [goid 0005874] [evidence IDA] [pmid 11290329]; go_component: Golgi apparatus [goid 0005794] [evidence IDA] [pmid 11290329]
Microtubule-associated protein, RP/EB family, member 2	Mapre2	1.13203	-1.21145	-2.03499	-1.032	-1.8798	-1.05159	-1.57582	-1.89499	-1.38875	-1.53354	-1.71445	-1.09196	1.18257	NM_153058.2	GCTTCATGTCCATTTTACATTACCCATCTACTGTCGCATGGTAGGATAGC	Cell cycle;Cell proliferation and differentiation;Cell structure and motility -> Cell structure	Cytoskeletal protein -> Microtubule family cytoskeletal protein -> Non-motor microtubule binding protein	go_function: protein binding [goid 0005515] [evidence ISS]
Protein regulator of cytokinesis 1	Prc1	-1.01811	-1.24692	-1.31572	-1.17642	-1.4308	1.03745	-1.90569	-1.31309	-1.97478	-1.95184	-1.66445	-2.82243	1.05792	NM_145150.1	CGTCCACAATGAGGCTCTCCAAACCCATCACTACTCTTCCCCAAAGCACT	Cell cycle -> Mitosis -> Cytokinesis	Cytoskeletal protein -> Microtubule family cytoskeletal protein -> Non-motor microtubule binding protein	go_component: spindle [goid 0005819] [evidence ISS] [pmid 10727870]; go_process: cytokinesis [goid 0000910] [evidence ISS] [pmid 10727870]
CAP-GLY domain containing linker protein 1	Rsn	-1.02029	-1.03372	-1.0229	1.14833	-1.01447	-1.09849	1.03097	1.11921	1.05231	-1.0809	-1.06759	-1.04585	1.02981	NM_019765.2	AGGTGGCCAAGGCTACCAGCCACGTGGGGGAAATAGAGCAGGAGCTAGCC	Intracellular protein traffic -> General vesicle transport;Protein targeting and localization;Cell cycle -> Mitosis;Cell structure and motility -> Cell structure	Cytoskeletal protein -> Microtubule family cytoskeletal protein -> Non-motor microtubule binding protein	go_component: intermediate filament associated protein [goid 0001721] [evidence ISS]; go_component: cytoplasmic microtubule [goid 0005881] [evidence IDA] [pmid 11290329]; go_component: intermediate filament [goid 0005882] [evidence ISS]; go_function: protein binding [goid 0005515] [evidence IPI] [pmid 11290329]; go_function: microtubule binding [goid 0008017] [evidence IDA] [pmid 11290329]; go_pr…
CAP-GLY domain containing linker protein 1	Rsn	1.17139	1.28754	1.35565	1.38038	1.41274	1.2155	1.0127	1.63992	1.57592	-1.12989	1.44593	1.2311	1.09362	NM_019765.2	AGCGGCCATACTGTGAGATCTGTGAGATGTTTGGGCACTGGGCAACCAAC	Intracellular protein traffic -> General vesicle transport;Protein targeting and localization;Cell cycle -> Mitosis;Cell structure and motility -> Cell structure	Cytoskeletal protein -> Microtubule family cytoskeletal protein -> Non-motor microtubule binding protein	go_component: intermediate filament associated protein [goid 0001721] [evidence ISS]; go_component: cytoplasmic microtubule [goid 0005881] [evidence IDA] [pmid 11290329]; go_component: intermediate filament [goid 0005882] [evidence ISS]; go_function: protein binding [goid 0005515] [evidence IPI] [pmid 11290329]; go_function: microtubule binding [goid 0008017] [evidence IDA] [pmid 11290329]; go_pr…
CAP-GLY domain containing linker protein family, member 4	1700024K14Rik	-1.13663	-1.59327	-1.96555	-1.40093	-1.29635	-1.23074	-1.90261	1.33351	1.09019	-1.4892	1.18643	1.03518	-1.8948	NM_030179.2	CTGTGGGTGACAAGCGCTATTTCACCTGTAAGCCGAACTACGGAGTGCTG	Biological process unclassified	Cytoskeletal protein -> Microtubule family cytoskeletal protein -> Non-motor microtubule binding protein
Tektin 1	Tekt1	-1.07552	-1.02743	-1.08434	1.37609	1.03447	1.11859	1.0176	1.06464	1.04136	1.00883	1.00367	1.01196	-1.17604	NM_011569.1	ACCATCTATATCGACCAGGTGCTGTGTATGGAGATGAGGAAGTCCATCCC	Cell structure and motility -> Cell structure	Cytoskeletal protein -> Microtubule family cytoskeletal protein -> Non-motor microtubule binding protein	go_component: microtubule [goid 0005874] [evidence IDA] [pmid 9786996]; go_component: kinesin complex [goid 0005871] [evidence IEA]; go_function: structural molecule activity [goid 0005198] [evidence IEA]; go_process: microtubule-based process [goid 0007017] [evidence IEA]; go_process: microtubule cytoskeleton organization and biogenesis [goid 0000226] [evidence IEA]
Tektin 2	Tekt2	-1.03913	1.39469	1.05723	-1.02324	-1.04687	1.03922	1.53972	1.51663	1.60068	1.33811	1.51826	1.29711	-1.05822	NM_011902.1	CACCTTCACGCGCACGACAAACCGCACACTGAGTCCACTCAAAATCTGCC	Cell structure and motility -> Cell structure	Cytoskeletal protein -> Microtubule family cytoskeletal protein -> Non-motor microtubule binding protein	go_component: kinesin complex [goid 0005871] [evidence IEA]; go_component: microtubule [goid 0005874] [evidence IEA]; go_function: structural molecule activity [goid 0005198] [evidence IEA]; go_process: microtubule cytoskeleton organization and biogenesis [goid 0000226] [evidence IEA]; go_process: microtubule-based process [goid 0007017] [evidence IEA]
Tubulin, gamma complex associated protein 2	Tubgcp2	1.15899	-1.06721	-1.22802	-1.02513	-1.19854	1.05326	-1.33036	-1.37667	-1.66331	-1.20687	-1.21511	-1.20923	1.31441	NM_133755.1	CTTCTTGATTTGCTGGCCCGACTAAGTGTCTACAGCACCAGTGACTGCGA	Cell cycle;Cell structure and motility -> Cell structure	Cytoskeletal protein -> Microtubule family cytoskeletal protein -> Non-motor microtubule binding protein	go_process: microtubule-based process [goid 0007017] [evidence IEA]
Unc-84 homolog A (C. elegans)	Unc84a	1.03779	-1.0839	1.00312	1.02385	-1.07722	1.27416	-1.28917	-1.38247	-1.18505	-1.19704	-1.22473	-1.1456	-1.02437	NM_024451.1	GCTGCCCTTGGGTTTGCCTCTACACCATTATCAGCCCTTCTCACTGATTC	Cell cycle -> Mitosis	Cytoskeletal protein -> Microtubule family cytoskeletal protein -> Non-motor microtubule binding protein	go_component: nucleolus [goid 0005730] [evidence IDA] [pmid 12036294]; go_component: nucleus [goid 0005634] [evidence IDA] [pmid 12036294]; go_component: cytoplasm [goid 0005737] [evidence IDA] [pmid 12036294]; go_component: kinesin complex [goid 0005871] [evidence IEA]; go_component: integral to membrane [goid 0016021] [evidence IEA]; go_function: protein binding [goid 0005515] [evidence IPI] [p…
Microtubule-associated protein 1S	Bpy2ip1	-1.36987	-1.45225	-1.00075	-1.22932	1.20475	1.18096	-1.39901	1.119	1.13825	-1.48877	1.07078	-1.21345	-1.27238	NM_173013.1	GTGCAAAGCTAGATCCCGTGCTTAAGTGAGCCACCGTGTGACATCCCAGC	Cell structure and motility	Cytoskeletal protein -> Microtubule family cytoskeletal protein -> Non-motor microtubule binding protein
TPX2, microtubule-associated protein homolog (Xenopus laevis)	Tpx2	-1.11633	-1.5124	-2.22185	-1.23393	-1.51909	1.17898	-1.5224	-1.01632	-1.41518	-1.14495	1.09666	-1.76115	1.12598	NM_028109.2	CCGGGTGTTTTGAAGATGACTCTACACAGCAACTTTGAAGCTAATGAGCC	Cell cycle -> Mitosis -> Chromosome segregation;Cell proliferation and differentiation	Cytoskeletal protein -> Microtubule family cytoskeletal protein -> Non-motor microtubule binding protein
Unc-84 homolog B (C. elegans)	B230369L08Rik	1.02496	-1.0559	1.04249	-1.04521	-1.57073	1.20441	1.35475	-1.04982	1.00988	1.27049	1.00285	1.17484	1.0684	NM_194342	ACTTGTGTGGAGAGGAGGAAGAGGCTTTTAGACTCAACGGCTGGCCCTGC	Cell cycle -> Mitosis	Cytoskeletal protein -> Microtubule family cytoskeletal protein -> Non-motor microtubule binding protein
Spastin	Spg4	-1.04813	-1.00438	1.14875	-1.03958	1.12815	1.05829	-1.08112	-1.25067	-1.23808	1.01952	-1.11809	-1.0051	-1.04194	NM_016962.1	GACGGACGTCTATAACGAGAGTACTAACCTGACATGCCGCAATGGACATC	Protein metabolism and modification -> Proteolysis;Developmental processes -> Ectoderm development -> Neurogenesis	Cytoskeletal protein -> Microtubule family cytoskeletal protein -> Non-motor microtubule binding protein;Hydrolase -> Other hydrolase	go_component: nucleus [goid 0005634] [evidence IDA] [pmid 12490534]; go_function: ATPase activity [goid 0016887] [evidence ISS] [pmid 12466851]; go_function: nucleotide binding [goid 0000166] [evidence IEA]; go_function: ATP binding [goid 0005524] [evidence IEA]; go_function: adenosinetriphosphatase activity [goid 0004002] [evidence ISS]
Spastin	Spg4	1.12678	1.25297	1.02663	-1.04789	1.00912	-1.13637	-1.15256	-1.13633	-1.07237	-1.15231	-1.11379	-1.02107	1.03794	NM_016962.1	AACGCAGTGTGAGTCCTCAGACCTTAGAAGCATACATACGCTGGAACAAG	Protein metabolism and modification -> Proteolysis;Developmental processes -> Ectoderm development -> Neurogenesis	Cytoskeletal protein -> Microtubule family cytoskeletal protein -> Non-motor microtubule binding protein;Hydrolase -> Other hydrolase	go_component: nucleus [goid 0005634] [evidence IDA] [pmid 12490534]; go_function: ATPase activity [goid 0016887] [evidence ISS] [pmid 12466851]; go_function: nucleotide binding [goid 0000166] [evidence IEA]; go_function: ATP binding [goid 0005524] [evidence IEA]; go_function: adenosinetriphosphatase activity [goid 0004002] [evidence ISS]
Spastin	Spg4	-1.02275	-1.1027	1.07126	-1.0767	-1.09846	-1.04229	-1.16357	-1.1815	-1.06766	-1.00732	-1.06141	1.02187	1.00493	NM_016962.1	ACCCAGACTTCGTTTACAGGACGTTTTAGAGTTTTCATTTTTGTGCACCA	Protein metabolism and modification -> Proteolysis;Developmental processes -> Ectoderm development -> Neurogenesis	Cytoskeletal protein -> Microtubule family cytoskeletal protein -> Non-motor microtubule binding protein;Hydrolase -> Other hydrolase	go_component: nucleus [goid 0005634] [evidence IDA] [pmid 12490534]; go_function: ATPase activity [goid 0016887] [evidence ISS] [pmid 12466851]; go_function: nucleotide binding [goid 0000166] [evidence IEA]; go_function: ATP binding [goid 0005524] [evidence IEA]; go_function: adenosinetriphosphatase activity [goid 0004002] [evidence ISS]
Katanin p60 subunit A-like 1	Katnal1	1.14529	-1.07246	1.20848	-1.07353	1.27196	1.02058	-1.51237	-1.25432	-1.31925	-1.47467	-1.19512	-1.22368	-1.04027	NM_153572.1	GGCTGCTACGAACTTTCCGTGGGACATTGATGAGGCTCTGCGCAGGAGAC	Protein metabolism and modification;Protein targeting and localization;Cell structure and motility -> Cell structure	Cytoskeletal protein -> Microtubule family cytoskeletal protein -> Non-motor microtubule binding protein;Hydrolase -> Other hydrolase
Doublecortin-like kinase 1	Dcamkl1	-1.08642	1.55846	1.10645	1.05957	1.3993	-1.18978	-1.00864	1.05856	-1.14026	1.04204	1.00318	-1.03586	-1.14608	NM_019978.1	CCCTGGAAATGTTCTGGCTGTCGTCTTCACCTGACTCACACGTGGTGTGT	Protein metabolism and modification -> Protein modification -> Protein phosphorylation;Neuronal activities;Cell structure and motility -> Cell structure	Cytoskeletal protein -> Microtubule family cytoskeletal protein -> Non-motor microtubule binding protein;Kinase -> Protein kinase -> Non-receptor serine/threonine protein kinase	go_function: transferase activity [goid 0016740] [evidence IEA]; go_function: protein kinase activity [goid 0004672] [evidence IEA]; go_function: protein serine/threonine kinase activity [goid 0004674] [evidence IEA]; go_function: ATP binding [goid 0005524] [evidence IEA]; go_function: kinase activity [goid 0016301] [evidence IEA]; go_process: neurogenesis [goid 0007399] [evidence IEA]; go_proces…
MAP/microtubule affinity-regulating kinase 2	Mark2	-1.1007	-1.1024	1.23504	-1.35213	1.166	1.16165	1.04417	-1.04483	1.04619	-1.02268	1.03277	1.07583	-1.16783	NM_007928.1	GGGCTCCCCCTCGGTACTGCGGTTGCACAGAGTATTTCGCCTAAACCAAG	Protein metabolism and modification -> Protein modification -> Protein phosphorylation;Cell structure and motility -> Cell structure	Cytoskeletal protein -> Microtubule family cytoskeletal protein -> Non-motor microtubule binding protein;Kinase -> Protein kinase -> Non-receptor serine/threonine protein kinase	go_function: protein kinase activity [goid 0004672] [evidence IEA]; go_function: ATP binding [goid 0005524] [evidence IEA]; go_function: transferase activity [goid 0016740] [evidence IEA]; go_function: protein serine/threonine kinase activity [goid 0004674] [evidence IEA]; go_function: protein-tyrosine kinase activity [goid 0004713] [evidence ISS] [pmid 12466851]; go_process: protein amino acid p…
MAP/microtubule affinity-regulating kinase 3	Mark3	-1.03704	1.06678	1.12401	-1.06349	1.10922	-1.07572	1.14876	1.22245	1.16794	-1.02959	1.04677	1.0724	-1.14429	NM_021516.1	AGCGCGCCTGGGAGCGAAGGCTGGCCTTCTCTACGAATGCACTACATTAA	Protein metabolism and modification -> Protein modification -> Protein phosphorylation;Cell structure and motility -> Cell structure	Cytoskeletal protein -> Microtubule family cytoskeletal protein -> Non-motor microtubule binding protein;Kinase -> Protein kinase -> Non-receptor serine/threonine protein kinase	go_function: protein serine/threonine kinase activity [goid 0004674] [evidence IEA]; go_function: ATP binding [goid 0005524] [evidence IEA]; go_function: kinase activity [goid 0016301] [evidence IEA]; go_function: transferase activity [goid 0016740] [evidence IEA]; go_function: protein-tyrosine kinase activity [goid 0004713] [evidence IEA]; go_function: protein kinase activity [goid 0004672] [evi…
MAP/microtubule affinity-regulating kinase 4	Mark4	1.05328	1.09988	1.00444	1.31198	1.23	1.22974	1.1561	-1.02335	1.14193	-1.0026	1.00785	-1.04307	-1.17688	NM_172279.1	CTGGCCTTCCGCACCCTCGTCACCCGCATCTCCAACGACCTCGAACTCTG	Protein metabolism and modification -> Protein modification -> Protein phosphorylation;Cell structure and motility -> Cell structure	Cytoskeletal protein -> Microtubule family cytoskeletal protein -> Non-motor microtubule binding protein;Kinase -> Protein kinase -> Non-receptor serine/threonine protein kinase	go_function: kinase activity [goid 0016301] [evidence IEA]
Doublecortin-like kinase 2	6330415M09Rik	1.05492	-1.00746	1.18681	1.00511	1.22138	1.16512	1.26212	1.05377	1.01126	1.10525	-1.11039	-1.05363	-1.14128	NM_027539.3	CCCGCGGGGACGGGGGCATGGTGCTCCCTGATTGGCCTGTGACCAACCTT	Protein metabolism and modification -> Protein modification -> Protein phosphorylation;Neuronal activities;Cell structure and motility -> Cell structure	Cytoskeletal protein -> Microtubule family cytoskeletal protein -> Non-motor microtubule binding protein;Kinase -> Protein kinase -> Non-receptor serine/threonine protein kinase	go_function: ATP binding [goid 0005524] [evidence ISS] [pmid 12466851]; go_function: protein serine/threonine kinase activity [goid 0004674] [evidence ISS] [pmid 12466851]; go_function: transferase activity [goid 0016740] [evidence IEA]; go_function: protein kinase activity [goid 0004672] [evidence ISS] [pmid 12466851]; go_function: protein-tyrosine kinase activity [goid 0004713] [evidence ISS] […
NudC domain containing 3	BC024322	-1.03209	-1.18662	1.16451	-1.16299	-1.12144	-1.286	1.31113	1.03512	-1.08508	1.1287	-1.02143	-1.11438	1.11109	NM_173748.2	GCCGTGAGTCCTGCTTCCCTCTACACAGTCAACACCAAAACTAAATGCAC	Cell cycle -> Mitosis	Cytoskeletal protein -> Microtubule family cytoskeletal protein -> Other microtubule family cytoskeletal protein
NudC domain containing 2	D11Ertd603e	1.07011	-1.13541	-1.01472	-1.16393	-1.39791	-1.17353	-1.08654	-1.30104	-1.62505	-1.09268	-1.36059	-1.44136	1.17119	NM_026023.3	AGAGTTGTATACCCTTTGTCTAAATATGCTTGTCTGTTCACGGAAAGGAC	Cell cycle -> Mitosis	Cytoskeletal protein -> Microtubule family cytoskeletal protein -> Other microtubule family cytoskeletal protein
Nuclear distribution gene C homolog (Aspergillus)	Nudc	-1.06545	-1.03004	-1.46165	1.16327	-1.15499	-1.05417	1.3005	1.26071	-1.0639	-1.01276	-1.00237	-1.3781	1.08945	NM_010948.1	CAAGGAGTTGACTGATGAGGAGGCAGAGCGACTGCAACTGGAGATTGACC	Cell cycle -> Mitosis	Cytoskeletal protein -> Microtubule family cytoskeletal protein -> Other microtubule family cytoskeletal protein	go_component: cellular_component unknown [goid 0008372] [evidence ND]; go_function: molecular_function unknown [goid 0005554] [evidence ND]; go_process: biological_process unknown [goid 0000004] [evidence ND]
Transmembrane protein 57	1110007C24Rik	1.01692	-1.02607	1.12408	-1.12412	-1.11126	-1.13726	1.27552	1.49852	1.41494	1.10281	1.50928	1.42037	1.18733	NM_025382.3	GCTTTAGCCAGGTGTGCATGTTGTCGCCATTTGCATTTTGAGTCATCTTG	Developmental processes -> Ectoderm development -> Neurogenesis;Cell cycle -> Mitosis -> Chromosome segregation	Cytoskeletal protein -> Microtubule family cytoskeletal protein -> Other microtubule family cytoskeletal protein	go_component: nucleus [goid 0005634] [evidence IDA] [pmid 12459264]
ZW10 homolog (Drosophila), centromere/kinetochore protein	Zw10	1.00722	-1.25133	-1.43728	-1.06917	1.06171	-1.12264	1.60746	1.43653	-1.26893	1.53439	1.38913	-1.27987	-1.10747	NM_012039.1	CCGTGCCTTGTTCCAGAACACAGAAAGAAGAGCAGCTGCCCTTGCTAAGA	Developmental processes;Cell cycle -> Mitosis -> Chromosome segregation	Cytoskeletal protein -> Microtubule family cytoskeletal protein -> Other microtubule family cytoskeletal protein	go_component: nucleus [goid 0005634] [evidence IEA]; go_component: chromosome, pericentric region [goid 0000775] [evidence IEA]; go_process: cell cycle [goid 0007049] [evidence IEA]; go_process: mitosis [goid 0007067] [evidence IEA]; go_process: meiosis [goid 0007126] [evidence IEA]
Epsilon-tubulin 1	Tube1	1.11818	-1.29168	1.37104	-1.35101	1.07831	1.21685	-1.61602	-1.25626	-1.29213	-1.3435	-1.21701	-1.19006	1.04099	NM_028006.1	CCTGGGCTACTCGTGCAACAAAAGCCGACGCAGAGGGAAGGAGCAGTCGT	Intracellular protein traffic;Cell cycle -> Mitosis -> Chromosome segregation;Cell structure and motility -> Cell structure;Cell structure and motility -> Cell motility	Cytoskeletal protein -> Microtubule family cytoskeletal protein -> Tubulin	go_component: microtubule [goid 0005874] [evidence IEA]; go_function: GTP binding [goid 0005525] [evidence IEA]; go_function: nucleotide binding [goid 0000166] [evidence IEA]
Tubulin, beta 6	2310057H16Rik	-1.20291	-1.05554	-2.76609	-1.21998	-1.42124	-1.39458	1.02225	-1.16469	-1.6697	1.07458	1.00259	-1.8677	1.14432	NM_026473.2	GCCACACAGTGCTGCCTTAAGTGAATGCACACTATGGAACTTTATGACAA	Intracellular protein traffic;Cell cycle -> Mitosis -> Chromosome segregation;Cell structure and motility -> Cell structure;Cell structure and motility -> Cell motility	Cytoskeletal protein -> Microtubule family cytoskeletal protein -> Tubulin	go_component: microtubule [goid 0005874] [evidence ISS] [pmid 12466851]; go_function: GTP binding [goid 0005525] [evidence IEA]; go_function: structural molecule activity [goid 0005198] [evidence ISS] [pmid 12466851]; go_process: microtubule-based process [goid 0007017] [evidence ISS] [pmid 12466851]; go_process: microtubule-based movement [goid 0007018] [evidence ISS] [pmid 12466851]
Tubulin, beta 2b	2410129E14Rik	1.00271	1.34381	1.17467	1.32202	-1.00737	-1.96429	3.05085	2.84549	2.12817	2.06607	2.85314	1.80749	-1.28491	NM_023716.1	AGGTTTGTGCTGGGTCTCTGGTGCTCTTCACTGTTGCCTGTCACTTTTTT	Intracellular protein traffic;Cell cycle -> Mitosis -> Chromosome segregation;Cell structure and motility -> Cell structure;Cell structure and motility -> Cell motility	Cytoskeletal protein -> Microtubule family cytoskeletal protein -> Tubulin
Tubulin, beta 2b	2410129E14Rik	-1.03919	-1.00893	1.15815	1.12218	-1.03216	-1.09673	1.72031	1.67995	1.24188	1.10164	1.11554	1.05138	-1.12649	NM_023716.1	CGGAGTAAGTTCCAGGTGGCCCAGCAGTGGGTGTGGAAGGGGAGGATCAT	Intracellular protein traffic;Cell cycle -> Mitosis -> Chromosome segregation;Cell structure and motility -> Cell structure;Cell structure and motility -> Cell motility	Cytoskeletal protein -> Microtubule family cytoskeletal protein -> Tubulin
Tubulin, beta 2c	4930542G03Rik	-1.19074	-1.57346	1.03972	-1.28935	1.01716	1.01594	-1.45269	1.27123	-1.11783	-1.26144	1.53062	-1.09754	-1.11081	NM_146116.1	ACTGGTACACGGGTGAAGGCATGGATGAGATGGAGTTCACTGAGGCTGAG	Intracellular protein traffic;Cell cycle -> Mitosis -> Chromosome segregation;Cell structure and motility -> Cell structure;Cell structure and motility -> Cell motility	Cytoskeletal protein -> Microtubule family cytoskeletal protein -> Tubulin	go_function: GTP binding [goid 0005525] [evidence IEA]
Tubulin, alpha 1A	Tuba1	-1.07183	-1.2492	-1.25721	-1.32865	-1.29476	-1.04885	-1.16267	1.1657	1.2227	1.31055	1.50518	1.00322	1.04782	NM_011653	CCAACACAGAAAGTTGTGGTCTGATCAGTTAATTTGTATGTGGCAATGTG	Intracellular protein traffic;Cell cycle -> Mitosis -> Chromosome segregation;Cell structure and motility -> Cell structure;Cell structure and motility -> Cell motility	Cytoskeletal protein -> Microtubule family cytoskeletal protein -> Tubulin	go_component: microtubule [goid 0005874] [evidence IEA]; go_function: structural constituent of cytoskeleton [goid 0005200] [evidence IEA]; go_function: structural molecule activity [goid 0005198] [evidence ISS] [pmid 12466851]; go_function: GTP binding [goid 0005525] [evidence ISS] [pmid 12466851]; go_process: microtubule-based process [goid 0007017] [evidence IEA]; go_process: microtubule-based…
Tubulin, alpha 3A	Tuba3	-1.20914	1.21817	-1.29514	1.06762	-1.02497	-1.01544	-1.226	1.03555	-1.12387	-1.51941	1.13772	-1.38591	1.02967	NM_009446.1	CCGACTGGATTTAAGGTGGGTATTAACTACCAGCCTCCCACTGTGGTCCC	Intracellular protein traffic;Cell cycle -> Mitosis -> Chromosome segregation;Cell structure and motility -> Cell structure;Cell structure and motility -> Cell motility	Cytoskeletal protein -> Microtubule family cytoskeletal protein -> Tubulin	go_component: microtubule [goid 0005874] [evidence IEA]; go_function: structural molecule activity [goid 0005198] [evidence IEA]; go_function: structural constituent of cytoskeleton [goid 0005200] [evidence IEA]; go_function: GTP binding [goid 0005525] [evidence IEA]; go_process: microtubule-based process [goid 0007017] [evidence IEA]; go_process: microtubule-based movement [goid 0007018] [eviden…
Tubulin, alpha 4A	Tuba4	-1.07381	-1.49092	-1.07263	-1.24305	1.06903	-1.11696	1.45361	1.72024	1.11763	1.26169	1.74358	1.18412	-1.17499	NM_009447.2	GCATACAGCCACCTCACAAACTTGGGGGATGGGCAGGAACAAGGGCAATC	Intracellular protein traffic;Cell cycle -> Mitosis -> Chromosome segregation;Cell structure and motility -> Cell structure;Cell structure and motility -> Cell motility	Cytoskeletal protein -> Microtubule family cytoskeletal protein -> Tubulin	go_component: microtubule [goid 0005874] [evidence IEA]; go_function: structural constituent of cytoskeleton [goid 0005200] [evidence IEA]; go_function: structural molecule activity [goid 0005198] [evidence ISS] [pmid 12466851]; go_function: GTP binding [goid 0005525] [evidence ISS] [pmid 12466851]; go_process: microtubule-based process [goid 0007017] [evidence IEA]; go_process: microtubule-based…
Tubulin, alpha 3B	Tuba7	1.01571	1.12504	-1.09882	-1.07401	-1.07239	-1.06386	-1.52751	-1.49683	-1.81588	-1.29204	-1.40965	-1.81431	1.06587	NM_009449.2	ACCATCAAGACCAAGCGCACCATCCAGTTTGTAGATTGGTGCCCGACTGG	Intracellular protein traffic;Cell cycle -> Mitosis -> Chromosome segregation;Cell structure and motility -> Cell structure;Cell structure and motility -> Cell motility	Cytoskeletal protein -> Microtubule family cytoskeletal protein -> Tubulin	go_component: microtubule [goid 0005874] [evidence IEA]; go_function: GTP binding [goid 0005525] [evidence IEA]; go_function: structural molecule activity [goid 0005198] [evidence IEA]; go_function: structural constituent of cytoskeleton [goid 0005200] [evidence IEA]; go_process: microtubule-based process [goid 0007017] [evidence IEA]; go_process: microtubule-based movement [goid 0007018] [eviden…
Tubulin, beta 3	Tubb3	1.01047	1.13044	-1.08984	1.22263	1.14285	1.11498	1.12206	1.24176	1.06525	1.01083	1.05974	-1.0518	-1.17358	NM_023279.2	AGGAGGGGGAGATGTATGAAGATGATGACGAGGAATCGGAAGCCCAGGGG	Intracellular protein traffic;Cell cycle -> Mitosis -> Chromosome segregation;Cell structure and motility -> Cell structure;Cell structure and motility -> Cell motility	Cytoskeletal protein -> Microtubule family cytoskeletal protein -> Tubulin	go_component: microtubule [goid 0005874] [evidence IEA]; go_function: structural molecule activity [goid 0005198] [evidence IEA]; go_function: structural constituent of cytoskeleton [goid 0005200] [evidence IEA]; go_function: GTP binding [goid 0005525] [evidence IEA]; go_process: microtubule-based process [goid 0007017] [evidence IEA]; go_process: microtubule-based movement [goid 0007018] [eviden…
Tubulin, beta 4	Tubb4	-1.00476	1.05426	1.08256	1.1759	1.0332	1.09641	1.02446	1.06735	1.07848	-1.01328	1.07209	1.03013	-1.02912	NM_009451.3	TCCTGACCCAGCACCTTCACTCTGGCTCCCGTAAGTCCCCGTATGTTCCT	Intracellular protein traffic;Cell cycle -> Mitosis -> Chromosome segregation;Cell structure and motility -> Cell structure;Cell structure and motility -> Cell motility	Cytoskeletal protein -> Microtubule family cytoskeletal protein -> Tubulin	go_component: microtubule [goid 0005874] [evidence IEA]; go_function: structural constituent of cytoskeleton [goid 0005200] [evidence IEA]; go_function: GTP binding [goid 0005525] [evidence IEA]; go_function: structural molecule activity [goid 0005198] [evidence IEA]; go_process: microtubule-based process [goid 0007017] [evidence IEA]; go_process: microtubule-based movement [goid 0007018] [eviden…
Tubulin, beta 5	Tubb5	1.03425	-1.00203	1.06506	1.13324	1.29866	1.22106	-1.11103	-1.00164	-1.09529	-1.2576	-1.2315	-1.41004	-1.18506	NM_011655.2	CCCTCAGCTTTCTCCAACTGCCCTTTGTCCTCCAGTTTCTTTCTGCTGCC	Intracellular protein traffic;Cell cycle -> Mitosis -> Chromosome segregation;Cell structure and motility -> Cell structure;Cell structure and motility -> Cell motility	Cytoskeletal protein -> Microtubule family cytoskeletal protein -> Tubulin	go_component: microtubule [goid 0005874] [evidence IEA]; go_function: structural constituent of cytoskeleton [goid 0005200] [evidence IEA]; go_process: microtubule-based process [goid 0007017] [evidence IEA]
Tubulin, beta 5	Tubb5	1.16736	1.06979	1.42418	1.06561	1.61734	1.43043	-1.22361	-1.08766	-1.28668	-1.21299	-1.36301	-1.85145	-1.09008	NM_011655.2	GTACCTACCACGGTGACAGCGACCTGCAGCTGGACCGAATCTCTGTGTAC	Intracellular protein traffic;Cell cycle -> Mitosis -> Chromosome segregation;Cell structure and motility -> Cell structure;Cell structure and motility -> Cell motility	Cytoskeletal protein -> Microtubule family cytoskeletal protein -> Tubulin	go_component: microtubule [goid 0005874] [evidence IEA]; go_function: structural constituent of cytoskeleton [goid 0005200] [evidence IEA]; go_process: microtubule-based process [goid 0007017] [evidence IEA]
Tubulin, delta 1	Tubd1	-1.1063	-1.54554	1.33844	-1.55348	-1.0031	1.18178	-1.23592	-1.09088	1.02801	-1.15537	-1.13392	-1.08437	1.08916	NM_019756.1	GTCCGTAACATTCCTCAGATGTCTGCGGCGTCTCTGGCGTACAGCGCGTT	Intracellular protein traffic;Cell cycle -> Mitosis -> Chromosome segregation;Cell structure and motility -> Cell structure;Cell structure and motility -> Cell motility	Cytoskeletal protein -> Microtubule family cytoskeletal protein -> Tubulin	go_component: nucleus [goid 0005634] [evidence IDA] [pmid 10753753]; go_component: cytoplasm [goid 0005737] [evidence IDA] [pmid 10753753]; go_component: microtubule [goid 0005874] [evidence IEA]; go_component: centriole [goid 0005814] [evidence ISS] [pmid 12466851]; go_function: structural molecule activity [goid 0005198] [evidence IEA]; go_function: GTP binding [goid 0005525] [evidence IEA]; go…
Tubulin, gamma 1	Tubg1	-1.01201	-1.146	1.04853	-1.05864	1.23371	1.06119	-1.35889	1.29176	-1.39242	-1.25527	1.11432	-1.42617	1.17384	NM_134024.1	TTAGCCCAGGCCCTGCCAGGCTGACTTCCCCTCGGAGCACAGATCAGGGA	Intracellular protein traffic;Cell cycle -> Mitosis -> Chromosome segregation;Cell structure and motility -> Cell structure;Cell structure and motility -> Cell motility	Cytoskeletal protein -> Microtubule family cytoskeletal protein -> Tubulin	go_component: microtubule [goid 0005874] [evidence IEA]; go_function: structural constituent of cytoskeleton [goid 0005200] [evidence IEA]; go_process: microtubule-based process [goid 0007017] [evidence IEA]
Tubulin, gamma 2	Tubg2	1.05843	1.03683	1.73558	-1.26204	1.2109	1.18775	-1.45042	-1.36812	-1.02838	-1.2807	-1.20547	1.09838	1.50646	NM_134028.1	TCTTCCTTTTCACCCCTGGCGCTTGGCTGGCTTGGTTAAGTTCTAATAAA	Intracellular protein traffic;Cell cycle -> Mitosis -> Chromosome segregation;Cell structure and motility -> Cell structure;Cell structure and motility -> Cell motility	Cytoskeletal protein -> Microtubule family cytoskeletal protein -> Tubulin	go_component: microtubule [goid 0005874] [evidence IEA]; go_function: GTP binding [goid 0005525] [evidence IEA]; go_function: structural molecule activity [goid 0005198] [evidence IEA]; go_process: microtubule-based process [goid 0007017] [evidence IEA]; go_process: microtubule-based movement [goid 0007018] [evidence IEA]
Tubulin tyrosine ligase-like family, member 3	4833441J24Rik	1.12865	2.63259	1.26896	2.00757	-1.20186	-1.16648	2.06834	1.29628	1.2018	1.60399	-1.00613	-1.1218	1.17516	NM_133923.2	GGGTTGGTTCTGTCTGGAGTCTAGATAAGTTGCTGGCTGGACCAGGTTCT	Protein metabolism and modification	Cytoskeletal protein -> Microtubule family cytoskeletal protein;Ligase -> Other ligase
Tubulin tyrosine ligase-like family, member 3	4833441J24Rik	1.03863	1.12506	1.02208	1.06043	1.04455	1.03866	1.22984	1.09433	1.06408	1.12646	1.05884	1.0206	-1.03721	NM_133923.2	GAGATGGAATTTAGGCCATGGTCTGATTCTCAGGTTAGAATAAGTATCAG	Protein metabolism and modification	Cytoskeletal protein -> Microtubule family cytoskeletal protein;Ligase -> Other ligase
Tubulin tyrosine ligase	Ttl	-1.09239	-1.30164	1.13111	-1.11825	1.23021	1.079	-1.04048	1.02174	-1.27746	1.12409	1.02905	-1.10717	-1.16154	NM_027192.1	GTGCCGCAGCAGCCGGCTGCGTTCGTCAAGCTGTGAAGCACCGGAAGGCA	Protein metabolism and modification	Cytoskeletal protein -> Microtubule family cytoskeletal protein;Ligase -> Other ligase	go_function: tubulin-tyrosine ligase activity [goid 0004835] [evidence ISS] [pmid 12466851]; go_function: ligase activity [goid 0016874] [evidence ISS] [pmid 12466851]; go_process: protein modification [goid 0006464] [evidence ISS] [pmid 12466851]
Tubulin tyrosine ligase-like 1	Ttll1	1.06424	-1.34072	1.17699	-1.01928	1.25184	1.20181	1.07885	1.25744	1.57018	1.00454	1.22826	1.38652	1.02575	NM_178869.2	CACAGTCGCTCCACCCAGTCCCTGCTAAACACCCGTTTTGGAATTTCAGT	Protein metabolism and modification	Cytoskeletal protein -> Microtubule family cytoskeletal protein;Ligase -> Other ligase	go_function: tubulin-tyrosine ligase activity [goid 0004835] [evidence IEA]; go_function: ligase activity [goid 0016874] [evidence IEA]; go_process: protein modification [goid 0006464] [evidence IEA]
Tubulin tyrosine ligase-like family, member 4	Ttll4	-1.16513	-1.51589	1.06452	-1.40411	1.243	-1.05932	1.15214	1.28127	1.05196	1.09059	1.13314	-1.16508	-1.0504	NM_001014974.1	TCACTGACTCCCGCTTGACTGCTGTGAGCTCGTGACTGGTCCTGCACAGG	Protein metabolism and modification	Cytoskeletal protein -> Microtubule family cytoskeletal protein;Ligase -> Other ligase	go_function: ligase activity [goid 0016874] [evidence IEA]; go_function: tubulin-tyrosine ligase activity [goid 0004835] [evidence IEA]; go_process: protein modification [goid 0006464] [evidence IEA]
Dynein, cytoplasmic 1 light intermediate chain 2	Dync1li2	1.06758	1.24283	1.2313	1.04529	1.18085	1.05951	1.09694	1.09236	-1.03362	1.00746	1.03633	-1.03579	-1.0337	NM_001013380.1	CCTGGTCGGATCATTGCTGTCAGACCGACAGGTGGGTGCTTTCCATGGAG	Nucleoside, nucleotide and nucleic acid metabolism -> RNA localization;Signal transduction -> Intracellular signaling cascade -> Other intracellular signaling cascade;Intracellular protein traffic -> General vesicle transport;Cell cycle;Cell structure and motility -> Cell structure	Cytoskeletal protein -> Microtubule family cytoskeletal protein;Select regulatory molecule	go_component: microtubule [goid 0005874] [evidence IEA]; go_component: dynein complex [goid 0030286] [evidence IEA]; go_component: cytoplasmic dynein complex [goid 0005868] [evidence IEA]; go_function: ATP binding [goid 0005524] [evidence IEA]; go_function: motor activity [goid 0003774] [evidence IEA]; go_function: nucleotide binding [goid 0000166] [evidence IEA]; go_function: microtubule motor a…
Dynein cytoplasmic 1 light intermediate chain 1	Dnclic1	-1.08504	1.13617	-1.11687	1.11952	-1.04822	-1.08977	1.83485	1.16692	1.09483	1.42149	1.30312	-1.03	-1.0152	NM_146229.1	CCCTTCCAAGTTGGAACTACGATGGGGCCGGAAGCTTTTACAAACAGACA	Nucleoside, nucleotide and nucleic acid metabolism -> RNA localization;Signal transduction -> Intracellular signaling cascade -> Other intracellular signaling cascade;Intracellular protein traffic -> General vesicle transport;Cell cycle;Cell structure and motility -> Cell structure	Cytoskeletal protein -> Microtubule family cytoskeletal protein;Select regulatory molecule	go_component: cytoplasmic dynein complex [goid 0005868] [evidence ISS] [pmid 11243854]; go_function: dynein ATPase activity [goid 0008567] [evidence ISS] [pmid 11243854]
Dynamin 1	Dnm	1.1908	-1.12942	-1.01318	1.11243	-1.03364	1.13063	-1.22673	-1.25469	-1.01539	-1.11403	-1.3189	-1.00866	1.08907	NM_010065.1	AGATTCGAGAGCCGTGTCTCAAGTGTGTGGACATGGTTATCTCGGAGCTA	Intracellular protein traffic -> Endocytosis;Transport;Cell structure and motility -> Cell structure	Cytoskeletal protein -> Microtubule family cytoskeletal protein;Select regulatory molecule -> G-protein -> Small GTPase;Hydrolase -> Other hydrolase	go_component: membrane coat [goid 0030117] [evidence IDA] [pmid 11879655]; go_function: motor activity [goid 0003774] [evidence IEA]; go_function: GTPase activity [goid 0003924] [evidence IEA]; go_function: GTP binding [goid 0005525] [evidence IEA]; go_function: hydrolase activity [goid 0016787] [evidence IEA]; go_function: ATP binding [goid 0005524] [evidence ISS] [pmid 12466851]; go_process: en…
Dynamin 1-like	Dnm1l	-1.03068	1.02328	1.03949	1.14152	1.08321	1.00232	1.22994	1.18581	-1.02183	1.28754	1.29161	1.01841	-1.1095	NM_152816.1	TCATCCTTATTAGATGACCTTCTGACTGAATCCGAGGACATGGCCCAACG	Intracellular protein traffic -> Endocytosis;Transport;Cell structure and motility -> Cell structure	Cytoskeletal protein -> Microtubule family cytoskeletal protein;Select regulatory molecule -> G-protein -> Small GTPase;Hydrolase -> Other hydrolase	go_function: GTPase activity [goid 0003924] [evidence ISS] [pmid 12466851]; go_function: GTP binding [goid 0005525] [evidence ISS] [pmid 12466851]
Myxovirus (influenza virus) resistance 1	Mx1	-1.09629	-1.0215	1.00614	1.01454	-1.13733	-1.11257	1.45988	1.92332	1.46544	1.0476	-1.05966	-1.03446	1.03542	NM_010846	GGAAGACATGACCCTCTCAAAGCCTAGGAGGATGGCACCTCTCAGGATCC	Intracellular protein traffic -> Endocytosis;Transport;Cell structure and motility -> Cell structure	Cytoskeletal protein -> Microtubule family cytoskeletal protein;Select regulatory molecule -> G-protein -> Small GTPase;Hydrolase -> Other hydrolase	go_component: nucleus [goid 0005634] [evidence IEA]; go_function: GTP binding [goid 0005525] [evidence IEA]; go_function: GTPase activity [goid 0003924] [evidence IEA]; go_function: ATP binding [goid 0005524] [evidence ISS] [pmid 12466851]; go_process: defense response [goid 0006952] [evidence IEA]; go_process: immune response [goid 0006955] [evidence IEA]
Myxovirus (influenza virus) resistance 1	Mx1	-1.08462	-1.04914	-1.0523	-1.06617	-1.10332	-1.20477	1.58711	2.29437	1.55027	1.29369	1.18313	1.09575	1.08234	NM_010846.1	AATAACTCTCAGTTTCCTCAAAAGGGGTTGACTACCACTGAGATGACCCA	Intracellular protein traffic -> Endocytosis;Transport;Cell structure and motility -> Cell structure	Cytoskeletal protein -> Microtubule family cytoskeletal protein;Select regulatory molecule -> G-protein -> Small GTPase;Hydrolase -> Other hydrolase	go_component: nucleus [goid 0005634] [evidence IEA]; go_function: GTP binding [goid 0005525] [evidence IEA]; go_function: GTPase activity [goid 0003924] [evidence IEA]; go_function: ATP binding [goid 0005524] [evidence ISS] [pmid 12466851]; go_process: defense response [goid 0006952] [evidence IEA]; go_process: immune response [goid 0006955] [evidence IEA]
Optic atrophy 1 homolog (human)	Opa1	-1.03516	-1.04729	-1.00504	1.08819	-1.0372	-1.02217	-1.12708	1.01025	1.0377	1.10613	1.1402	1.13419	-1.03718	NM_133752	CATTGCCAGCTTAGAAACTCGCCTTGGAAGCCAACCGCAGCAGCGTGCAG	Intracellular protein traffic -> Endocytosis;Transport;Cell structure and motility -> Cell structure	Cytoskeletal protein -> Microtubule family cytoskeletal protein;Select regulatory molecule -> G-protein -> Small GTPase;Hydrolase -> Other hydrolase	go_component: mitochondrion [goid 0005739] [evidence IDA] [pmid 11847212]; go_function: motor activity [goid 0003774] [evidence IEA]; go_function: GTP binding [goid 0005525] [evidence ISS] [pmid 11847212]; go_function: ATP binding [goid 0005524] [evidence ISS] [pmid 12466851]
Optic atrophy 1 homolog (human)	Opa1	-1.0467	-1.11597	1.24366	-1.11813	-1.08423	-1.1791	1.1161	1.29175	1.21215	-1.02774	1.10203	1.06581	1.09342	NM_133752	CGGATCTTCCCGAGAGGGTCCGGCGAGATGATGACACGCTCTCCAGTGAA	Intracellular protein traffic -> Endocytosis;Transport;Cell structure and motility -> Cell structure	Cytoskeletal protein -> Microtubule family cytoskeletal protein;Select regulatory molecule -> G-protein -> Small GTPase;Hydrolase -> Other hydrolase	go_component: mitochondrion [goid 0005739] [evidence IDA] [pmid 11847212]; go_function: motor activity [goid 0003774] [evidence IEA]; go_function: GTP binding [goid 0005525] [evidence ISS] [pmid 11847212]; go_function: ATP binding [goid 0005524] [evidence ISS] [pmid 12466851]
Dynamin 1	Dnm	1.03789	-1.07025	-1.25788	1.18059	1.27804	1.23801	-1.32996	-2.30104	-1.68389	-1.32231	-2.17458	-1.56608	-1.51168	NM_010065.1	CTCTAACCAGATCCCTCCTACTCCTCGGAGACCTCCCTTACCAAGCCTGC	Intracellular protein traffic -> Endocytosis;Transport;Cell structure and motility -> Cell structure	Cytoskeletal protein -> Microtubule family cytoskeletal protein;Select regulatory molecule -> G-protein -> Small GTPase;Hydrolase -> Other hydrolase
Epithelial membrane protein 1	Emp1	1.02299	-1.00515	-1.15495	-1.15846	1.33759	1.17204	-1.85815	-1.29733	-1.21947	-1.84161	-1.41353	-1.27763	-1.05912	NM_010128.3	TGTTCAAGGTAGGTTACTGAACTGCCGGGCTGATGTTAGAGACACTGGCC	Apoptosis;Developmental processes -> Ectoderm development;Cell cycle;Cell proliferation and differentiation;Oncogenesis	Cytoskeletal protein -> Other cytoskeletal proteins	go_component: integral to membrane [goid 0016021] [evidence TAS] [pmid 12466851]; go_component: membrane [goid 0016020] [evidence IEA]; go_component: extracellular space [goid 0005615] [evidence TAS] [pmid 12466851]; go_process: cell growth [goid 0016049] [evidence ISS] [pmid 12466851]
Epithelial membrane protein 2	Emp2	1.09531	-1.13926	-1.66605	1.02702	-1.83121	-1.01765	1.53472	1.67293	1.43625	1.60831	1.93283	1.41631	-1.02407	NM_007929.1	GAGGGTGTGAGCGAGAACAGATCCACCCTTCTCCTAGGTAGGATCAGCTC	Neuronal activities -> Other neuronal activity;Apoptosis;Developmental processes;Cell proliferation and differentiation;Cell structure and motility -> Cell structure	Cytoskeletal protein -> Other cytoskeletal proteins	go_component: membrane [goid 0016020] [evidence IEA]; go_component: integral to membrane [goid 0016021] [evidence TAS] [pmid 12466851]
Epithelial membrane protein 3	Emp3	-1.16032	-1.2819	-1.48861	1.01984	1.19885	-1.09257	-1.22916	-1.32825	-1.42106	-1.40582	-1.49066	-1.45894	-1.41201	NM_010129.1	ATGTCACTCCTCCTGTTGGTGGTCTCTGCCCTCCACATCCTCATTCTTGT	Apoptosis;Developmental processes;Cell cycle;Cell proliferation and differentiation;Oncogenesis -> Tumor suppressor	Cytoskeletal protein -> Other cytoskeletal proteins	go_component: membrane [goid 0016020] [evidence IEA]; go_component: extracellular space [goid 0005615] [evidence TAS] [pmid 12466851]; go_component: integral to membrane [goid 0016021] [evidence TAS] [pmid 12466851]; go_process: cell growth [goid 0016049] [evidence ISS] [pmid 12466851]
Epithelial membrane protein 3	Emp3	-1.09114	-1.24201	-1.14947	-1.20392	-1.03054	-1.2143	-1.1941	-1.41936	-1.50327	-1.39943	-1.4593	-1.53651	-1.01584	NM_010129	TGGGTGGCTTTTCCACTCGCTCTGGTCAGCGGCACTGTCTACATCCACCT	Apoptosis;Developmental processes;Cell cycle;Cell proliferation and differentiation;Oncogenesis -> Tumor suppressor	Cytoskeletal protein -> Other cytoskeletal proteins	go_component: membrane [goid 0016020] [evidence IEA]; go_component: extracellular space [goid 0005615] [evidence TAS] [pmid 12466851]; go_component: integral to membrane [goid 0016021] [evidence TAS] [pmid 12466851]; go_process: cell growth [goid 0016049] [evidence ISS] [pmid 12466851]
Stomatin	Epb7.2	1.03455	1.00459	-1.0049	-1.20848	-1.05285	-1.00143	1.07515	-1.08162	-1.01247	-1.01239	1.00804	-1.02154	1.0757	NM_013515.1	TGACTGGGGGATCAAGGTGGAGCGGGTGGAGATTAAGGACGTGAAGCTGC	Cell structure and motility	Cytoskeletal protein -> Other cytoskeletal proteins	go_component: membrane [goid 0016020] [evidence IEA]; go_component: integral to membrane [goid 0016021] [evidence TAS] [pmid 12466851]
Stomatin	Epb7.2	1.07211	1.03313	1.41367	-1.02231	1.08396	1.38521	1.10694	1.14252	1.79201	1.04712	-1.44119	1.38128	1.13342	NM_013515.1	GTCCAGACACCAACTGGCCTTTGCTTCTGTGCCTTGTGAATTAGTAATCC	Cell structure and motility	Cytoskeletal protein -> Other cytoskeletal proteins	go_component: membrane [goid 0016020] [evidence IEA]; go_component: integral to membrane [goid 0016021] [evidence TAS] [pmid 12466851]
Leupaxin	Lpxn	1.00334	-1.09865	1.66139	-1.13421	1.05572	1.32358	-1.04839	-1.11335	1.10916	-1.03963	-1.03049	-1.03966	1.11129	NM_134152.1	GTCCCCAGCCTTCTGTTCAGTGGGCTAATGGAGTACAAACGGGCCTTTGT	Cell structure and motility -> Cell structure;Cell structure and motility -> Cell motility	Cytoskeletal protein -> Other cytoskeletal proteins	go_component: cytoplasm [goid 0005737] [evidence ISS] [pmid 12466851]; go_process: protein complex assembly [goid 0006461] [evidence ISS] [pmid 12466851]; go_process: cell adhesion [goid 0007155] [evidence ISS] [pmid 12466851]; go_process: signal transduction [goid 0007165] [evidence ISS] [pmid 12466851]
Nephrosis 2 homolog, podocin (human)	Nphs2	1.01873	1.03521	1.03957	1.07164	1.04299	1.07541	1.04364	1.04839	1.01515	-1.05169	-1.01628	-1.07414	-1.01723	NM_130456.2	GCCTCTGGCCCTAACATCTCCACCTCTCCCTATATCATCTGTTGGAGATT	Cell structure and motility	Cytoskeletal protein -> Other cytoskeletal proteins
Nephrosis 2 homolog, podocin (human)	Nphs2	-1.02564	1.14421	1.0595	1.00501	-1.00156	-1.00316	1.13989	-1.02114	-1.03077	1.11214	1.0345	1.09483	1.05196	NM_130456.2	TAGTGGACGTGGACGAGGTTCGGGGCCCTGGTGAGGAGGGCACGGAAGTG	Cell structure and motility	Cytoskeletal protein -> Other cytoskeletal proteins
Neural precursor cell expressed, developmentally down-regulated gene 9	Nedd9	1.12082	-1.10755	-2.18017	-1.0861	-2.11413	-1.48884	1.14657	-1.02902	-1.12539	-1.16742	-1.28805	1.06191	1.6447	NM_017464.2	CAGCCCAGGCACCAGATTCATCGTGGGCAGATAAACTACTTCCCTCTTCC	Cell cycle -> Cell cycle control;Cell structure and motility	Cytoskeletal protein -> Other cytoskeletal proteins	go_component: cytoskeleton [goid 0005856] [evidence IEA]; go_component: nucleus [goid 0005634] [evidence IEA]; go_function: cell adhesion molecule activity [goid 0005194] [evidence IEA]; go_process: regulation of cell growth [goid 0001558] [evidence IEA]; go_process: mitosis [goid 0007067] [evidence IEA]; go_process: cell adhesion [goid 0007155] [evidence IEA]
Neural precursor cell expressed, developmentally down-regulated gene 9	Nedd9	1.12269	-1.13043	-2.04922	-1.18491	-2.45304	-1.77265	1.00579	-1.1377	-1.29766	-1.39802	-1.42632	-1.01569	1.86631	NM_017464.2	GGAGAGCAATTCACTGTGTCTGGCGTGTGGAAGAAGAGGGTCCTGAAGCA	Cell cycle -> Cell cycle control;Cell structure and motility	Cytoskeletal protein -> Other cytoskeletal proteins	go_component: cytoskeleton [goid 0005856] [evidence IEA]; go_component: nucleus [goid 0005634] [evidence IEA]; go_function: cell adhesion molecule activity [goid 0005194] [evidence IEA]; go_process: regulation of cell growth [goid 0001558] [evidence IEA]; go_process: mitosis [goid 0007067] [evidence IEA]; go_process: cell adhesion [goid 0007155] [evidence IEA]
Peripheral myelin protein	Pmp22	-1.04866	-1.11859	-1.08167	1.14281	1.0296	1.0401	1.01623	-1.00249	1.05216	1.47354	-1.00237	1.26365	-1.61138	NM_008885.1	CAGTGGACGCACCGGAGTTTGTGCCTGAGGCTAATCTGCTCTGAGATAGC	Neuronal activities -> Other neuronal activity;Apoptosis;Developmental processes;Cell proliferation and differentiation;Cell structure and motility -> Cell structure	Cytoskeletal protein -> Other cytoskeletal proteins	go_component: membrane [goid 0016020] [evidence IEA]; go_component: integral to membrane [goid 0016021] [evidence TAS] [pmid 12466851]; go_component: extracellular space [goid 0005615] [evidence TAS] [pmid 12466851]; go_process: cell cycle arrest [goid 0007050] [evidence IEA]
Peripheral myelin protein	Pmp22	-1.09938	-1.20067	-3.95074	-1.26249	-1.46353	-1.385	-1.37216	-1.24858	1.03872	1.24919	1.03028	1.42808	-1.20197	NM_008885.1	GGAGACCCGATACAAACGGTTCATAACTGCTTTCATACCTAGCTAGGCTG	Neuronal activities -> Other neuronal activity;Apoptosis;Developmental processes;Cell proliferation and differentiation;Cell structure and motility -> Cell structure	Cytoskeletal protein -> Other cytoskeletal proteins	go_component: membrane [goid 0016020] [evidence IEA]; go_component: integral to membrane [goid 0016021] [evidence TAS] [pmid 12466851]; go_component: extracellular space [goid 0005615] [evidence TAS] [pmid 12466851]; go_process: cell cycle arrest [goid 0007050] [evidence IEA]
Pleckstrin 2	Plek2	-1.08054	1.29842	1.00549	1.05674	-1.15466	-1.15223	-1.47843	-2.02878	-2.56269	-1.20848	-2.43511	-2.47716	1.12666	NM_013738	GCTAACATGATCTAAAGGAGCGGGACCAGGGTTCTCATCATTGGATACAG	Signal transduction -> Intracellular signaling cascade -> Other intracellular signaling cascade;Signal transduction -> Cell communication;Protein targeting and localization -> Other protein targeting and localization;Cell structure and motility -> Cell structure	Cytoskeletal protein -> Other cytoskeletal proteins	go_component: cytoskeleton [goid 0005856] [evidence IEA]; go_component: membrane [goid 0016020] [evidence IEA]; go_component: ribosome [goid 0005840] [evidence ISS] [pmid 12466851]; go_component: intracellular [goid 0005622] [evidence ISS] [pmid 12466851]; go_function: structural constituent of ribosome [goid 0003735] [evidence ISS] [pmid 12466851]; go_process: intracellular signaling cascade [go…
Stomatin (Epb7.2)-like 2	Stoml2	1.07714	-1.30519	1.21912	-1.18649	1.08412	-1.0221	-1.0998	-1.17993	-1.18173	-1.11713	1.0919	1.08869	1.0166	NM_023231.2	CGTCTTTGGCCGTCCACTTCCACCCTTCAGTCCAGGTCGGTGTGAGGAGT	Cell structure and motility	Cytoskeletal protein -> Other cytoskeletal proteins
Stomatin-like 1	Stoml1	-1.08492	-1.07038	1.09931	-1.13661	1.0909	1.14084	-1.05283	-1.0511	1.24962	1.06617	1.29491	1.34888	1.04327	NM_026942.2	CCTGCCCTTTATTGACTCCTTCCAGAGGGTAGATTTGAGGACCCGAGCCT	Cell structure and motility	Cytoskeletal protein -> Other cytoskeletal proteins	go_component: integral to membrane [goid 0016021] [evidence TAS] [pmid 12466851]; go_function: sterol carrier activity [goid 0005498] [evidence ISS] [pmid 12466851]
Stomatin-like 1	Stoml1	1.0166	1.25148	1.09417	1.26789	1.03559	1.05792	1.00473	-1.03058	1.1347	1.03741	1.10574	1.14217	-1.15325	NM_026942.2	TGAAGCAGACTTGCAGGCCTTGTTGAGCAAAGAACTTCGGCCCTTAGGGG	Cell structure and motility	Cytoskeletal protein -> Other cytoskeletal proteins	go_component: integral to membrane [goid 0016021] [evidence TAS] [pmid 12466851]; go_function: sterol carrier activity [goid 0005498] [evidence ISS] [pmid 12466851]
Titin-cap	Tcap	1.11487	1.329	-1.036	1.41896	1.04881	1.16523	1.15963	1.18709	1.14357	1.0485	1.0701	-1.01059	-1.10402	NM_011540.1	CCCCAGCACCCTCTGGTAGCACTGCAATAAATGCTCAGCCATGTTCCACG	Protein metabolism and modification -> Protein complex assembly;Cell structure and motility -> Cell structure;Cell structure and motility -> Cell motility	Cytoskeletal protein -> Other cytoskeletal proteins
Syntrophin, acidic 1	Snta1	-1.15159	-1.12593	-1.06958	1.03609	-1.36617	1.00097	1.10849	1.46556	1.3598	1.26152	1.45543	1.73357	1.74498	NM_009228.1	TCCTGGAGGCCTCTAAGCCACCCTGAGATCTCTGCAGCTGGAGTCTTCTG	Signal transduction -> Cell surface receptor mediated signal transduction -> Other receptor mediated signaling pathway;Signal transduction -> Intracellular signaling cascade -> Other intracellular signaling cascade;Neuronal activities -> Synaptic transmission -> Neuromuscular synaptic transmission	Cytoskeletal protein -> Other cytoskeletal proteins;Cytoskeletal protein -> Actin family cytoskeletal protein -> Non-motor actin binding protein	go_component: postsynaptic membrane [goid 0045211] [evidence IDA] [pmid 10995443]; go_component: cytoskeleton [goid 0005856] [evidence IEA]; go_component: membrane [goid 0016020] [evidence IEA]; go_function: calcium ion binding [goid 0005509] [evidence IEA]; go_function: calmodulin binding [goid 0005516] [evidence IEA]; go_function: actin binding [goid 0003779] [evidence IEA]; go_function: protei…
Syntrophin, basic 2	Sntb2	1.12663	1.01707	1.00004	1.16757	1.3117	1.34924	-1.15033	-1.2444	-1.06215	-1.08911	-1.34364	-1.06686	-1.10658	NM_009229.2	CCTGATAGCAGGAACACCTTGATCTTACGCTGCAAGGATACGGCCACAGC	Signal transduction -> Cell surface receptor mediated signal transduction -> Other receptor mediated signaling pathway;Signal transduction -> Intracellular signaling cascade -> Other intracellular signaling cascade;Neuronal activities -> Synaptic transmission -> Neuromuscular synaptic transmission	Cytoskeletal protein -> Other cytoskeletal proteins;Cytoskeletal protein -> Actin family cytoskeletal protein -> Non-motor actin binding protein	go_component: synaptic junction [goid 0045202] [evidence IDA] [pmid 10995443]; go_component: cytoskeleton [goid 0005856] [evidence IEA]; go_component: membrane [goid 0016020] [evidence IEA]; go_function: calcium ion binding [goid 0005509] [evidence IEA]; go_function: actin binding [goid 0003779] [evidence IEA]; go_function: calmodulin binding [goid 0005516] [evidence IEA]; go_function: protein bi…
Syntrophin, basic 2	Sntb2	1.02867	1.01319	1.15275	1.1613	1.13493	1.1724	1.00708	-1.06554	1.11182	1.05095	-1.15352	1.21302	-1.09642	NM_009229.2	ATTGGGGATGTTGTGGGCTCCTGGGTGTGAGTGGGCAGGAAACTGTGGAG	Signal transduction -> Cell surface receptor mediated signal transduction -> Other receptor mediated signaling pathway;Signal transduction -> Intracellular signaling cascade -> Other intracellular signaling cascade;Neuronal activities -> Synaptic transmission -> Neuromuscular synaptic transmission	Cytoskeletal protein -> Other cytoskeletal proteins;Cytoskeletal protein -> Actin family cytoskeletal protein -> Non-motor actin binding protein	go_component: synaptic junction [goid 0045202] [evidence IDA] [pmid 10995443]; go_component: cytoskeleton [goid 0005856] [evidence IEA]; go_component: membrane [goid 0016020] [evidence IEA]; go_function: calcium ion binding [goid 0005509] [evidence IEA]; go_function: actin binding [goid 0003779] [evidence IEA]; go_function: calmodulin binding [goid 0005516] [evidence IEA]; go_function: protein bi…
Syntrophin, gamma 2	Sntg2	1.01058	-1.00396	-1.02486	-1.0614	-1.02935	-1.06184	1.02535	1.05964	1.05994	1.01509	1.08074	-1.00016	1.05315	NM_172951.1	CTGCACAATGTTGCACCTTTGTGTGGTTTTATAATGAGCCTATAGTTGTG	Signal transduction -> Cell surface receptor mediated signal transduction -> Other receptor mediated signaling pathway;Signal transduction -> Intracellular signaling cascade -> Other intracellular signaling cascade;Neuronal activities -> Synaptic transmission -> Neuromuscular synaptic transmission	Cytoskeletal protein -> Other cytoskeletal proteins;Cytoskeletal protein -> Actin family cytoskeletal protein -> Non-motor actin binding protein	go_component: cytoskeleton [goid 0005856] [evidence IEA]; go_component: membrane [goid 0016020] [evidence IEA]; go_function: actin binding [goid 0003779] [evidence IEA]; go_function: ATP binding [goid 0005524] [evidence ISS] [pmid 12466851]; go_function: protein binding [goid 0005515] [evidence IEA]; go_process: intracellular signaling cascade [goid 0007242] [evidence IEA]
Intraflagellar transport 172 homolog (Chlamydomonas)	Ift172	1.20319	-1.0028	1.11169	1.00744	-1.18718	-1.06857	1.07423	1.39411	1.54496	1.11404	1.57513	1.62481	1.16819	NM_026298.4	GGACCCTGGATGCCCTGGACCATTCAGATTTTCAGGATACTGACATTCCC	Signal transduction -> Cell surface receptor mediated signal transduction;Signal transduction -> Other signal transduction;Intracellular protein traffic;Protein targeting and localization;Miscellaneous	Cytoskeletal protein -> Other cytoskeletal proteins;Miscellaneous function -> Other miscellaneous function protein
Intraflagellar transport 172 homolog (Chlamydomonas)	Ift172	1.12699	-1.06877	-1.08745	1.05425	-1.11697	1.10035	1.05585	1.58585	1.92335	1.08853	1.83078	1.99004	1.05727	NM_026298.4	GGCGCAGCCGAGACGCTTACATCTGTCCCTCATTAAAGTTCTCTGAGTAG	Signal transduction -> Cell surface receptor mediated signal transduction;Signal transduction -> Other signal transduction;Intracellular protein traffic;Protein targeting and localization;Miscellaneous	Cytoskeletal protein -> Other cytoskeletal proteins;Miscellaneous function -> Other miscellaneous function protein
Radial spokehead-like 2A	Rshl2	-1.01491	-1.03244	-1.06733	1.23031	1.11416	1.28751	-1.55164	1.31196	1.54976	-1.52706	1.12454	1.1573	-1.09158	NM_025789.2	GAAGAGGGGGGACACCTTATGGCAGAGTGACCAAGAGCCAGAGAGCAGCT	Signal transduction;Intracellular protein traffic;Protein targeting and localization;Miscellaneous	Cytoskeletal protein -> Other cytoskeletal proteins;Miscellaneous function -> Other miscellaneous function protein
InaD-like (Drosophila)	Inadl	1.05084	-1.03367	1.0234	1.01863	1.01799	-1.0214	-1.00153	-1.00174	-1.01971	1.03918	1.04226	1.0226	-1.10635	NM_001005784.1	CCTTGAGGTCACTCCTTTTTGTGTCTCACCGCTTCTCTGGAATCATGAGC	Protein targeting and localization -> Protein targeting;Protein targeting and localization -> Asymmetric protein localization	Cytoskeletal protein;Cell junction protein -> Other cell junction protein	go_component: membrane [goid 0016020] [evidence IEA]; go_component: tight junction [goid 0005923] [evidence IEA]; go_component: apical part of cell [goid 0045177] [evidence IDA]; go_function: protein binding [goid 0005515] [evidence IEA]
InaD-like (Drosophila)	Inadl	1.04733	1.03444	-1.0163	1.13133	1.03796	1.0376	1.02758	1.07222	1.04033	-1.02633	1.02124	-1.0306	-1.06662	NM_001005787.1	TCCCTTGTCTCTGAGATAGATGCCATGCAGAGACTGGAGAGGCAGCATAC	Protein targeting and localization -> Protein targeting;Protein targeting and localization -> Asymmetric protein localization	Cytoskeletal protein;Cell junction protein -> Other cell junction protein	go_component: membrane [goid 0016020] [evidence IEA]; go_component: tight junction [goid 0005923] [evidence IEA]; go_component: apical part of cell [goid 0045177] [evidence IDA]; go_function: protein binding [goid 0005515] [evidence IEA]
Ligand of numb-protein X 1	Lnx1	-1.01524	1.04221	1.00312	1.07576	-1.00798	1.02911	1.00745	1.0307	1.03816	-1.01132	1.07021	1.02221	-1.01631	NM_010727.2	AGAACGGTGCGTGTCGGTGGCTGTAGCCAGCACTGTCTGTCCCACTTACA	Protein targeting and localization -> Asymmetric protein localization	Cytoskeletal protein;Cell junction protein -> Other cell junction protein	go_component: cytoplasm [goid 0005737] [evidence IDA] [pmid 11782429]; go_component: extracellular space [goid 0005615] [evidence TAS] [pmid 12466851]; go_function: protein binding [goid 0005515] [evidence IPI] [pmid 11922143]; go_function: ubiquitin-protein ligase activity [goid 0004842] [evidence IDA] [pmid 11782429]; go_function: PDZ-domain binding [goid 0030165] [evidence IDA] [pmid 9535908];…
Ligand of numb-protein X 2	Lnx2	-1.26322	-1.54902	-1.01803	-1.41123	1.37512	1.11829	1.14543	-1.28241	-1.11253	1.23332	-1.4219	-1.21781	-1.27859	NM_080795.3	ACCTCCTCAGCCAGTATTGCTGGGCTTTGTATCCCTGTCGCTGGTTCTTC	Protein targeting and localization -> Asymmetric protein localization	Cytoskeletal protein;Cell junction protein -> Other cell junction protein	go_function: protein binding [goid 0005515] [evidence IPI] [pmid 11922143]; go_function: PDZ-domain binding [goid 0030165] [evidence IDA] [pmid 11922143]; go_function: protein homooligomerization activity [goid 0042804] [evidence IDA] [pmid 11922143]; go_process: intracellular signaling cascade [goid 0007242] [evidence ISS] [pmid 12466851]
Multiple PDZ domain protein	Mpdz	1.01557	1.02933	-1.29137	1.25691	-1.23675	1.1145	1.0632	1.1284	1.06746	-1.02895	-1.08466	1.00179	1.25188	NM_010820.1	CCCGCTCGGAGATGTCCCTATATTTATTGCGATGATGCACCCAAATGGTG	Protein targeting and localization -> Protein targeting;Protein targeting and localization -> Asymmetric protein localization	Cytoskeletal protein;Cell junction protein -> Other cell junction protein	go_component: tight junction [goid 0005923] [evidence IDA] [pmid 11967891]; go_function: protein binding [goid 0005515] [evidence IPI] [pmid 11689568]; go_process: cell adhesion [goid 0007155] [evidence IDA] [pmid 11967891]
Multiple PDZ domain protein	Mpdz	1.02161	1.13342	-1.36339	1.31248	-1.55864	-1.00912	1.2356	1.34384	1.15635	1.0254	-1.09275	-1.02566	1.40407	NM_010820.1	GCCATCCTCAAGAGGACAAAGGGCACCGTCACCCTCATGGTTCTCTCTTG	Protein targeting and localization -> Protein targeting;Protein targeting and localization -> Asymmetric protein localization	Cytoskeletal protein;Cell junction protein -> Other cell junction protein	go_component: tight junction [goid 0005923] [evidence IDA] [pmid 11967891]; go_function: protein binding [goid 0005515] [evidence IPI] [pmid 11689568]; go_process: cell adhesion [goid 0007155] [evidence IDA] [pmid 11967891]
Syntaxin binding protein 4	Stxbp4	1.18817	1.12555	1.01696	1.00522	1.24779	1.11677	-1.14359	1.10626	-1.00969	-1.15141	1.05147	1.08558	-1.01567	NM_011505.1	CAGCAACCCTGCTTCTGGAATCCAAGGAGCTTGTCAGATCTGTCCGTGCC	Biological process unclassified	Cytoskeletal protein;Cell junction protein -> Other cell junction protein	go_component: cellular_component unknown [goid 0008372] [evidence ND]; go_function: protein binding [goid 0005515] [evidence IPI] [pmid 10394363]; go_process: protein targeting [goid 0006605] [evidence IDA] [pmid 10394363]; go_process: insulin receptor signaling pathway [goid 0008286] [evidence IDA] [pmid 10394363]; go_process: glucose transport [goid 0015758] [evidence IDA] [pmid 10394363]; go_p…
Intraflagellar transport 52 homolog (Chlamydomonas)	BC037708	1.16811	1.14315	1.679	1.06969	1.2136	1.13258	-1.41983	1.02354	1.24909	-1.20771	1.12658	1.64623	1.04226	NM_172150	CGAGAATGGAACTTCTGTTCTAGCTGGAGGGTCCCCACAAACAGTAGCGT	Signal transduction -> Cell surface receptor mediated signal transduction -> Other receptor mediated signaling pathway;Signal transduction -> Other signal transduction;Intracellular protein traffic;Protein targeting and localization;Developmental processes	Cytoskeletal protein;Miscellaneous function -> Other miscellaneous function protein
Kinectin 1	Ktn1	-1.14415	-1.14088	-1.10376	-1.17508	-1.19833	-1.08862	1.44436	1.40672	1.70174	1.32615	1.36183	1.33832	1.18668	NM_008477	GTCAGACACTGGACAGTTTTGTCTTTTCTAATCCTTGTTAGACTACTGAC	Intracellular protein traffic;Cell structure and motility -> Cell structure	Cytoskeletal protein;Miscellaneous function -> Other miscellaneous function protein	go_component: endoplasmic reticulum [goid 0005783] [evidence IDA] [pmid 11486041]; go_component: integral to membrane [goid 0016021] [evidence TAS] [pmid 12466851]; go_function: kinesin binding [goid 0019894] [evidence TAS] [pmid 11486041]; go_process: microtubule-based movement [goid 0007018] [evidence TAS] [pmid 11486041]
Septin 6	6-9월	-1.1139	1.06566	-1.0304	1.04719	1.05622	1.0153	-1.04736	1.0112	-1.06906	1.139	1.12887	1.10653	-1.09764	NM_019942.2	GAGGATAAGAAGAAATGTCTGGATGAGGAAATGAACGCCTTCAAGCAGAG	Cell cycle -> Mitosis -> Cytokinesis	Cytoskeletal protein;Select regulatory molecule -> G-protein -> Small GTPase	go_function: GTP binding [GO:0005525]; go_process: cell cycle [GO:0007049]
Septin 6	6-9월	1.00596	-1.0567	1.39647	-1.02464	1.03368	1.05702	1.04861	-1.21471	-1.3198	-1.0169	-1.28141	-1.2595	-1.07985	NM_019942.2	GCTCAAAGGTGTGATCAGTCACTGCTCCTCCGGGGCTTCCATTCTCCAGA	Cell cycle -> Mitosis -> Cytokinesis	Cytoskeletal protein;Select regulatory molecule -> G-protein -> Small GTPase	go_component: kinesin complex [goid 0005871] [evidence IEA]; go_function: GTP binding [goid 0005525] [evidence IEA]; go_process: cytokinesis [goid 0016288] [evidence IEA]; go_process: cell cycle [goid 0007049] [evidence IEA]; go_process: cytokinesis [goid 0000910] [evidence IEA]
Septin 8	8-9월	1.13767	-1.00846	-1.14635	1.21229	-1.12651	1.18872	1.11778	1.01845	1.25678	-1.03388	1.07682	1.32641	-1.32427	NM_033144.1	GGGATCTACTCCTGTTTTTCCCGTCATCTGTTGGCTTCAGGAGGACTGCC	Cell cycle -> Mitosis -> Cytokinesis	Cytoskeletal protein;Select regulatory molecule -> G-protein -> Small GTPase	go_function: ATP binding [goid 0005524] [evidence ISS] [pmid 12466851]
Septin 9	9-9월	-1.08288	1.02346	1.12524	-1.0128	1.01412	1.08368	-1.42646	-1.46014	-1.22859	-1.5563	-1.68902	-1.20055	1.37505	NM_017380.1	ATCAGGACTTTGAAGGAAATCTCCAGCACGCTGGACCCAGGGCACTCCGG	Cell cycle -> Mitosis -> Cytokinesis	Cytoskeletal protein;Select regulatory molecule -> G-protein -> Small GTPase	go_function: DNA binding [goid 0003677] [evidence ISS] [pmid 12466851]; go_function: DNA topoisomerase type II activity [goid 0003918] [evidence ISS] [pmid 12466851]; go_function: ATP binding [goid 0005524] [evidence ISS] [pmid 12466851]; go_process: DNA metabolism [goid 0006259] [evidence ISS] [pmid 12466851]; go_process: DNA topological change [goid 0006265] [evidence ISS] [pmid 12466851]
Intraflagellar transport 57 homolog (Chlamydomonas)	Esrrbl1	1.03593	1.01529	-1.00824	-1.01037	1.0596	1.04848	1.10354	1.08643	1.02377	1.02784	1.00628	1.04998	-1.02589	NM_028680.2	GATGCACACCTATGATGTAGCTCTCCAGGTGAAGCAGGGGACTGAAGTTC	Protein targeting and localization;Apoptosis -> Induction of apoptosis	Cytoskeletal protein;Select regulatory molecule -> Other enzyme regulator;Miscellaneous function -> Other miscellaneous function protein	go_component: Golgi apparatus [goid 0005794] [evidence IDA] [pmid 11788820]; go_function: protein binding [goid 0005515] [evidence ISS] [pmid 11788820]; go_function: apoptosis regulator activity [goid 0016329] [evidence ISS] [pmid 11788820]; go_process: caspase activation [goid 0006919] [evidence ISS] [pmid 11788820]; go_process: apoptosis [goid 0006915] [evidence ISS] [pmid 11788820]
Intraflagellar transport 57 homolog (Chlamydomonas)	Esrrbl1	1.00539	1.02024	-1.10103	1.15458	1.01299	1.06091	1.08736	1.01847	-1.08868	1.15949	1.11059	1.00974	1.0086	NM_028680	CAATCAACTTGAGCACTTGGTTCAAGAATATCGTGGGGCCCAAGCCCAGC	Protein targeting and localization;Apoptosis -> Induction of apoptosis	Cytoskeletal protein;Select regulatory molecule -> Other enzyme regulator;Miscellaneous function -> Other miscellaneous function protein	go_component: Golgi apparatus [goid 0005794] [evidence IDA] [pmid 11788820]; go_function: protein binding [goid 0005515] [evidence ISS] [pmid 11788820]; go_function: apoptosis regulator activity [goid 0016329] [evidence ISS] [pmid 11788820]; go_process: caspase activation [goid 0006919] [evidence ISS] [pmid 11788820]; go_process: apoptosis [goid 0006915] [evidence ISS] [pmid 11788820]
Predicted gene, EG574081	Defb53	1.07189	1.01153	-1.04281	1.09047	1.02016	1.00786	1.17312	1.09159	1.02138	1.00765	1.05079	-1.0515	1.00143	NM_001025351.1	GTCTGCTGGGGTCAGTGTGTTTCTGGCACTAGAGAGATTGGCATGTCTGG	Immunity and defense -> Stress response;Other metabolism	Defense/immunity protein -> Antibacterial response protein
RIKEN cDNA 4932441K18 gene	4932441K18	1.06421	1.18857	-1.10202	1.31202	1.09216	1.12491	1.14328	1.09752	1.10123	-1.01583	1.03796	1.0018	-1.14903	NM_178935.2	GGGGATGAAGGCAGTGACTTTATTACAAAGAACAGAAATTTGGTGAGCTC	Intracellular protein traffic -> General vesicle transport	Defense/immunity protein -> Antibacterial response protein
Defensin beta 14	Defb14	1.05284	1.03607	-1.0033	1.19514	1.08441	1.02801	1.05076	1.08061	1.07186	-1.05869	-1.01299	-1.07391	-1.07195	NM_183026.1	TCTTGGTGCCTGCTCCAGGGGACGCATTCCTACCAAAAACCCTCCGAAAA	Immunity and defense -> Stress response;Other metabolism	Defense/immunity protein -> Antibacterial response protein	go_process: defense response to bacteria [goid 0042742] [evidence IEA]
Defensin beta 5	Defb5	-1.05648	1.02882	-1.04876	1.10306	1.08498	1.11393	-1.03445	1.00298	-1.01302	1.07384	1.06807	1.09523	-1.0909	NM_030734.1	CCAGTAAGTTGCTGTATGATTGGAGGCATATGCAGGTATCTGTGCAAGGG	Immunity and defense -> Stress response;Other metabolism	Defense/immunity protein -> Antibacterial response protein	go_component: extracellular space [goid 0005615] [evidence TAS] [pmid 12466851]
Taxilin beta	2310001N14Rik	1.02349	1.27156	-1.00787	1.29089	1.14177	1.13331	1.06235	1.0044	1.16439	1.04114	1.00207	1.00082	-1.14996	NM_138628.1	GGGTTTCACAGCAACATATCACTCACAACTGTGTGTACCTTTGGCACAGT	Intracellular protein traffic -> General vesicle transport	Defense/immunity protein -> Antibacterial response protein
Neuronal pentraxin 1	Nptx1	1.07904	1.02885	1.05104	1.2606	1.01871	1.01456	-1.62052	-2.82928	-1.97954	1.02261	-1.51767	-1.34054	-1.31878	NM_008730.1	CCCGACTTATTTTCTAAGACTGCAAAGATCACTTTGTCACCAGCCCTGGG	Immunity and defense -> Other immune and defense;Immunity and defense -> Stress response;Immunity and defense -> Cytokine/chemokine mediated immunity	Defense/immunity protein -> Antibacterial response protein;Defense/immunity protein -> Other defense and immunity protein	go_component: extracellular space [goid 0005615] [evidence TAS] [pmid 12466851]
Chromobox homolog 6	Nptxr	1.07912	-1.0606	1.1964	1.02834	-1.01089	1.01258	-1.04972	-1.21381	-1.34936	1.01988	-1.12634	-1.30688	-1.07289	NM_030689.2	ATTGCACAGTTCAACCTGTGGGACCACGCTCTGACACCGGCCCAGGTGCT	Immunity and defense -> Other immune and defense;Immunity and defense -> Stress response;Immunity and defense -> Cytokine/chemokine mediated immunity	Defense/immunity protein -> Antibacterial response protein;Defense/immunity protein -> Other defense and immunity protein	go_component: integral to membrane [goid 0016021] [evidence IEA]; go_component: extracellular space [goid 0005615] [evidence TAS] [pmid 12466851]; go_component: nucleus [goid 0005634] [evidence IEA]; go_component: chromatin [goid 0000785] [evidence IEA]; go_function: receptor activity [goid 0004872] [evidence IEA]; go_function: chromatin binding [goid 0003682] [evidence IEA]; go_process: chromati…
C1q and tumor necrosis factor related protein 1	C1qtnf1	1.06965	-1.00079	3.24988	1.20807	1.28119	1.84941	-1.53891	-2.01777	-1.3209	-1.41826	-2.4064	1.00695	2.03951	NM_019959.1	GTGGCCCTTGGTTAGGATCCCTCTCTTTTCCTTCTGGAGCTCAATGTACG	Immunity and defense -> Complement-mediated immunity	Defense/immunity protein -> Complement component	go_component: extracellular space [goid 0005615] [evidence TAS] [pmid 12466851]
C1q and tumor necrosis factor related protein 6	C1qtnf6	-1.10805	-1.17342	-1.06816	1.03689	1.00371	1.04306	-1.00126	1.02953	-1.00323	-1.06683	-1.06721	-1.04021	-1.11328	NM_028331.2	CATGCTGCCAAGACAGGCCCTGGGGGAGGTTGTGAAAAAAGCAAGACCTC	Immunity and defense -> Complement-mediated immunity	Defense/immunity protein -> Complement component
Complement component 1, q subcomponent, alpha polypeptide	C1qa	1.01031	1.07785	1.00956	1.01783	1.02147	-1.05642	-1.0117	-1.03231	1.01848	1.00026	-1.01148	-1.05431	1.00313	NM_007572	GCTTCAGCTGCGACGAGGGGACGAGGTGTGGATCGAAAAGGACCCCGCAA	Immunity and defense -> Complement-mediated immunity	Defense/immunity protein -> Complement component	go_component: microfibril [goid 0001527] [evidence IEA]; go_component: extracellular space [goid 0005615] [evidence TAS] [pmid 12466851]; go_function: complement activity [goid 0003811] [evidence IEA]; go_process: complement activation [goid 0006956] [evidence IEA]; go_process: complement activation, classical pathway [goid 0006958] [evidence IEA]
Complement component 3	C3	1.07674	1.15212	-1.23009	-1.08476	-1.0665	-1.1385	1.44421	1.14891	-1.07543	1.1696	1.14999	1.01014	-1.41828	NM_009778.1	TGGGGCATTCACAGAATCTATGGTGGTTTATGGTTGTCCCAACTGACTAC	Immunity and defense -> Complement-mediated immunity	Defense/immunity protein -> Complement component	go_component: extracellular [goid 0005576] [evidence IEA]; go_component: extracellular space [goid 0005615] [evidence TAS] [pmid 12466851]; go_function: complement activity [goid 0003811] [evidence IEA]; go_function: endopeptidase inhibitor activity [goid 0004866] [evidence IEA]; go_function: ATP binding [goid 0005524] [evidence ISS] [pmid 12466851]; go_process: complement activation [goid 000695…
Complement component 4B (Childo blood group)	C4	1.01058	1.07145	1.00733	1.10632	1.02005	1.05728	1.07723	1.05193	1.03416	-1.016	-1.02147	-1.03334	-1.05359	NM_009780.1	TTCGGAAGAATGATGGCTCCTTTGGGGCTTGGTTACACCGGGACAGCAGC	Immunity and defense -> Complement-mediated immunity	Defense/immunity protein -> Complement component	go_function: complement activity [goid 0003811] [evidence IDA] [pmid 12421924]; go_process: complement activation [goid 0006956] [evidence IMP] [pmid 12421924]; go_process: humoral defense mechanism (sensu Vertebrata) [goid 0016064] [evidence IMP] [pmid 12421924]
Complement component 6	C6	-1.0355	1.06593	1.01381	1.12242	-1.02412	-1.02865	-1.0194	-1.03503	-1.04677	-1.06011	-1.06964	-1.05502	-1.02186	NM_016704.1	CAGGATGTCCTGACCATCTCCCCATTTCAGAGAGTGTATCAGATTGGGGA	Immunity and defense -> Complement-mediated immunity	Defense/immunity protein -> Complement component	go_component: extracellular space [goid 0005615] [evidence TAS] [pmid 12466851]; go_function: complement activity [goid 0003811] [evidence IEA]; go_process: complement activation [goid 0006956] [evidence IEA]
Complement component 8, alpha polypeptide	C8a	1.04384	1.06769	-1.0524	1.09602	1.14885	1.09159	1.03839	1.06312	1.02448	1.0308	-1.03018	1.00617	-1.12934	NM_146148.1	GAAATCCAGCCTGATGCAAAACCTGACAGTGAGAAAGAACGTGGGGACTG	Immunity and defense -> Complement-mediated immunity	Defense/immunity protein -> Complement component
Complement factor H-related 1	Cfhl1	1.09294	1.19034	-1.00403	1.29749	1.13383	1.07312	1.13107	1.06446	1.0944	-1.02295	-1.05017	-1.09711	-1.13394	NM_015780.1	CAATCAAGGCTACAGCCTTCAGAATAATCAGAGCACCATCACCTGTGCTG	Immunity and defense -> Complement-mediated immunity	Defense/immunity protein -> Complement component	go_component: extracellular space [goid 0005615] [evidence TAS] [pmid 12466851]
Predicted gene, EG214403	LOC214403	1.04436	1.04022	1.01165	1.05681	1.02881	1.00837	1.00529	1.00122	1.05367	1.02419	1.01692	-1.07987	1.028	NM_001029977.1	CCGGTGGATTGGAAAGCCAGTATGCAAAGACTCAAGAGGGAAATGTGGGC	Immunity and defense -> Complement-mediated immunity	Defense/immunity protein -> Complement component
Hemolytic complement	Hc	1.10109	-1.03379	1.02516	1.07101	1.05846	1.04542	1.02078	1.02034	1.04985	1.05872	-1.00289	1.02405	-1.08526	NM_010406.1	TGTTGGTTGGGGCCGGAAGAAGAGACCCACTGAAACTGTAGCCCCTTATC	Immunity and defense -> Complement-mediated immunity	Defense/immunity protein -> Complement component	go_component: extracellular [goid 0005576] [evidence IEA]; go_component: membrane attack complex [goid 0005579] [evidence IEA]; go_component: extracellular space [goid 0005615] [evidence TAS] [pmid 12466851]; go_function: endopeptidase inhibitor activity [goid 0004866] [evidence IEA]; go_function: complement activity [goid 0003811] [evidence IEA]; go_process: complement activation [goid 0006956] …
Complement component 4A (Rodgers blood group)	Slp	-1.30869	1.00085	1.0034	-1.52701	-1.37977	-1.10036	1.22328	1.21835	1.2467	1.26406	1.319	1.38051	1.41137	NM_011413	ATGGCAGAGCTGCCTTCCGTCTCTTTGAGTCCAAGATCACCCAAGTCCTG	Immunity and defense -> Complement-mediated immunity	Defense/immunity protein -> Complement component
Complement component 1, q subcomponent-like 1	C1ql1	-1.05704	-1.02426	-1.03302	1.1591	1.0078	1.10019	1.11405	1.07405	1.09758	1.04945	-1.02118	-1.03132	-1.09707	NM_011795.1	TCATCAAGCTGGATGGAGGCAAAGCACACGGGGGCAACAGCAACAAATAC	Immunity and defense -> Complement-mediated immunity	Defense/immunity protein -> Complement component
Complement component 1, q subcomponent binding protein	C1qbp	-1.02838	-1.06383	1.09422	-1.00477	1.22157	-1.1758	1.10979	-1.39564	-1.76736	-1.05831	-1.38631	-1.47128	-1.14967	NM_007573.1	CTGGAGATTGGGAGCTGGAGGTGAACGGCACGGAGGCTAAATTATTGCGC	Immunity and defense -> Complement-mediated immunity	Defense/immunity protein -> Complement component;Defense/immunity protein -> Antibacterial response protein	go_component: mitochondrion [goid 0005739] [evidence IEA]; go_component: mitochondrial matrix [goid 0005759] [evidence IEA]; go_function: complement activity [goid 0003811] [evidence IEA]; go_process: complement activation [goid 0006956] [evidence IEA]
Pre-B lymphocyte gene 1	Vpreb1	1.11697	1.13921	-1.00619	1.26622	1.14131	1.05032	-1.02889	-1.01418	1.01745	-1.03535	1.049	1.03357	-1.09646	NM_016982.1	GGGGTAGAACGTGAGGTTTTGCAGAGCCTAGAAGATGGAATTATGCAGCT	Immunity and defense -> B-cell- and antibody-mediated immunity	Defense/immunity protein -> Immunoglobulin	go_component: plasma membrane [goid 0005886] [evidence IPI] [pmid 8625987]; go_component: extracellular space [goid 0005615] [evidence TAS] [pmid 12466851]; go_function: receptor activity [goid 0004872] [evidence IPI] [pmid 8625987]; go_process: immune response [goid 0006955] [evidence IPI] [pmid 8625987]; go_process: hemopoiesis [goid 0030097] [evidence IMP] [pmid 10221657]
	LOC243433	1.00826	-1.03912	1.07539	-1.07979	1.01168	-1.03939	1.02576	1.06703	1.08283	-1.0326	1.04909	1.15874	1.04258	XM_144783.1	TCTTCTCCTCTGTGTCTCTGATTCTAGGGCAGAAACAACTGTGACCCAGT	Immunity and defense -> B-cell- and antibody-mediated immunity	Defense/immunity protein -> Immunoglobulin
OCIA domain containing 1	Asrij	-1.03844	-1.08769	1.06054	-1.17801	-1.10986	-1.12358	-1.08141	-1.05116	1.1402	1.02151	1.24201	1.23519	1.13864	NM_023429.2	GGAGTAAGAACAGAGAGTCCTATGGAGTAACTTTACCCCACAAGACTGAC	Biological process unclassified	Defense/immunity protein -> Major histocompatibility complex antigen
Beta-2 microglobulin	B2m	1.02721	1.06598	-1.28825	1.04843	-1.074	-1.07145	-1.00513	1.24561	1.39466	1.1779	1.35747	1.48364	1.23187	NM_009735.2	CACCCCCACTGAGACTGATACATACGCCTGCAGAGTTAAGCATGCCAGTA	Immunity and defense -> T-cell mediated immunity -> MHCI-mediated immunity	Defense/immunity protein -> Major histocompatibility complex antigen	go_component: plasma membrane [goid 0005886] [evidence IEA]; go_component: integral to plasma membrane [goid 0005887] [evidence TAS] [pmid 2685607]; go_component: extracellular space [goid 0005615] [evidence TAS] [pmid 12466851]; go_function: MHC class I receptor activity [goid 0030106] [evidence IEA]; go_process: defense response [goid 0006952] [evidence IEA]; go_process: cellular defense respon…
Enhancer of mRNA decapping 4	BC022641	-1.17515	1.13304	1.28307	1.14389	1.22275	1.21757	1.16045	1.00559	1.24401	1.12801	1.13378	1.11996	-1.01744	NM_181594.2	TGCTGTTTCCCTGCTCAGGCCTTCCTCTCTGGTGTGTGGAGGGAGGTATG	Immunity and defense	Defense/immunity protein -> Major histocompatibility complex antigen
Hemochromatosis	Hfe	-1.0974	-1.22279	-1.12571	1.09562	-1.01703	-1.06634	1.03981	1.19656	1.45597	1.01389	1.04168	1.2219	-1.10956	NM_010424.2	ACATTGGCCGTGGCCCCTGGGGACGAGACAAGGTTCACCTGTCAAGTGGA	Immunity and defense -> T-cell mediated immunity -> MHCI-mediated immunity	Defense/immunity protein -> Major histocompatibility complex antigen	go_component: membrane [goid 0016020] [evidence IEA]; go_component: integral to membrane [goid 0016021] [evidence TAS] [pmid 12466851]; go_component: extracellular space [goid 0005615] [evidence TAS] [pmid 12466851]; go_function: MHC class I receptor activity [goid 0030106] [evidence IEA]; go_process: immune response [goid 0006955] [evidence IEA]; go_process: antigen presentation, endogenous anti…
Histocompatibility 2, class II, locus DMa	H2-DMa	1.0114	1.21161	1.70386	-1.13589	-1.12771	-1.16306	1.06603	-1.00632	1.20831	-1.24157	-1.16425	1.08664	1.30639	NM_010386	CCTTTGGCCTCGGTGTGCTAGGCACCATCATGGGCATTGTCTTCTTCCTC	Immunity and defense -> T-cell mediated immunity -> MHCII-mediated immunity	Defense/immunity protein -> Major histocompatibility complex antigen	go_component: membrane [goid 0016020] [evidence IEA]; go_component: integral to membrane [goid 0016021] [evidence TAS] [pmid 12466851]; go_component: extracellular space [goid 0005615] [evidence TAS] [pmid 12466851]; go_function: MHC class II receptor activity [goid 0045012] [evidence IEA]; go_process: defense response [goid 0006952] [evidence IEA]; go_process: immune response [goid 0006955] [evi…
Histocompatibility 2, class II, locus Mb2	H2-DMb2	1.22055	1.25663	1.03425	1.22543	1.01232	-1.01581	1.01242	1.03339	-1.01307	1.06423	1.11588	1.11631	-1.03134	NM_010388	TCCTACGGGGACGTCTACACCTGCGTGGTTCAGCACAGCGGGACCTCTGA	Immunity and defense -> T-cell mediated immunity -> MHCII-mediated immunity	Defense/immunity protein -> Major histocompatibility complex antigen	go_component: integral to membrane [goid 0016021] [evidence IEA]; go_function: MHC class II receptor activity [goid 0045012] [evidence IEA]; go_process: defense response [goid 0006952] [evidence IEA]; go_process: antigen processing, exogenous antigen via MHC class II [goid 0019886] [evidence IEA]; go_process: antigen presentation, exogenous antigen [goid 0019884] [evidence IEA]
	H2-D1	1.18553	1.07584	-1.2359	1.09478	-1.01875	-1.03826	2.04174	3.37583	3.4762	1.45079	2.35761	2.16579	1.40895	NM_010380	GGAGCCTCCTTCATCCACCAAGACTAACACAGTAATCATTGCTGTTCCGG	Immunity and defense -> T-cell mediated immunity -> MHCI-mediated immunity	Defense/immunity protein -> Major histocompatibility complex antigen	go_component: membrane [goid 0016020] [evidence IEA]; go_component: integral to membrane [goid 0016021] [evidence IEA]; go_function: MHC class I receptor activity [goid 0030106] [evidence IEA]; go_process: immune response [goid 0006955] [evidence IEA]; go_process: defense response [goid 0006952] [evidence IEA]; go_process: antigen presentation, endogenous antigen [goid 0019883] [evidence IEA]; go…
	H2-D4	1.00175	1.03491	1.00458	1.02047	1.03226	1.0286	1.02744	1.08079	1.04716	-1.01868	-1.01727	1.01509	-1.01396	NM_008200.1	TTCCAGTGGATGTCTGGCTGTGACCTCGGCTCCTCCGCGGGTACATGCAG	Immunity and defense -> T-cell mediated immunity -> MHCI-mediated immunity	Defense/immunity protein -> Major histocompatibility complex antigen	go_component: extracellular space [goid 0005615] [evidence TAS] [pmid 12466851]; go_component: membrane [goid 0016020] [evidence ISS] [pmid 12466851]; go_process: defense response [goid 0006952] [evidence IEA]; go_process: immune response [goid 0006955] [evidence ISS] [pmid 12466851]
Histocompatibility 2, M region locus 3	H2-M3	1.30813	1.01773	-1.08197	1.00167	-1.48204	-1.29743	1.27759	1.19635	1.22814	1.05796	1.12979	1.10511	1.26279	NM_013819.1	CGTCATCATGGTCATCGTTGCTAGTCTGGTTCTCCTGGGAGGTGTGATCA	Immunity and defense -> T-cell mediated immunity -> MHCI-mediated immunity	Defense/immunity protein -> Major histocompatibility complex antigen	go_component: integral to membrane [goid 0016021] [evidence TAS] [pmid 12466851]; go_component: extracellular space [goid 0005615] [evidence TAS] [pmid 12466851]; go_component: membrane [goid 0016020] [evidence ISS] [pmid 12466851]; go_process: defense response [goid 0006952] [evidence IEA]; go_process: immune response [goid 0006955] [evidence ISS] [pmid 12466851]
Histocompatibility 2, M region locus 9	H2-M9	1.02568	1.06191	1.06028	1.12336	1.06857	1.1399	-1.04612	-1.04625	-1.02274	-1.0851	-1.09989	-1.0171	-1.06421	NM_008205.1	CCTGCCTATGATTATTGCTCTGGTTCTTGGGGCTCTGCTTATGGGATCAG	Immunity and defense -> T-cell mediated immunity -> MHCI-mediated immunity	Defense/immunity protein -> Major histocompatibility complex antigen	go_component: integral to membrane [goid 0016021] [evidence TAS] [pmid 12466851]; go_component: membrane [goid 0016020] [evidence ISS] [pmid 12466851]; go_component: extracellular space [goid 0005615] [evidence TAS] [pmid 12466851]; go_process: defense response [goid 0006952] [evidence IEA]; go_process: immune response [goid 0006955] [evidence ISS] [pmid 12466851]
Histocompatibility 2, Q region locus 2	H2-Q2	1.25313	1.1477	-1.44658	1.20836	1.01807	1.13174	1.2823	2.07141	2.49271	1.11024	1.36469	1.47523	1.11822	NM_010392	CAGGACATGGAGCTTGTGGAGACCAGGCCTGCAGGGGATGGAACCTTCCA	Immunity and defense -> T-cell mediated immunity -> MHCI-mediated immunity	Defense/immunity protein -> Major histocompatibility complex antigen	go_component: integral to membrane [goid 0016021] [evidence IEA]; go_process: defense response [goid 0006952] [evidence IEA]
Histocompatibility 2, D region locus 1	H2-Q5	1.09201	1.18417	-1.93053	1.47562	-1.16012	-1.00502	1.41781	2.18332	3.18396	1.21307	1.43641	1.66115	1.05869	NM_010393.1	CACCCTGAGATGGGAGCCTCCTTCATCCACCAAGACTAACACAGTAATCA	Immunity and defense -> T-cell mediated immunity -> MHCI-mediated immunity	Defense/immunity protein -> Major histocompatibility complex antigen	go_component: plasma membrane [goid 0005886] [evidence IEA]; go_component: integral to membrane [goid 0016021] [evidence IEA]; go_process: defense response [goid 0006952] [evidence IEA]
Histocompatibility 2, Q region locus 8	H2-Q6	1.00157	-1.13491	-1.11688	1.06803	-1.39433	-1.10732	1.27081	1.66712	2.12021	1.3359	1.54562	1.392	1.2667	NM_207648	GAATTACACATGCCATGTGAACCATGAGGGGCTGCCTGAGCCTCTCACCC	Immunity and defense -> T-cell mediated immunity -> MHCI-mediated immunity	Defense/immunity protein -> Major histocompatibility complex antigen	go_component: plasma membrane [goid 0005886] [evidence IEA]; go_component: integral to membrane [goid 0016021] [evidence IEA]; go_process: defense response [goid 0006952] [evidence IEA]
Histocompatibility 2, T region locus 10	H2-T10	-1.01778	-1.11591	1.23173	-1.26471	-1.21776	-1.03046	1.44359	2.71692	2.40803	1.54265	1.54988	1.25191	1.13411	NM_010395.2	GGTCCTACCCCCAATGCTTCAGGGACATTTAATCAGGTCAAATTGGGATC	Immunity and defense -> T-cell mediated immunity -> MHCI-mediated immunity	Defense/immunity protein -> Major histocompatibility complex antigen	go_component: integral to membrane [goid 0016021] [evidence IEA]; go_process: defense response [goid 0006952] [evidence IEA]
Histocompatibility 2, T region locus 22	H2-T22	1.08485	1.02838	-1.00814	1.09563	-1.18116	1.15003	1.03361	2.78975	2.69178	-1.06798	1.48558	1.4195	1.16789	NM_010397.2	TCCTCAGGGCCGCTGTGGTCTGCGCCCTTCTCCTGCAGCTGGATGCCAGA	Immunity and defense -> T-cell mediated immunity -> MHCI-mediated immunity	Defense/immunity protein -> Major histocompatibility complex antigen	go_component: integral to membrane [goid 0016021] [evidence IEA]; go_process: defense response [goid 0006952] [evidence IEA]
Histocompatibility 2, T region locus 23	H2-T23	1.30721	1.12083	-1.02971	1.01318	-1.47776	-1.03679	1.5202	2.36562	3.87706	1.35256	1.21692	1.57627	1.42843	NM_010398.1	GGAGGAGACACATAGGTGTAAAAGGATGCTATGCTCATGTTCTAGGCAGC	Immunity and defense -> T-cell mediated immunity -> MHCI-mediated immunity	Defense/immunity protein -> Major histocompatibility complex antigen	go_component: integral to membrane [goid 0016021] [evidence TAS] [pmid 12466851]; go_component: membrane [goid 0016020] [evidence IEA]; go_component: extracellular space [goid 0005615] [evidence TAS] [pmid 12466851]; go_function: MHC class I receptor activity [goid 0030106] [evidence IEA]; go_process: antigen presentation, endogenous antigen [goid 0019883] [evidence IEA]; go_process: antigen proc…
Histocompatibility 2, T region locus 23	H2-T23	1.24356	1.16156	-1.32343	1.37725	-1.29484	1.21658	1.49285	2.36428	3.11775	1.24815	1.50236	1.53017	1.21088	NM_010398	CACAAGTGGGCAGCTGTCGTGGTGCCTCTTGGGAAGGAGCAGTATTACAC	Immunity and defense -> T-cell mediated immunity -> MHCI-mediated immunity	Defense/immunity protein -> Major histocompatibility complex antigen	go_component: integral to membrane [goid 0016021] [evidence TAS] [pmid 12466851]; go_component: membrane [goid 0016020] [evidence IEA]; go_component: extracellular space [goid 0005615] [evidence TAS] [pmid 12466851]; go_function: MHC class I receptor activity [goid 0030106] [evidence IEA]; go_process: antigen presentation, endogenous antigen [goid 0019883] [evidence IEA]; go_process: antigen proc…
Histocompatibility 2, T region locus 22	H2-T9	1.01837	-1.06315	-1.30362	-1.0432	-1.30128	-1.04672	-1.04205	3.41606	3.27799	-1.21093	1.34099	1.42823	1.24504	NM_010399	CTCTCACCCACAGCACTCTGGGTCCTACCCTCAGTGCTTCAGGGACATTT	Immunity and defense -> T-cell mediated immunity -> MHCI-mediated immunity	Defense/immunity protein -> Major histocompatibility complex antigen	go_component: integral to membrane [goid 0016021] [evidence IEA]; go_process: defense response [goid 0006952] [evidence IEA]
Major histocompatibility complex, class I-related	Mr1	-1.01712	-1.0671	1.09664	-1.10817	-1.14577	-1.04621	-1.27288	1.33171	1.6437	-1.06296	1.35078	1.66122	1.10746	NM_008209.2	AGAAAAGACAGGAGTTAGAATTGAACCTTTGGGGGTTTAGGGTGTAGCTC	Immunity and defense -> T-cell mediated immunity -> MHCI-mediated immunity	Defense/immunity protein -> Major histocompatibility complex antigen	go_component: integral to membrane [goid 0016021] [evidence TAS] [pmid 12466851]; go_component: membrane [goid 0016020] [evidence ISS] [pmid 12466851]; go_component: extracellular space [goid 0005615] [evidence TAS] [pmid 12466851]; go_process: immune response [goid 0006955] [evidence ISS] [pmid 12466851]
MHC I like leukocyte 1	Mill1	1.00936	1.02866	1.05426	1.01847	1.1112	1.05728	1.12562	-1.01327	1.00393	-1.01999	1.00999	-1.011	-1.06146	NM_153749.2	CAGGGGCAAAGAAGCAGGCTAGACATCCACAACAAAGTACGAGTTGTGGC	Immunity and defense -> T-cell mediated immunity -> MHCI-mediated immunity	Defense/immunity protein -> Major histocompatibility complex antigen	go_component: membrane [goid 0016020] [evidence ISS] [pmid 12466851]; go_function: MHC class I receptor activity [goid 0030106] [evidence ISS] [pmid 12466851]; go_process: immune response [goid 0006955] [evidence ISS] [pmid 12466851]
RIKEN cDNA A630007B06 gene	A630007B06Rik	1.11946	1.29707	1.47596	1.01254	1.13372	1.03647	1.22172	1.26624	1.14225	1.23869	1.29014	1.09017	-1.01551	NM_170757.1	AAGTGCATTTGAGTAGACGCGGTGGCATCATGGCGTCCTTGTACACATCC	Biological process unclassified	Defense/immunity protein -> Major histocompatibility complex antigen
Histocompatibility 2, K1, K region	H2-K1	1.04608	-1.08671	-2.25824	1.06562	-1.66889	-1.26437	1.53414	2.2732	3.22934	1.22801	1.4738	1.49587	1.23422	NM_001001892	CTGCAACTCCTCACTTCCACACTGAGAATAATAATTTGAATGTAACCTTG	Immunity and defense -> T-cell mediated immunity -> MHCI-mediated immunity	Defense/immunity protein -> Major histocompatibility complex antigen
OCIA domain containing 1	Asrij	1.02511	-1.01897	1.0409	-1.05455	-1.11555	1.05806	-1.18846	1.07049	1.18667	-1.08813	1.17806	1.20177	1.17424	NM_023429.2	TCCATATCCAGCTTCATCCAGGTGTCGTTTGTACCTACATGCTTGGACTC	Biological process unclassified	Defense/immunity protein -> Major histocompatibility complex antigen
Mannose binding lectin (C)	Mbl2	1.04796	1.03335	-1.0089	1.11354	1.0005	-1.04234	1.0717	-1.01307	-1.00413	1.04704	1.10313	1.03838	-1.01302	NM_010776.1	CTCGGCCATCCAGAAAGTGGCCAAAGATATTGCCTACTTGGGCATCACAG	Immunity and defense -> Complement-mediated immunity	Defense/immunity protein -> Other defense and immunity protein	go_component: membrane [goid 0016020] [evidence IEA]; go_component: microfibril [goid 0001527] [evidence IEA]; go_component: extracellular space [goid 0005615] [evidence TAS] [pmid 12466851]; go_function: sugar binding [goid 0005529] [evidence IEA]; go_function: lectin [goid 0005530] [evidence IEA]; go_function: mannose binding lectin [goid 0005532] [evidence IEA]; go_function: mannose binding [g…
Immunoglobulin (CD79A) binding protein 1b	Igbp1b	-1.02885	-1.01234	-1.04687	1.21242	1.10302	1.11251	-1.08906	-1.05962	-1.10399	1.08706	1.02064	1.00637	-1.15646	NM_015777	CCGGTGCTCTGGTTTAGGCATTGCTCTCACCATGGTGTATTGCAGTTTCT	Signal transduction;Immunity and defense	Defense/immunity protein -> Other defense and immunity protein;Miscellaneous function -> Other miscellaneous function protein	go_component: cellular_component unknown [goid 0008372] [evidence ND]; go_function: protein binding [goid 0005515] [evidence IPI] [pmid 10491115]; go_function: phosphatase regulator activity [goid 0019208] [evidence TAS] [pmid 10491115]; go_process: signal transduction [goid 0007165] [evidence TAS] [pmid 10491115]; go_process: B-cell activation [goid 0042113] [evidence IEA]; go_process: response …
Angiopoietin-like 4	Angptl4	-1.2119	1.4958	-1.40493	-1.00659	-1.1339	-1.26401	-1.12182	-1.24322	-1.27666	-1.21866	-1.53536	-1.4741	1.0903	NM_020581	GGACTGCCAGGAACTCTTCCAAGAAGGGGAGCGGCACAGTGGACTTTTCC	Immunity and defense -> Blood clotting	Extracellular matrix	go_component: kinesin complex [goid 0005871] [evidence IEA]
[truncated: 11,693 more rows]
