# Supplementary material for: Systemic Analysis of Heat Shock Response Induced by Heat Shock and a Proteasome Inhibitor MG132
Source: PLoS One. 2011 Jun 30;6(6):e20252. doi: 10.1371/journal.pone.0020252 (PMC3127947; doi:10.1371/journal.pone.0020252)
Supplement: Data Set S2 — Among the genes in this Data Set S1, 2,208 genes which changed more than 2 fold with p-value<0.05 are listed. (XLSX) [file pone.0020252.s020.xlsx]

## Sheet: data
		Heat shock						MG132
		RIF-1			TR			RIF-1			TR
Gene Name	Symbol	RH2	RH3	RH4	TH2	TH3	TH4	RM2	RM3	RM4	TM2	TM3	TM4	T/R	Accession	Probe_Sequence	Panther_Process	Panther_Function	Ontology
		4h	12h	24h	4h	12h	24h	2.5h	8h	18h	2.5h	8h	18h
Heat shock protein 1	Hspb1	28.3649	30.7751	30.4867	1.59373	1.59362	1.1169	23.3734	24.837	9.4847	1.24005	1.33191	1.25569	19.7618	NM_013560.1	CGCCCAAATTGGGGGCCCAGAAGCTGGGAAGTCTGAACAGTCTGGAGCCA	Protein metabolism and modification -> Protein folding;Immunity and defense -> Stress response	Chaperone -> Other chaperones	go_component: cytoplasm [goid 0005737] [evidence IDA] [pmid 11774370]; go_component: nucleus [goid 0005634] [evidence IDA] [pmid 11774370]; go_function: heat shock protein activity [goid 0003773] [evidence IEA]; go_process: response to heat [goid 0009408] [evidence IEA]
RIKEN cDNA 1110032E23 gene	1110032E23Rik	1.27359	1.06462	-1.52996	-1.0845	-2.98125	-1.79975	1.25288	-1.33748	1.08198	-1.24038	-1.99805	-1.24848	12.2884	NM_133187.1	GTCCTGAGAGAATTTGCCAGGCCATCACTTATCCTTCTTATACGGAACCT	Biological process unclassified	Molecular function unclassified	go_component: integral to membrane [goid 0016021] [evidence TAS] [pmid 12466851]
Cysteine rich protein 2	Crip2	-1.03244	1.75446	1.63929	1.11565	1.24072	1.4162	-1.03987	-1.24037	1.05406	-1.33917	-1.2628	1.02519	7.92015	NM_024223.1	CTACCCTCACATGGTTCATGGCTATGGAGACTTTTGCTGTCAATAAATAG	Developmental processes -> Mesoderm development -> Muscle development		go_component: cellular_component unknown [goid 0008372] [evidence ND]; go_component: extrachromosomal DNA [goid 0046821] [evidence IEA]; go_component: extrachromosomal circular DNA [goid 0005727] [evidence IEA]; go_function: molecular_function unknown [goid 0005554] [evidence ND]; go_process: hemopoiesis [goid 0030097] [evidence IDA] [pmid 11740862]; go_process: positive regulation of cell prolif…
Gene regulated by estrogen in breast cancer protein	Greb1	1.00016	-1.0714	1.33912	-1.00177	-1.02766	1.89011	1.03117	-1.07015	1.63199	1.07392	-1.60374	1.4417	6.27536	NM_015764.1	GGAGGACGTTAGGGTTATAGCTGTGGACTGAAGAGTTGCCTTCCAAAGGA	Biological process unclassified	Molecular function unclassified	go_function: ATP binding [goid 0005524] [evidence ISS] [pmid 12466851]; go_process: electron transport [goid 0006118] [evidence ISS] [pmid 12466851]
Crystallin, alpha B	Cryab	3.66369	12.7734	9.17849	2.58075	2.40676	1.19307	7.42769	14.4326	11.3858	2.06146	3.47005	3.34124	5.32675	NM_009964.1	GTGAAGAGAAGCCTGCTGTCGCCGCAGCCCCTAAGAAGTAGATCCCCTTT	Muscle contraction;Sensory perception -> Vision	Miscellaneous function -> Structural protein	go_component: cytoplasm [goid 0005737] [evidence IEA]; go_function: structural constituent of eye lens [goid 0005212] [evidence IEA]; go_function: heat shock protein activity [goid 0003773] [evidence ISS] [pmid 12466851]; go_process: sensory organ development [goid 0007423] [evidence IMP] [pmid 11687538]; go_process: response to heat [goid 0009408] [evidence ISS] [pmid 12466851]
Component of Sp100-rs	Csprs	-1.23979	-1.13701	1.08753	-1.36677	2.09144	2.31589	-1.78144	3.77279	5.11964	-2.61132	1.13094	1.49697	5.18778	NM_033616.2	CCCCTCACAGTCTGTTGAGTCCTATCTATACTCCCTCCAAACATCACGTG	Signal transduction	Receptor -> G-protein coupled receptor	go_component: nucleus [goid 0005634] [evidence IEA]; go_function: receptor activity [goid 0004872] [evidence IEA]; go_function: G-protein coupled receptor activity [goid 0004930] [evidence IEA]; go_process: G-protein coupled receptor protein signaling pathway [goid 0007186] [evidence IEA]
Guanylate nucleotide binding protein 3	Gbp4	1.00698	-1.03281	1.64037	-1.34049	-1.54352	-1.10679	2.75834	28.2801	20.2601	1.01146	2.91878	2.09044	5.17155	NM_018734.2	CCAGGAGCTGGTAAACTATTTGGTGTGGGGCTGAAATTCCTCGGCTCACT	Immunity and defense -> Macrophage-mediated immunity;Immunity and defense -> Interferon-mediated immunity	Select regulatory molecule -> G-protein -> Large G-protein
Phosphatidylinositol transfer protein, cytoplasmic 1	Pitpnc1	1.61434	1.09753	1.126	1.03447	-1.07764	1.02182	1.22018	-1.23858	-1.18428	1.45011	1.10646	1.02227	5.16867	NM_145823.1	GCCAAAGACCTCGAGAGAGAAGTGTGCTTCATCGATATCGCCTGTGATGA	Biological process unclassified	Molecular function unclassified
Aldehyde dehydrogenase family 3, subfamily A1	Aldh3a1	1.27393	2.80095	8.43665	1.24351	2.14778	1.56802	1.58383	2.35492	2.45153	1.77449	1.89968	1.85028	5.10208	NM_007436.1	ACCTGACACTTGTTTTGCTGGCTGTCCTGTCCTTGAAGAATTGCTCACGG	Other metabolism -> Other carbon metabolism	Oxidoreductase -> Dehydrogenase	go_function: oxidoreductase activity [goid 0016491] [evidence IEA]; go_function: aldehyde dehydrogenase activity [goid 0004028] [evidence IMP] [pmid 11784860]; go_function: aldehyde dehydrogenase activity [goid 0004028] [evidence IDA] [pmid 12610736]; go_function: aldehyde dehydrogenase (NAD) activity [goid 0004029] [evidence IEA]; go_function: aldehyde dehydrogenase [NAD(P)+] activity [goid 0004…
Interferon gamma induced GTPase	Igtp	1.10576	-1.04175	1.35154	-1.29905	-2.24989	-1.5347	1.1339	12.1828	10.4721	-1.00828	1.89815	1.60077	5.01921	NM_018738.2	AGGCTGCCTCAGGGTCTTTTTGCTTAGAGCCCTAGCTAGTCACTAGAAAG	Biological process unclassified	Molecular function unclassified	go_component: cytosol [goid 0005829] [evidence IDA] [pmid 8702776]; go_function: GTPase activity [goid 0003924] [evidence IDA] [pmid 8702776]
Bone marrow stromal cell antigen 2	Bst2	1.24135	1.17969	-1.38459	1.1288	-1.39798	-1.6987	1.97272	14.4136	25.6468	1.10081	2.06203	2.39527	4.98566	NM_198095.1	CACTAGGGGGCTCCAGATTGGGTCTTCCTCCGCAGAACTTTAGGACTGGG	Biological process unclassified	Molecular function unclassified
Interferon inducible GTPase 2	AI481100	1.07406	-1.2899	1.72647	-1.41466	-2.39438	-1.07129	1.00874	17.8265	21.2599	1.0786	2.7977	3.36264	4.83491	NM_019440.2	TAAAAGCTCGCCTGAGGTTGTATGTGTTGGTCACAGGGTATCTCACCTGG	Biological process unclassified	Molecular function unclassified	go_component: cellular_component unknown [goid 0008372] [evidence ND]; go_function: GTPase activity [goid 0003924] [evidence ISS] [pmid 9862701]; go_process: biological_process unknown [goid 0000004] [evidence ND]
Interferon-induced protein with tetratricopeptide repeats 3	Ifit3	1.01335	1.01105	1.13576	-1.15746	-2.10051	-1.17301	4.90192	40.0681	34.6249	-1.00142	3.58061	3.32448	3.62869	NM_010501.1	TCAGGGAAGGAAGTATGTCCAGTCATATGGAAGACAGGGTGTGCAACCAG	Immunity and defense -> Interferon-mediated immunity	Miscellaneous function	go_process: immune response [goid 0006955] [evidence IEA]
Armadillo repeat containing, X-linked 2	Armcx2	1.15624	1.0082	1.42538	-1.11392	-1.06625	1.04779	-1.45812	-1.3827	-1.28788	-1.3294	-1.18076	-1.03877	3.62181	NM_026139.2	AGTCCCGTAGTCCTGTAGTCCTGTGGTTTGACTTGTGCTGCTTGGGTGGG	Biological process unclassified	Molecular function unclassified
ISG15 ubiquitin-like modifier	G1p2	1.21789	2.64037	2.09596	1.26579	-1.53105	-1.20082	15.2345	44.3371	41.9275	1.26479	3.41213	2.66739	3.56978	NM_015783.1	TGCAGTGCTCCAGGACGGTCTTACCCTTTCCAGTCTGGGTCTGGGTCCCA	Protein metabolism and modification -> Proteolysis	Nucleic acid binding -> Ribosomal protein	go_process: immune response [goid 0006955] [evidence IEA]; go_process: chemotaxis [goid 0006935] [evidence IEA]
RAR-related orphan receptor beta	Rorb	-1.226	-1.17246	-1.20146	-1.87808	1.25351	-1.02501	1.87431	-1.1039	-1.12977	2.39039	-1.17457	1.09679	3.5602	NM_146095.1	GGAGCTCTTTAATCCTGACTGTGCTGCGGTCTGCAAATGAAGGGGACGAG	Nucleoside, nucleotide and nucleic acid metabolism -> mRNA transcription -> mRNA transcription regulation;Signal transduction;Developmental processes -> Embryogenesis	Receptor -> Nuclear hormone receptor;Transcription factor -> Nuclear hormone receptor;Nucleic acid binding	go_component: nucleus [goid 0005634] [evidence ISS] [pmid 12466851]; go_function: transcription factor activity [goid 0003700] [evidence ISS] [pmid 12466851]; go_process: regulation of transcription, DNA-dependent [goid 0006355] [evidence ISS] [pmid 12466851]
Syncoilin	Sync	-1.26692	-1.79174	-1.87766	-1.32837	-2.00803	-1.53999	1.32845	2.10323	2.52614	1.0644	1.44257	1.05364	3.53087	NM_023485.2	GCAGCCAATTTCTGCTATATGGATCCACAACTTTGTGCTACAGGTATTAG	Biological process unclassified	Cytoskeletal protein -> Intermediate filament;Miscellaneous function -> Structural protein	go_component: cytoplasm [goid 0005737] [evidence IDA] [pmid 11053421]; go_component: intermediate filament [goid 0005882] [evidence ISS] [pmid 11053421]; go_component: cytosol [goid 0005829] [evidence IDA] [pmid 11694502]; go_component: Z disc [goid 0030018] [evidence IDA] [pmid 11694502]; go_component: synaptic junction [goid 0045202] [evidence IDA] [pmid 11330864]; go_component: sarcolemma [goi…
Interferon-induced protein with tetratricopeptide repeats 3	Ifit3	-1.03845	1.07083	1.24687	-1.22801	-2.0117	-1.0981	4.61875	35.8829	34.952	1.02637	3.5287	3.32021	3.46221	NM_010501.1	CAGGGAAGGAAGTATGTCCAGTCATATGGAAGACAGGGTGTGCAACCAGG	Immunity and defense -> Interferon-mediated immunity	Miscellaneous function	go_process: immune response [goid 0006955] [evidence IEA]
Purinergic receptor P2Y, G-protein coupled, 14	P2ry14	1.12733	-2.41855	-2.75369	-1.37363	-2.2968	-1.81551	-1.61211	-2.65495	-1.99967	-1.71371	-2.38957	-1.05032	3.26116	NM_133200.2	CACCCAGTCTTTCCGACCTTCCTCCTAAGCATTCTTCCAAGCAACACTCG	Signal transduction -> Cell surface receptor mediated signal transduction -> G-protein mediated signaling;Neuronal activities	Receptor -> G-protein coupled receptor
Aldehyde oxidase 1	Aox1	1.03768	1.59157	-1.20974	1.59371	-1.50938	-1.2878	1.29701	1.83157	2.18725	2.16476	2.4563	2.18822	3.22809	NM_009676.1	CTGTCCCTTGGATCCGTCAAGCTAACTGGACTATATGACACCTGAGCAAT	Biological process unclassified	Molecular function unclassified	go_function: molybdenum ion binding [goid 0030151] [evidence IEA]; go_function: oxidoreductase activity [goid 0016491] [evidence IEA]; go_function: aldehyde oxidase activity [goid 0004031] [evidence IEA]; go_function: electron transporter activity [goid 0005489] [evidence IEA]; go_process: electron transport [goid 0006118] [evidence IEA]
Radical S-adenosyl methionine domain containing 2	2510004L01Rik	-1.01608	1.40872	1.9755	1.86142	-1.96631	-1.04237	87.8633	37.7424	26.3768	4.40733	3.15484	2.26499	3.19717	NM_021384.2	CAGCAGTTAGCTCCTTACCGCAGTAACTCAGCTCATGGACTGCCCTCTTG	Biological process unclassified	Molecular function unclassified	go_component: cellular_component unknown [goid 0008372] [evidence ND]; go_component: extracellular space [goid 0005615] [evidence TAS] [pmid 12466851]; go_function: molecular_function unknown [goid 0005554] [evidence ND]; go_function: catalytic activity [goid 0003824] [evidence ISS] [pmid 12466851]; go_process: biological_process unknown [goid 0000004] [evidence ND]
Receptor (calcitonin) activity modifying protein 1	Ramp1	1.44068	1.20433	-1.08478	1.1297	-1.64955	1.04509	1.18002	-1.18575	-1.11197	1.36858	-1.59557	-1.06056	3.18468	NM_016894.1	TCGTGTAGGTATCCCAGGTGATGAGGGATTGGGGAACCATGGGCCTAGCC	Signal transduction -> Cell surface receptor mediated signal transduction -> G-protein mediated signaling;Intracellular protein traffic;Protein targeting and localization -> Protein targeting	Receptor -> Other receptor	go_component: integral to membrane [goid 0016021] [evidence TAS] [pmid 12466851]; go_component: extracellular space [goid 0005615] [evidence TAS] [pmid 12466851]; go_function: receptor activity [goid 0004872] [evidence IEA]; go_function: coreceptor, soluble ligand activity [goid 0015027] [evidence IDA] [pmid 10854696]; go_process: G-protein coupled receptor protein signaling pathway [goid 0007186…
RIKEN cDNA 2310016F22 gene	2310016F22Rik	1.18324	-1.26098	2.05212	1.43872	1.00582	2.28075	2.57904	7.70694	15.7649	-2.13119	1.58633	2.81893	3.1644	NM_173743.2	CGAGAGACCCAGTGTGTAGGCCTGCTGCTGAACACAGCACAATCAGGTGA	Lipid, fatty acid and steroid metabolism -> Lipid and fatty acid transport;Transport -> Lipid and fatty acid transport;Lipid, fatty acid and steroid metabolism -> Steroid metabolism -> Cholesterol metabolism	Transporter;Transfer/carrier protein -> Apolipoprotein
GTP cyclohydrolase 1	Gch1	-1.06737	-1.44888	-1.78811	-1.0208	-1.34806	-1.19872	5.9657	2.99627	2.38551	3.47711	3.53768	2.39123	3.10211	NM_008102.2	CGGCTGTTATCTGTCTCAGTCGTACATTCCAGTTTCAGTTGGTACACTTG	Nucleoside, nucleotide and nucleic acid metabolism -> Purine metabolism;Coenzyme and prosthetic group metabolism -> Coenzyme metabolism;Coenzyme and prosthetic group metabolism -> Pterin metabolism;Other metabolism -> Other carbon metabolism	Hydrolase -> Other hydrolase
record removed	5830484A20Rik	1.08987	1.07974	1.07554	-1.25742	-1.35079	-1.29621	2.06272	3.55799	2.10477	1.06483	1.28957	1.04997	3.08802	XM_284155.2	GGACCCGAGTCAGTGGTAAAAGATGACTCTCCAGCAGCAAATGACCTGGC
Myosin, light polypeptide kinase	Mylk	1.26751	1.0259	-1.00381	-1.02087	-1.407	-1.16021	-1.29212	1.46786	1.43827	-1.30827	1.16994	1.26467	3.07965	NM_139300	TCAGGGAGTCCCGCCACTTCCAGATAGACTACGACGAAGACGGCAACTGC	Protein metabolism and modification -> Protein modification -> Protein phosphorylation;Signal transduction -> Cell communication -> Cell adhesion-mediated signaling;Signal transduction -> Cell communication -> Extracellular matrix protein-mediated signaling;Muscle contraction;Cell structure and motility	Kinase -> Protein kinase -> Non-receptor serine/threonine protein kinase	go_component: cytoskeleton [goid 0005856] [evidence IEA]; go_function: kinase activity [goid 0016301] [evidence IEA]; go_function: ATP binding [goid 0005524] [evidence IEA]; go_function: transferase activity [goid 0016740] [evidence IEA]; go_process: cytoskeleton organization and biogenesis [goid 0007010] [evidence IEA]
Nuclear protein 1	Nupr1	2.15592	1.58039	1.11892	-1.0257	-1.96505	1.26966	2.11323	2.2244	2.2774	2.03836	1.87897	1.59586	3.04256	NM_019738.1	CCAGCAATGGATACAGGACATCACACCCAGCAATGGATACAGGACCTTGG	Biological process unclassified	Molecular function unclassified	go_component: nucleus [goid 0005634] [evidence ISS] [pmid 12466851]
Meiosis-specific nuclear structural protein 1	Mns1	1.15927	2.46198	1.14746	2.01471	-1.60488	-1.25014	1.30394	2.39321	1.51095	-1.00142	1.34221	-1.40087	3.0199	NM_008613.1	GTTGGTGACAGTAGGCCCTGGTCTATCTGCATGTTCTAAAACATCCTCCT	Developmental processes -> Meiosis	Miscellaneous function -> Structural protein	go_component: nuclear membrane [goid 0005635] [evidence IDA] [pmid 8032679]; go_component: intermediate filament [goid 0005882] [evidence IDA] [pmid 8032679]
CDNA sequence BC020489	LOC223672	1.09967	1.16865	2.08399	1.38727	-1.01941	1.78223	3.02574	8.27983	11.8341	-2.04982	1.72646	2.34304	2.99557	XM_128064.4	CCCAGCCCACGCCCATCCTCAGGCATGTCATTGTCCCCTAAATAAACCGT	Lipid, fatty acid and steroid metabolism -> Lipid and fatty acid transport;Transport -> Lipid and fatty acid transport;Lipid, fatty acid and steroid metabolism -> Steroid metabolism -> Cholesterol metabolism	Transporter;Transfer/carrier protein -> Apolipoprotein
Transmembrane protein 86A	1810054O13Rik	1.82768	-1.01365	2.17511	-1.05198	-1.53319	1.96741	-1.02457	1.37239	2.75455	-1.02341	1.08498	2.2582	2.85319	NM_026436.1	CCAGCACACCAACAATGCTTTCTTCCAGCTCTGGGAGTGAGTTCTAAATG	Biological process unclassified	Molecular function unclassified
record removed	2300002G24Rik	-1.03022	1.71568	-1.23591	1.56089	1.24385	-1.8743	9.58566	15.5201	18.4906	4.32786	17.8592	17.685	2.78296	XM_149339.1	CACTTTGATGTTCAGAAACTTCACCCTGTTCTTAGACCTGTCCTCTAACG
Interleukin 7	Il7	-1.13301	-1.20243	1.23	-1.40719	-1.10888	1.32783	-1.27687	1.39255	1.56444	-1.36683	1.72468	1.91886	2.72084	NM_008371.2	TAGATATCCCACATCTCCTACGTGTCAGTCCTTTGTCCTGAGGAACTGGT	Signal transduction -> Cell surface receptor mediated signal transduction -> Cytokine and chemokine mediated signaling pathway;Signal transduction -> Intracellular signaling cascade -> JAK-STAT cascade;Signal transduction -> Cell communication -> Ligand-mediated signaling;Immunity and defense;Apoptosis -> Inhibition of apoptosis	Signaling molecule -> Cytokine -> Interleukin	go_component: extracellular [goid 0005576] [evidence IEA]; go_function: cytokine activity [goid 0005125] [evidence IDA] [pmid 12490655]; go_function: hematopoietin/interferon-class (D200-domain) cytokine receptor binding [goid 0005126] [evidence IEA]; go_function: interleukin-7 receptor binding [goid 0005139] [evidence IEA]; go_function: growth factor activity [goid 0008083] [evidence IEA]; go_pr…
Aldehyde dehydrogenase 3 family, member B1	Aldh3b1	1.08194	1.15506	1.25774	1.17248	1.04163	1.21899	1.03714	1.37699	2.29293	-1.0791	1.52798	2.40426	2.67019	NM_026316.2	CACTTCTGAACTACCCACCCTCTCGTGGATAGTGTTGCAAGGGAGCAGTG	Other metabolism -> Other carbon metabolism	Oxidoreductase -> Dehydrogenase
GIPC PDZ domain containing family, member 2	Semcap2	-1.11515	4.685	2.76898	1.70085	1.10407	1.52565	1.60168	1.69545	3.30071	1.23692	2.229	3.33414	2.63965	NM_016867.1	GCCTTCTCCGGGGTCTTAGACACTGTTATGAACTCTACTTTAGCCTCCTG	Signal transduction -> Cell surface receptor mediated signal transduction -> G-protein mediated signaling;Signal transduction -> Intracellular signaling cascade -> Other intracellular signaling cascade;Signal transduction -> Cell communication;Developmental processes;Oncogenesis -> Other oncogenesis	Transferase -> Acetyltransferase
Mannosidase, alpha, class 1C, member 1	Man1c1	-1.03961	-1.33859	-1.71248	-1.146	-1.78899	1.1393	-1.25957	-1.76103	-1.32606	-1.00805	-1.55951	-1.03918	2.62927	NM_207237	CCTGCTATCCGTAGCACACATGTCAAAGGGAAAGGGTCACTTGCTGCACA	Carbohydrate metabolism -> Other polysaccharide metabolism;Protein metabolism and modification -> Protein modification -> Protein glycosylation	Hydrolase
Protein tyrosine phosphatase, non-receptor type 6	Hcph	1.19336	1.09709	1.27395	1.03302	1.22664	1.27471	-1.2047	-1.10435	-1.21232	-1.54497	-1.23986	-1.25776	2.61603	NM_013545.1	CAGAGGCTTCCACCCGATAGACTGAGACCTGTGGCCCTCACCAGACCCTA	Protein metabolism and modification -> Protein modification -> Protein phosphorylation;Signal transduction -> Cell surface receptor mediated signal transduction -> Cytokine and chemokine mediated signaling pathway;Signal transduction -> Cell surface receptor mediated signal transduction -> Receptor protein tyrosine kinase signaling pathway;Immunity and defense;Developmental processes -> Other dev…	Phosphatase -> Protein phosphatase	go_component: cytoplasm [goid 0005737] [evidence TAS] [pmid 8943354]; go_function: protein tyrosine phosphatase activity [goid 0004725] [evidence IDA] [pmid 8943354]; go_function: protein binding [goid 0005515] [evidence IPI] [pmid 8943354]; go_function: protein phosphatase activity [goid 0004721] [evidence ISS] [pmid 12466851]; go_function: prenylated protein tyrosine phosphatase activity [goid …
Glutathione S-transferase, theta 3	Gstt3	1.14154	-1.24276	1.03446	1.12238	1.2141	1.29234	-1.93025	1.19263	2.03874	-1.96437	1.15336	1.58172	2.61557	NM_133994.2	CCGGCTCCAAACTGTCAAGCTACTTAATCTTGTGCCATAAGACGTCTTTT	Immunity and defense -> Detoxification;Immunity and defense -> Antioxidation and free radical removal	Transferase -> Other transferase;Isomerase -> Epimerase/racemase	go_component: cellular_component unknown [goid 0008372] [evidence ND]; go_function: transferase activity [goid 0016740] [evidence IEA]; go_function: glutathione transferase activity [goid 0004364] [evidence IDA] [pmid 12038961]; go_process: glutathione metabolism [goid 0006749] [evidence IDA] [pmid 12038961]
Interferon dependent positive acting transcription factor 3 gamma	Isgf3g	-1.01353	1.17779	-1.08502	-1.37417	-1.86908	-1.21705	1.46555	8.84371	10.1519	1.07262	2.1881	2.09755	2.59649	NM_008394.2	GGAAAGTTCCAAAGGGTGTGATCTCAGAGGGAATTGTATGCTCCTCCCAG	Nucleoside, nucleotide and nucleic acid metabolism -> mRNA transcription -> mRNA transcription regulation;Immunity and defense -> Interferon-mediated immunity;Oncogenesis	Transcription factor -> Other transcription factor;Nucleic acid binding	go_component: nucleus [goid 0005634] [evidence IEA]; go_component: transcription factor complex [goid 0005667] [evidence IEA]; go_function: DNA binding [goid 0003677] [evidence IEA]; go_function: transcription factor activity [goid 0003700] [evidence IEA]; go_function: translation regulator activity [goid 0045182] [evidence IEA]; go_function: ATP binding [goid 0005524] [evidence ISS] [pmid 124668…
Guanylate nucleotide binding protein 1	Gbp1	1.04982	-1.13405	1.27707	-1.30333	-1.3239	-1.08073	1.69472	9.77495	5.34848	-1.26201	1.71491	1.28998	2.58297	NM_010259.1	CTTTCATGCTCCAGCCTACTGTGTTTCCTTTCTAATCTCTCTTTTTATTT	Immunity and defense -> Macrophage-mediated immunity;Immunity and defense -> Interferon-mediated immunity	Select regulatory molecule -> G-protein -> Large G-protein	go_function: GTP binding [goid 0005525] [evidence IEA]; go_function: GTPase activity [goid 0003924] [evidence IEA]; go_function: ATP binding [goid 0005524] [evidence ISS] [pmid 12466851]; go_process: immune response [goid 0006955] [evidence IEA]
Toll-like receptor 5	Tlr5	1.14264	-1.51342	1.03168	-1.20882	-1.10308	1.31997	-1.45837	-1.40045	-1.04696	-2.39131	-1.60996	-1.02151	2.53252	NM_016928.1	GCACGGGACCTCTCAACCTGGCATTCATGCCCTTTCACGACTTAGCACCG			go_component: integral to membrane [goid 0016021] [evidence TAS] [pmid 12466851]; go_component: membrane [goid 0016020] [evidence IEA]; go_component: extracellular space [goid 0005615] [evidence TAS] [pmid 12466851]; go_function: receptor activity [goid 0004872] [evidence IEA]; go_function: transmembrane receptor activity [goid 0004888] [evidence IEA]; go_function: nucleic acid binding [goid 0003…
Phosphatidic acid phosphatase type 2B	Ppap2b	-1.46527	2.29143	-1.28157	-1.19291	-1.11542	-2.15762	2.85424	-1.22677	-1.9572	1.0485	-2.00847	-3.60903	2.5049	NM_080555.1	CTGCACGTTCCTGCTGCTCTCCGATCTCATCAGACAGTAGAATGTAGGGA	Lipid, fatty acid and steroid metabolism -> Steroid metabolism;Signal transduction -> Cell surface receptor mediated signal transduction -> G-protein mediated signaling	Phosphatase -> Other phosphatase	go_component: integral to membrane [goid 0016021] [evidence TAS] [pmid 12466851]; go_function: lipid phosphatase activity [goid 0042577] [evidence IMP] [pmid 12925589]; go_process: phospholipid metabolism [goid 0006644] [evidence IMP] [pmid 12925589]; go_process: blood vessel development [goid 0001568] [evidence IMP] [pmid 12925589]; go_process: regulation of Wnt receptor signaling pathway [goid …
Myosin, light polypeptide kinase	Mylk	1.06478	-1.04359	-1.15228	1.17045	-1.29542	-1.00291	-1.10224	1.35891	1.40933	-1.25349	1.32374	1.10617	2.49698	NM_139300	CGGGAGACTGTCCTCTATGGCAATGATCTCAGGGCTCAGTGGCAGGAAAT	Protein metabolism and modification -> Protein modification -> Protein phosphorylation;Signal transduction -> Cell communication -> Cell adhesion-mediated signaling;Signal transduction -> Cell communication -> Extracellular matrix protein-mediated signaling;Muscle contraction;Cell structure and motility	Kinase -> Protein kinase -> Non-receptor serine/threonine protein kinase	go_component: cytoskeleton [goid 0005856] [evidence IEA]; go_function: kinase activity [goid 0016301] [evidence IEA]; go_function: ATP binding [goid 0005524] [evidence IEA]; go_function: transferase activity [goid 0016740] [evidence IEA]; go_process: cytoskeleton organization and biogenesis [goid 0007010] [evidence IEA]
Matrilin 4	Matn4	1.85118	3.3961	1.36125	2.02865	-1.144	-1.44472	1.20224	1.15197	1.20077	1.3044	1.37669	1.15066	2.48025	NM_013592.2	GTGCTGGTGGGGAAGGACTGCTACACTCGCCGCGAGCTTTGTTGGATTTC	Cell adhesion;Cell structure and motility -> Cell structure	Extracellular matrix -> Extracellular matrix structural protein	go_component: kinesin complex [goid 0005871] [evidence IEA]; go_component: extracellular space [goid 0005615] [evidence TAS] [pmid 12466851]; go_function: calcium ion binding [goid 0005509] [evidence ISS] [pmid 12466851]
Prolactin family 2, subfamily c, member 2	Plf	-1.49948	3.08074	11.8887	-1.43264	2.23551	1.01149	1.09954	5.17684	10.939	1.65515	3.74546	3.03245	2.41959	NM_031191	AGTCCGGAACGGGGTTAATGCCCTCATGAGCACCATGCTTCAGAATGGAG	Signal transduction -> Cell surface receptor mediated signal transduction -> G-protein mediated signaling;Developmental processes;Cell proliferation and differentiation	Signaling molecule -> Peptide hormone	go_component: extracellular [goid 0005576] [evidence IEA]; go_function: hormone activity [goid 0005179] [evidence IEA]
Ubiquitin-activating enzyme E1-like	Ube1l	1.02699	-1.46467	1.04567	-1.58509	-1.69832	-1.05648	-1.12512	4.42101	5.30424	-1.36844	1.2812	1.70449	2.3929	NM_023738.2	TGACGAGGTAGCCACACCACGCCACCACTTGGCCATAACAAACTCTGCAT	Protein metabolism and modification -> Protein modification;Protein metabolism and modification -> Proteolysis	Ligase -> Other ligase
Vesicle-associated membrane protein 5	Vamp5	-1.0432	-1.2801	1.11681	1.08486	-1.13363	1.20212	-1.22753	-1.24263	1.51842	-1.08762	-1.50985	1.56597	2.38226	NM_016872.1	GCCAGCAGCAGGCGGACGAAGTGACGGAAATCATGCTCAACAATTTCGAC	Intracellular protein traffic -> Exocytosis;Developmental processes -> Mesoderm development -> Muscle development	Membrane traffic protein -> Other membrane traffic protein	go_component: integral to membrane [goid 0016021] [evidence TAS] [pmid 12466851]; go_component: integral to plasma membrane [goid 0005887] [evidence IDA] [pmid 9725904]; go_component: kinesin complex [goid 0005871] [evidence IEA]; go_process: myogenesis [goid 0007519] [evidence IDA] [pmid 9725904]
Chemokine (C-C motif) ligand 7	Ccl7	-1.89522	-1.38118	-1.16409	-1.96586	-1.70255	-1.80566	9.3597	-2.85739	-1.56145	8.76323	-1.61373	-1.37688	2.37275	NM_013654	GGAAGTCTGCGCTGAAGCCCATCAGAAGTGGGTCGAGGAGGCTATAGCAT	Signal transduction -> Cell surface receptor mediated signal transduction -> Cytokine and chemokine mediated signaling pathway;Signal transduction -> Cell communication -> Ligand-mediated signaling;Immunity and defense -> Cytokine/chemokine mediated immunity	Signaling molecule -> Chemokine	go_component: extracellular [goid 0005576] [evidence IEA]; go_component: extracellular space [goid 0005615] [evidence TAS] [pmid 12466851]; go_component: membrane [goid 0016020] [evidence ISS] [pmid 12466851]; go_function: cytokine activity [goid 0005125] [evidence IEA]; go_function: chemokine activity [goid 0008009] [evidence IEA]; go_function: heparin binding [goid 0008201] [evidence IEA]; go_f…
FK506 binding protein 11	Fkbp11	-1.09605	-1.38196	-2.38619	-1.3147	-1.59204	-1.76237	-1.17743	-1.908	-2.24538	-1.43731	-1.78536	-1.91908	2.3688	NM_024169.2	GGTGCAGTACGATGTGGAGCTGATCGCTTTGATTCGAGCCAACTACTGGC	Protein metabolism and modification -> Protein folding	Isomerase -> Other isomerase	go_component: extracellular space [goid 0005615] [evidence TAS] [pmid 12466851]; go_component: integral to membrane [goid 0016021] [evidence TAS] [pmid 12466851]; go_function: isomerase activity [goid 0016853] [evidence IEA]; go_function: peptidyl-prolyl cis-trans isomerase activity [goid 0003755] [evidence IEA]; go_process: protein folding [goid 0006457] [evidence IEA]
Interleukin 15	Il15	1.02078	-1.18156	1.49261	-1.24621	-1.13845	1.49954	1.14696	4.4784	5.59584	-1.03471	1.59398	2.15097	2.36494	NM_008357.1	ACGTCCTGACTGCATGCGAGCCTCTTCCGTGTTTCTGTTATTAAGGTACC	Signal transduction -> Cell surface receptor mediated signal transduction -> Cytokine and chemokine mediated signaling pathway;Signal transduction -> Intracellular signaling cascade -> MAPKKK cascade;Signal transduction -> Intracellular signaling cascade -> JAK-STAT cascade;Signal transduction -> Cell communication -> Ligand-mediated signaling;Immunity and defense;Apoptosis -> Inhibition of apopt…	Signaling molecule -> Cytokine -> Interleukin	go_component: extracellular [goid 0005576] [evidence IEA]; go_function: cytokine activity [goid 0005125] [evidence IEA]; go_function: hematopoietin/interferon-class (D200-domain) cytokine receptor binding [goid 0005126] [evidence IEA]; go_process: immune response [goid 0006955] [evidence IEA]
Thrombospondin 1	Thbs1	-1.54844	1.03491	-1.71067	-1.41728	-1.91834	-1.61695	1.7542	-1.18147	-1.19127	2.02662	-1.02245	-1.21175	2.36324	NM_011580	GACCCTAACTGGGTTGTCCGCCATCAGGGCAAAGAACTTGTCCAGACTGT	Immunity and defense -> Blood clotting;Developmental processes -> Other developmental process	Signaling molecule -> Other signaling molecule;Select regulatory molecule -> Other enzyme regulator;Extracellular matrix -> Other extracellular matrix	go_component: extracellular space [goid 0005615] [evidence IDA] [pmid 12498716]; go_function: cell adhesion molecule activity [goid 0005194] [evidence IEA]; go_function: calcium ion binding [goid 0005509] [evidence IEA]; go_function: structural molecule activity [goid 0005198] [evidence IEA]; go_function: heparin binding [goid 0008201] [evidence IEA]; go_process: negative regulation of angiogenes…
Arrestin domain containing 4	Arrdc4	-1.07697	1.11922	1.52097	1.11875	1.04316	-1.00975	1.45579	2.5313	3.17314	2.13007	3.62088	3.97043	2.3596	NM_025549.1	ATGGTTGGCTGTTGGCTTTTCACCTCTGGTCCTGTGTCACTGAGCGTCAA	Biological process unclassified	Molecular function unclassified
Caveolin, caveolae protein 1	Cav1	1.05172	-1.04363	-1.03606	-1.11852	-1.39664	-1.0135	-1.68669	-3.51774	-1.68063	-1.29405	-2.00092	-1.10506	2.34437	NM_007616.2	GTGTTCCAAGACATGTCTGTTCTCCCTAGATACTCAGTTTTATACAAGTC	Lipid, fatty acid and steroid metabolism -> Lipid and fatty acid transport;Transport -> Lipid and fatty acid transport;Signal transduction -> Cell surface receptor mediated signal transduction -> G-protein mediated signaling;Intracellular protein traffic -> Endocytosis;Transport -> Extracellular transport and import	Select regulatory molecule -> G-protein modulator;Miscellaneous function -> Structural protein;Miscellaneous function -> Transmembrane receptor regulatory/adaptor protein;Membrane traffic protein
Thrombospondin 1	Thbs1	-1.5234	1.16546	-1.69017	-1.25462	-1.75975	-1.496	1.9036	-1.12949	-1.07766	2.10785	1.05488	-1.09322	2.34398	NM_011580.1	CAGATGGCGTCTCAGCCACAGGCCAAAGACCGGTTATATCAGAGTGGTGA	Immunity and defense -> Blood clotting;Developmental processes -> Other developmental process	Signaling molecule -> Other signaling molecule;Select regulatory molecule -> Other enzyme regulator;Extracellular matrix -> Other extracellular matrix	go_component: extracellular space [goid 0005615] [evidence IDA] [pmid 12498716]; go_function: cell adhesion molecule activity [goid 0005194] [evidence IEA]; go_function: calcium ion binding [goid 0005509] [evidence IEA]; go_function: structural molecule activity [goid 0005198] [evidence IEA]; go_function: heparin binding [goid 0008201] [evidence IEA]; go_process: negative regulation of angiogenes…
Hyaluronan synthase1	Has1	1.08721	3.69928	-1.44344	3.34487	-1.15112	-2.44919	7.63852	1.12513	-1.48827	4.58611	1.12497	-1.62663	2.33867	NM_008215.1	GGGAGGGGTAATTTATTGATCAGGGAGTGGGATTGTAGGACCAGGGCCAG	Carbohydrate metabolism -> Other polysaccharide metabolism	Synthase and synthetase -> Synthase;Transferase -> Glycosyltransferase	go_component: integral to membrane [goid 0016021] [evidence TAS] [pmid 12466851]; go_component: extracellular space [goid 0005615] [evidence TAS] [pmid 12466851]; go_function: transferase activity, transferring glycosyl groups [goid 0016757] [evidence IEA]; go_function: transferase activity [goid 0016740] [evidence IEA]; go_function: oxidoreductase activity [goid 0016491] [evidence ISS] [pmid 124…
DNA segment, Chr 12, ERATO Doi 647, expressed	D12Ertd647e	1.14423	1.22041	-1.06331	1.04314	-1.50112	-1.09712	1.1809	1.40542	1.89267	1.19101	1.24707	1.62584	2.32612	NM_026790.1	GGCAGATATGGCGATAGAGGTGGCAGACATTTCAACAGAAGAGGCACTGC	Immunity and defense	Molecular function unclassified
RIKEN cDNA 9130022K13 gene	9130022K13Rik	1.1031	-1.40115	1.65868	-1.23411	1.08468	1.35639	1.16258	1.82062	2.59124	-2.47336	-1.0487	1.34068	2.32527	XM_203652.2	GGGGATGCTGGGAATACCACCTGTCCAATCATCACAAGTTCTTGGCCTTC
Poly (ADP-ribose) polymerase family, member 3	Adprtl3	1.12674	1.00461	-1.16261	-1.05432	-2.08303	-1.27581	1.2614	2.55927	2.37792	-1.01319	1.51887	1.4662	2.31953	NM_145619.2	CTGGTTAGGGATGGACTGCACAGCTTAGATCACCTAATGACACCGTTGTC	Nucleoside, nucleotide and nucleic acid metabolism -> DNA metabolism -> DNA repair;Protein metabolism and modification -> Protein modification -> Protein ADP-ribosylation;Immunity and defense -> Stress response	Transferase -> Glycosyltransferase	go_function: transferase activity [goid 0016740] [evidence IEA]
Nuclear factor of activated T-cells, cytoplasmic, calcineurin-dependent 1	Nfatc1	1.33017	-1.15668	-1.0461	-1.23737	-1.53493	1.15311	1.14676	-1.07031	1.11147	1.33668	-1.14296	-1.04428	2.30028	NM_198429.1	GGAGTTAATGCCCCCTTATGGAACACGCCTGAATTGCACCTGTGGCTGGA	Nucleoside, nucleotide and nucleic acid metabolism -> mRNA transcription -> mRNA transcription regulation;Immunity and defense -> T-cell mediated immunity;Developmental processes -> Mesoderm development	Transcription factor -> Other transcription factor	go_component: cytoplasm [goid 0005737] [evidence IDA] [pmid 10903175]; go_component: nucleus [goid 0005634] [evidence IDA] [pmid 10903175]; go_function: transcription factor activity [goid 0003700] [evidence IEA]; go_function: DNA binding [goid 0003677] [evidence IDA] [pmid 10755616]; go_function: translation regulator activity [goid 0045182] [evidence IEA]; go_process: regulation of transcriptio…
Gap junction membrane channel protein beta 3	Gjb3	-1.67765	1.04417	-1.19941	1.32337	1.03918	-1.72441	-1.56825	-2.23031	-2.11799	-2.01029	-3.33458	-3.00069	2.29643	NM_008126.1	ATGCAAGGGTCTACTAGCGCTGGGATGGTACACAGGGCTTCTACCTACTG	Signal transduction	Cell junction protein -> Gap junction	go_component: integral to membrane [goid 0016021] [evidence TAS] [pmid 12466851]; go_component: gap junction [goid 0005921] [evidence IEA]; go_component: connexon complex [goid 0005922] [evidence IEA]; go_function: gap-junction forming channel activity [goid 0005243] [evidence IEA]; go_function: connexon channel activity [goid 0015285] [evidence IEA]; go_process: cell-cell signaling [goid 0007267…
Homeo box B5	Hoxb5	1.07606	1.4097	1.11573	-1.41007	-1.54143	1.35467	-1.99079	-1.37176	-1.18434	-2.11986	-1.43834	-1.30984	2.27654	NM_008268.1	AGTGAGCGGGTGGATGCTGTGCTACGTGTGAAATCTGTCTTTGCCAGGCC	Nucleoside, nucleotide and nucleic acid metabolism -> mRNA transcription -> mRNA transcription regulation;Developmental processes -> Segment specification;Developmental processes -> Ectoderm development -> Neurogenesis	Transcription factor -> Homeobox transcription factor;Nucleic acid binding	go_component: nucleus [goid 0005634] [evidence IEA]; go_component: transcription factor complex [goid 0005667] [evidence IEA]; go_function: DNA binding [goid 0003677] [evidence IDA] [pmid 12897140]; go_function: transcription factor activity [goid 0003700] [evidence IDA] [pmid 12897140]; go_process: pattern specification [goid 0007389] [evidence IEA]; go_process: regulation of transcription, DNA-…
Lectin, galactoside-binding, soluble, 3 binding protein	Lgals3bp	1.14235	-1.91767	-1.01405	1.0642	-1.12615	1.28601	-1.06873	4.34903	8.20913	-1.12593	1.56816	2.48568	2.26574	NM_011150.1	GGTCATACGCCCCTTCTACCTCACTAACTCCACTGACATGGTGTAAATGG	Signal transduction -> Cell communication -> Cell adhesion-mediated signaling;Immunity and defense -> Macrophage-mediated immunity	Receptor -> Other receptor	go_component: extracellular space [goid 0005615] [evidence TAS] [pmid 12466851]; go_component: membrane [goid 0016020] [evidence ISS] [pmid 12466851]; go_function: scavenger receptor activity [goid 0005044] [evidence TAS] [pmid 9013622]; go_function: protein binding [goid 0005515] [evidence IPI] [pmid 8341703]
Crystallin, beta B1	Crybb1	-1.08733	1.1553	-1.00387	1.12673	1.21824	1.13055	1.07259	-1.17962	-1.19358	-1.12261	-1.51545	-1.86542	2.22611	NM_023695.1	TACCGTGGCTACCAGTATCTGCTGGAGCCTGGCGACTTCCGGCACTGGAA	Sensory perception -> Vision;Developmental processes	Miscellaneous function -> Structural protein	go_component: cytoplasm [goid 0005737] [evidence IEA]; go_function: structural constituent of eye lens [goid 0005212] [evidence IEA]; go_process: sensory organ development [goid 0007423] [evidence IEA]
Vascular endothelial growth factor C	Vegfc	1.12348	1.01649	-1.09016	-1.35335	-1.52954	-1.69102	1.37562	-1.00261	-1.04517	1.2982	1.11354	-1.29819	2.20034	NM_009506.1	CCTTTAGTGAAGAAGTATGCCGCTGTGTCCCATCGTATTGGAAAAGGCCA	Signal transduction -> Cell communication -> Ligand-mediated signaling;Developmental processes -> Mesoderm development -> Angiogenesis;Cell cycle -> Cell cycle control;Cell proliferation and differentiation	Signaling molecule -> Growth factor	go_component: membrane [goid 0016020] [evidence IEA]; go_component: extracellular space [goid 0005615] [evidence TAS] [pmid 12466851]; go_function: growth factor activity [goid 0008083] [evidence IEA]; go_process: cell proliferation [goid 0008283] [evidence IEA]; go_process: regulation of cell cycle [goid 0000074] [evidence IEA]; go_process: angiogenesis [goid 0001525] [evidence IEA]; go_process:…
Glucosidase, alpha, acid	Gaa	1.36423	1.31362	1.14458	1.16439	-1.10547	1.09138	1.42958	3.07523	5.62487	1.38634	2.65293	3.63099	2.19032	NM_008064.2	CACCTGGCACTAGAGAATGTGGAGCTCGGCGTGGGGACATCGTGTCTGCA	Carbohydrate metabolism -> Glycogen metabolism	Hydrolase -> Glucosidase	go_component: lysosome [goid 0005764] [evidence TAS] [pmid 11785984]; go_function: alpha-glucosidase activity [goid 0004558] [evidence IMP] [pmid 11785984]; go_function: hydrolase activity, acting on glycosyl bonds [goid 0016798] [evidence IEA]; go_function: hydrolase activity, hydrolyzing O-glycosyl compounds [goid 0004553] [evidence IEA]; go_function: hydrolase activity [goid 0016787] [evidence…
Solute carrier family 24 (sodium/potassium/calcium exchanger), member 3	Slc24a3	1.29628	1.00077	-1.49969	1.05615	-2.18226	-1.65156	1.42063	1.12207	1.01714	1.51325	-1.20811	1.38732	2.17936	NM_053195.1	CGCCCGTGCTCTCCCTTGTATTTACTTTAAGCACTGATCACTTATCATCC	Transport -> Ion transport -> Cation transport	Transporter	go_component: integral to membrane [goid 0016021] [evidence TAS] [pmid 12466851]; go_component: plasma membrane [goid 0005886] [evidence TAS] [pmid 11294880]; go_function: calcium, potassium:sodium antiporter activity [goid 0008273] [evidence IDA] [pmid 11294880]; go_function: symporter activity [goid 0015293] [evidence IEA]; go_function: antiporter activity [goid 0015297] [evidence IEA]; go_proc…
Keratin 6A	Krt2-6a	-1.42519	1.87473	-1.8477	2.48295	1.01504	-1.57592	3.12423	1.08288	-2.41235	2.19934	1.70818	-3.41196	2.16918	NM_008476.2	CACCAAGAGCTTGTCTCTGGTCCCAGATGTCATGGCTGCAGCTGAACCAC	Developmental processes -> Ectoderm development;Cell structure and motility -> Cell structure	Cytoskeletal protein -> Intermediate filament;Miscellaneous function -> Structural protein	go_component: intermediate filament [goid 0005882] [evidence IEA]; go_component: kinesin complex [goid 0005871] [evidence IEA]; go_function: structural constituent of cytoskeleton [goid 0005200] [evidence IEA]; go_process: cytoskeleton organization and biogenesis [goid 0007010] [evidence IEA]
Heat shock protein 90kDa alpha (cytosolic), class A member 1	Hspca	1.30258	2.66428	-2.58302	1.38258	-2.02123	-1.50121	1.96572	2.04623	1.71679	1.49169	1.46732	1.09892	2.16815	NM_010480	ATATGATTGAGCCCATTGATGAGTATTGTGTGCAACAGCTGAAGGAATTT	Protein metabolism and modification -> Protein folding;Immunity and defense -> Stress response	Chaperone -> Hsp 90 family chaperone	go_component: cytosol [goid 0005829] [evidence IDA] [pmid 12885400]; go_function: chaperone activity [goid 0003754] [evidence IEA]; go_function: heat shock protein activity [goid 0003773] [evidence IEA]; go_function: ATP binding [goid 0005524] [evidence IEA]; go_function: protein binding [goid 0005515] [evidence IPI] [pmid 12885400]; go_function: protein homodimerization activity [goid 0042803] […
Phospholipid scramblase 4	Plscr4	1.15497	1.03298	1.58528	1.08372	-1.23243	1.35384	-1.32353	-1.53744	1.34787	-1.06636	-1.40258	1.72838	2.16169	NM_178711.2	CCTTTGCCCACCCACACCCCATTCTAGCACTTTGCATCACGTTGATAGTG	Lipid, fatty acid and steroid metabolism -> Lipid and fatty acid transport;Transport -> Lipid and fatty acid transport;Lipid, fatty acid and steroid metabolism -> Phospholipid metabolism;Immunity and defense -> Blood clotting	Transfer/carrier protein -> Other transfer/carrier protein
Transglutaminase 2, C polypeptide	Tgm2	-1.03191	-1.07955	-1.63756	-1.21784	-1.51238	-1.07018	1.00183	-1.41317	-1.48676	1.05568	-1.42193	1.01853	2.1593	NM_009373.2	GCATTTAACGTGTTCTGCTTTACACAGAGGATCGCACCGTGAGCCGTGCT	Protein metabolism and modification -> Protein modification	Transferase -> Acyltransferase;Transferase -> Other transferase	go_function: calcium ion binding [goid 0005509] [evidence IEA]; go_function: acyltransferase activity [goid 0008415] [evidence IEA]; go_function: transferase activity [goid 0016740] [evidence IEA]; go_function: protein-glutamine gamma-glutamyltransferase activity [goid 0003810] [evidence IEA]; go_function: cysteine-type endopeptidase activity [goid 0004197] [evidence ISS] [pmid 12466851]; go_proc…
Guanylate binding protein 6	9830147J24Rik	1.04425	-1.00603	1.17952	-1.01906	-1.33018	1.05269	2.49341	5.73448	4.1697	1.07352	1.26229	1.16016	2.14869	NM_145545.2	CTAAGTATAGCTTTCCCCCACCTCCCTGAGACTTACTTTTGAAGTCCATC	Immunity and defense -> Macrophage-mediated immunity;Immunity and defense -> Interferon-mediated immunity	Select regulatory molecule -> G-protein -> Large G-protein	go_function: GTPase activity [goid 0003924] [evidence ISS] [pmid 12466851]; go_function: GTP binding [goid 0005525] [evidence ISS] [pmid 12466851]; go_process: immune response [goid 0006955] [evidence ISS] [pmid 12466851]
Cellular retinoic acid binding protein II	Crabp2	-1.02608	1.20974	-1.32991	-1.05482	-1.29324	-1.27832	-1.2236	1.1516	1.29857	-1.36969	-1.32552	-1.0139	2.13686	NM_007759.1	TGCCCGCTACAGGACACAAACCTCCCTCCCACGTCCATCTTACAAACTAG	Lipid, fatty acid and steroid metabolism -> Lipid and fatty acid transport;Transport -> Lipid and fatty acid transport;Lipid, fatty acid and steroid metabolism -> Lipid and fatty acid binding;Coenzyme and prosthetic group metabolism -> Vitamin/cofactor transport;Transport -> Vitamin/cofactor transport;Signal transduction -> Cell communication -> Steroid hormone-mediated signaling;Developmental pr…	Transfer/carrier protein -> Other transfer/carrier protein	go_function: transporter activity [goid 0005215] [evidence IEA]; go_function: binding [goid 0005488] [evidence IEA]; go_function: lipid binding [goid 0008289] [evidence IEA]; go_process: transport [goid 0006810] [evidence IEA]
Bisphosphate 3'-nucleotidase 1	Bpnt1	-1.35989	1.27069	-1.93082	1.06616	-1.60139	-1.55897	1.983	1.87365	1.25663	1.07863	1.12009	-1.06571	2.1362	NM_011794.2	GCAGTCAACATTCCTGCTGATAAACCAGATTTCTTCAGGGCACAGAGTCT	Nucleoside, nucleotide and nucleic acid metabolism	Nucleic acid binding -> Nuclease;Phosphatase -> Other phosphatase	go_component: extracellular space [goid 0005615] [evidence TAS] [pmid 12466851]; go_component: intracellular [goid 0005622] [evidence ISS] [pmid 12466851]; go_function: 3(2),5-bisphosphate nucleotidase activity [goid 0008441] [evidence IDA] [pmid 10224133]; go_function: inositol/phosphatidylinositol phosphatase activity [goid 0004437] [evidence ISS] [pmid 12466851]; go_function: transcription fac…
Procollagen-proline, 2-oxoglutarate 4-dioxygenase (proline 4-hydroxylase), alpha II polypeptide	P4ha2	1.17025	1.16618	-1.28336	1.28679	-2.31104	1.11282	2.12793	2.40467	1.87996	1.51949	1.29664	-1.05468	2.13225	NM_011031	GTGTCTTGGCATGGCTGCGGTAGAGCCAGACTATAGCACCCGGCACGGTG	Protein metabolism and modification -> Protein modification	Oxidoreductase -> Hydroxylase	go_component: endoplasmic reticulum [goid 0005783] [evidence IEA]; go_component: extracellular space [goid 0005615] [evidence TAS] [pmid 12466851]; go_function: procollagen-proline 4-dioxygenase activity [goid 0004656] [evidence IDA] [pmid 7753822]; go_function: protein binding [goid 0005515] [evidence IPI] [pmid 7753822]; go_function: oxidoreductase activity [goid 0016491] [evidence IEA]; go_fun…
Immunity-related GTPase family, M	Ifi1	-1.17206	-1.31876	1.30516	-1.28606	-1.78672	-1.33116	1.87808	6.79133	6.84709	-1.25785	1.60639	1.67061	2.12588	NM_008326.1	CATCTCCCCTGTCTCGATTCTAATGCATTGTTCCACTGAGGGACAGGGAC	Biological process unclassified	Molecular function unclassified
RIKEN cDNA 5133400G04 gene	5133400G04Rik	1.03028	-1.21306	2.05031	-1.05389	1.17219	1.25791	-1.53042	-1.37884	-1.29086	-1.19647	-1.16008	-1.16319	2.11984	NM_027733.2	TGATCAGATCAGCGTGCGGTATTCTTCACAGCCATAAAGGAACGGGCTCG	Biological process unclassified	Molecular function unclassified
Proteasome (prosome, macropain) 26S subunit, ATPase 3, interacting protein	Psmc3ip	-1.10491	-1.28522	1.06828	-1.34063	1.06294	-1.36398	-1.62768	-1.8962	-2.96094	-1.30216	-1.85867	-2.27305	2.10873	NM_008949.2	AGCCATAGTGTTAGATAGAGGCTGGTGATCAGAAAGGACGGTCATGTCCG	Signal transduction -> Other signal transduction	Signaling molecule -> Other signaling molecule;Nucleic acid binding -> Other DNA-binding protein;Select regulatory molecule
Interferon dependent positive acting transcription factor 3 gamma	Isgf3g	1.00599	1.02591	1.05368	-1.06493	-1.45689	-1.04801	1.1067	4.68166	4.79845	1.0152	1.60899	1.52546	2.10498	NM_008394.2	ACCCGAAAGCTGCGGAGCTGGATCGTGGAGCAGGTGGAGAGTGGCCATTT	Nucleoside, nucleotide and nucleic acid metabolism -> mRNA transcription -> mRNA transcription regulation;Immunity and defense -> Interferon-mediated immunity;Oncogenesis	Transcription factor -> Other transcription factor;Nucleic acid binding	go_component: nucleus [goid 0005634] [evidence IEA]; go_component: transcription factor complex [goid 0005667] [evidence IEA]; go_function: DNA binding [goid 0003677] [evidence IEA]; go_function: transcription factor activity [goid 0003700] [evidence IEA]; go_function: translation regulator activity [goid 0045182] [evidence IEA]; go_function: ATP binding [goid 0005524] [evidence ISS] [pmid 124668…
Tripartite motif protein 47	Trim47	-1.09325	1.03958	-1.45847	1.02381	-1.06749	1.04448	1.20338	1.03706	-1.04065	1.42443	1.08686	-1.05292	2.10126	NM_172570.2	CAGATTGGACCTCTCAAGAAATCGTGCATAACCGTGCTGAAGAGGAGGTG	Protein metabolism and modification -> Proteolysis	Ligase -> Ubiquitin-protein ligase	go_component: intracellular [goid 0005622] [evidence ISS] [pmid 12466851]; go_function: zinc ion binding [goid 0008270] [evidence ISS] [pmid 12466851]
RIKEN cDNA 2810003C17 gene	2810003C17Rik	-1.04336	-1.06426	-2.31003	-1.19533	-2.2364	-1.96489	1.24301	-1.00747	1.65805	-1.17423	1.01664	1.27405	2.09972	NM_145144.1	TTTTTAACCTCTCTAGTTAAGGGCTTAGCTTTCTTGGGACATCGGCTGCC	Immunity and defense -> Stress response;Cell cycle -> Cell cycle control;Cell proliferation and differentiation	Select calcium binding protein -> Calmodulin related protein;Select calcium binding protein -> Annexin	go_function: calcium ion binding [goid 0005509] [evidence ISS] [pmid 12466851]
Lectin, galactose binding, soluble 9	Lgals9	1.1292	-1.03646	-1.02246	-1.02226	-1.49972	-1.30163	-1.06574	4.34526	4.94365	-1.03118	1.70097	2.17454	2.09766	NM_010708.1	ACCACCGCCTGAAGAACTTGCAGGATATCAACACTCTAGAAGTGGCGGGT	Cell adhesion;Immunity and defense -> Other immune and defense;Apoptosis -> Induction of apoptosis	Signaling molecule -> Other signaling molecule;Cell adhesion molecule -> Other cell adhesion molecule	go_function: galactose binding lectin [goid 0005531] [evidence IEA]; go_function: lectin [goid 0005530] [evidence IEA]; go_function: sugar binding [goid 0005529] [evidence IEA]; go_process: heterophilic cell adhesion [goid 0007157] [evidence IEA]
Sphingomyelin phosphodiesterase, acid-like 3B	Smpdl3b	1.04646	-1.05294	-1.68251	1.14737	-1.33252	-1.34797	-1.11986	-1.33387	-1.88413	-1.39564	-1.35822	-1.46086	2.09457	NM_133888.1	GTCCCTGCTCAAGGTCTGAACTGGGAACGTACGTGGTGTGCAAAACCCCT	Developmental processes -> Ectoderm development -> Neurogenesis;Other metabolism	Hydrolase -> Phosphodiesterase	go_component: extracellular space [goid 0005615] [evidence TAS] [pmid 12466851]; go_function: hydrolase activity [goid 0016787] [evidence IEA]; go_function: hydrolase activity, acting on glycosyl bonds [goid 0016798] [evidence IEA]; go_process: carbohydrate metabolism [goid 0005975] [evidence IEA]
S100 calcium binding protein A1	S100a1	1.11327	1.14341	1.43451	1.20235	1.12375	1.38477	-1.44506	-2.15991	-1.81218	-1.13612	-1.61869	-1.30715	2.09147	NM_011309.2	TGGCCACATTTGCAGCGTGCCCTTCTGTCGAGAATCTGTTCCGACGTCAG	Signal transduction -> Intracellular signaling cascade	Select calcium binding protein -> Calmodulin related protein	go_component: sarcoplasmic reticulum [goid 0016529] [evidence IDA] [pmid 12804600]; go_function: calcium ion binding [goid 0005509] [evidence IEA]
Arylformamidase	Afmid	1.18672	-1.01727	1.10298	-1.11016	-1.09648	1.20111	-1.30532	-1.6532	-1.2923	-1.39132	-1.67268	-1.31507	2.09108	NM_027827.2	GTAGCTGAGTGCTGGAGTTCTGCCTATCTCCTACTGCAAGAGAAGGTGGG	Biological process unclassified	Hydrolase -> Lipase	go_component: cytoplasm [goid 0005737] [evidence IDA] [pmid 12411446]; go_component: cytosol [goid 0005829] [evidence IDA] [pmid 12007602]; go_function: arylformamidase activity [goid 0004061] [evidence IDA] [pmid 12411446]; go_function: hydrolase activity [goid 0016787] [evidence IEA]; go_process: tryptophan catabolism to kynurenine [goid 0019441] [evidence TAS] [pmid 12007602]
Procollagen, type IV, alpha 5	Col4a5	1.18007	-1.11913	-1.01589	1.04704	-2.11169	1.2025	-1.114	-1.451	1.38572	1.33347	1.01343	1.63634	2.08584	NM_007736.1	GTACCTCAGCAATGTGCCAGAGCAAGGGCTCCATCCTTCCTTATGAAAGC	Biological process unclassified	Molecular function unclassified	go_component: collagen [goid 0005581] [evidence IEA]; go_component: basement membrane [goid 0005604] [evidence IDA] [pmid 12466851]; go_component: microfibril [goid 0001527] [evidence IEA]; go_component: extracellular matrix [goid 0005578] [evidence ISS] [pmid 12466851]; go_component: collagen type IV [goid 0005587] [evidence ISS] [pmid 12466851]; go_component: extracellular space [goid 0005615] …
record removed	Cspg2	-1.172	-1.15039	-1.03623	-1.04105	1.019	1.18814	1.04216	-1.2243	-1.63317	1.18612	-1.43836	-1.87687	2.08428	NM_019389.1	GAACCAGACATGCTTCCCTCTCCCTGATAGCAGATTTGATGCCTACTGCT			go_component: extracellular matrix [goid 0005578] [evidence IDA] [pmid 14620382]; go_function: lectin [goid 0005530] [evidence IEA]; go_function: calcium ion binding [goid 0005509] [evidence IEA]; go_function: sugar binding [goid 0005529] [evidence IEA]; go_function: hyaluronic acid binding [goid 0005540] [evidence IEA]; go_process: cell adhesion [goid 0007155] [evidence IEA]; go_process: heterop…
DnaJ (Hsp40) homolog, subfamily B, member 1	Dnajb1	5.20041	5.1566	1.55305	2.4467	-1.87255	-1.50139	5.85076	2.08193	1.40907	2.91127	1.48745	-1.04018	2.07872	NM_018808.1	GGGCGTGAAAGTATCTGTTCTTTGGAGCTAGCCTGGTGTTCTGACCATTC	Protein metabolism and modification -> Protein folding	Chaperone -> Other chaperones	go_function: chaperone activity [goid 0003754] [evidence IEA]; go_function: heat shock protein activity [goid 0003773] [evidence IEA]; go_process: response to heat [goid 0009408] [evidence IEA]; go_process: protein folding [goid 0006457] [evidence IEA]
Protease, serine, 23	2310046G15Rik	1.17044	1.00166	-1.43276	1.12341	-2.61543	-1.39315	1.23918	-1.43139	1.15638	1.03547	-1.9097	1.2871	2.07822	NM_029614.2	GCGAGGAGACAAGCAACATGAGGTCGATGTTTGAGGGGTTGCATGCTGGG	Protein metabolism and modification -> Proteolysis	Protease -> Serine protease	go_component: extracellular space [goid 0005615] [evidence TAS] [pmid 12466851]; go_function: serine-type endopeptidase activity [goid 0004252] [evidence IEA]; go_function: chymotrypsin activity [goid 0004263] [evidence IEA]; go_function: trypsin activity [goid 0004295] [evidence IEA]; go_function: hydrolase activity [goid 0016787] [evidence IEA]; go_process: proteolysis and peptidolysis [goid 00…
Carbohydrate (keratan sulfate Gal-6) sulfotransferase 1	Chst1	-1.04535	-1.37755	-1.82229	-1.56778	-2.14906	1.10735	-1.45589	-1.31667	-1.16422	-1.48872	-1.50516	-1.20023	2.07431	NM_023850.1	GTCTGAGTCTTGTGGCTACCCCTAGACCAGTAATGGCTAATGAATCTTAG	Carbohydrate metabolism -> Other carbohydrate metabolism	Transferase -> Other transferase	go_component: extracellular space [goid 0005615] [evidence TAS] [pmid 12466851]; go_function: transferase activity [goid 0016740] [evidence IEA]
Glial cell line derived neurotrophic factor	Gdnf	1.12532	3.79926	1.15057	1.2743	-1.33385	1.05424	5.66289	2.17706	1.90921	2.74654	1.66897	2.05895	2.05229	NM_010275.1	AGCACACTTCTTTGGAAGTTCTGACCTCTCTGATGTCTCGGTCGTTTGTG	Signal transduction -> Cell surface receptor mediated signal transduction -> Receptor protein tyrosine kinase signaling pathway;Signal transduction -> Cell communication -> Ligand-mediated signaling;Neuronal activities -> Other neuronal activity;Apoptosis -> Inhibition of apoptosis;Developmental processes -> Ectoderm development -> Neurogenesis	Signaling molecule -> Growth factor -> Neurotrophic factor	go_component: extracellular space [goid 0005615] [evidence TAS] [pmid 12466851]; go_function: transforming growth factor-beta receptor binding [goid 0005160] [evidence TAS] [pmid 10331972]; go_function: growth factor activity [goid 0008083] [evidence IEA]; go_process: neurogenesis [goid 0007399] [evidence IMP] [pmid 8657308]; go_process: TGFbeta receptor signaling pathway [goid 0007179] [evidence…
Lipoma HMGIC fusion partner	2810489O06Rik	1.16564	-1.0452	-2.96146	-1.20242	-2.19191	-1.49381	1.01813	-1.58456	-1.22199	1.24713	-1.5703	1.07867	2.0444	NM_175386.3	GGTGAGAATTCAGTTGCAGATTTGAGAGTGAGGAGAGCTTTCTCCAGTTG	Biological process unclassified	Molecular function unclassified	go_component: integral to membrane [goid 0016021] [evidence TAS] [pmid 12466851]
C1q and tumor necrosis factor related protein 1	C1qtnf1	1.06965	-1.00079	3.24988	1.20807	1.28119	1.84941	-1.53891	-2.01777	-1.3209	-1.41826	-2.4064	1.00695	2.03951	NM_019959.1	GTGGCCCTTGGTTAGGATCCCTCTCTTTTCCTTCTGGAGCTCAATGTACG	Immunity and defense -> Complement-mediated immunity	Defense/immunity protein -> Complement component	go_component: extracellular space [goid 0005615] [evidence TAS] [pmid 12466851]
Phosphatidic acid phosphatase type 2B	Ppap2b	-1.4117	2.15106	-1.09531	1.02144	-1.14129	-1.82076	2.22188	-1.01726	-1.1825	1.3439	-1.26381	-1.52813	2.03738	NM_080555.1	AACAACCCGAGGAAGGGCGGCAGCAAGCGGGTGCTGCTCATCTGCCTGGA	Lipid, fatty acid and steroid metabolism -> Steroid metabolism;Signal transduction -> Cell surface receptor mediated signal transduction -> G-protein mediated signaling	Phosphatase -> Other phosphatase	go_component: integral to membrane [goid 0016021] [evidence TAS] [pmid 12466851]; go_function: lipid phosphatase activity [goid 0042577] [evidence IMP] [pmid 12925589]; go_process: phospholipid metabolism [goid 0006644] [evidence IMP] [pmid 12925589]; go_process: blood vessel development [goid 0001568] [evidence IMP] [pmid 12925589]; go_process: regulation of Wnt receptor signaling pathway [goid …
Basic helix-loop-helix domain containing, class B2	Bhlhb2	-1.09699	1.71559	-1.26022	2.1838	-1.76277	-1.0046	1.84726	-1.12946	2.03383	1.80046	1.19816	2.2682	2.03343	NM_011498.2	CTAGGGAGAGGCGAGGTTACAGTGTTTATATTTTGGAACCTTCCTGAAGG	Nucleoside, nucleotide and nucleic acid metabolism -> mRNA transcription -> mRNA transcription regulation;Developmental processes;Cell proliferation and differentiation;Other metabolism	Transcription factor -> Basic helix-loop-helix transcription factor;Nucleic acid binding	go_component: nucleus [goid 0005634] [evidence IDA] [pmid 12297495]; go_function: transcriptional repressor activity [goid 0016564] [evidence IDA] [pmid 12297495]; go_function: protein binding [goid 0005515] [evidence IPI] [pmid 12297495]; go_function: DNA binding [goid 0003677] [evidence IDA] [pmid 12297495]; go_process: negative regulation of transcription, DNA-dependent [goid 0045892] [evidenc…
Heat shock protein 110	Hsp105	1.09827	2.23066	-2.1066	1.87002	-1.75848	-1.3591	4.24572	2.4005	1.64353	1.55196	1.3405	-1.15511	2.03216	NM_013559.1	CGGGAGACACACGTGTGGATCATGTGATCATTGTGAACACCTCGTGAGCT	Protein metabolism and modification -> Protein folding	Chaperone -> Hsp 70 family chaperone	go_function: heat shock protein activity [goid 0003773] [evidence IEA]; go_function: ATP binding [goid 0005524] [evidence IEA]; go_process: response to heat [goid 0009408] [evidence IEA]
CD274 antigen	Pdcd1lg1	1.1582	1.56062	1.27778	1.01028	-1.1318	-1.13513	5.89011	6.14777	4.29512	1.4463	1.72979	1.33616	2.03182	NM_021893.2	CCCCCGGTGGAACCCCCTCTGTTACCTGTTCACACAAGCTTATTGATGAG	Immunity and defense -> T-cell mediated immunity	Molecular function unclassified	go_component: extracellular space [goid 0005615] [evidence TAS] [pmid 12466851]; go_component: integral to membrane [goid 0016021] [evidence TAS] [pmid 12466851]
Asparaginyl-tRNA synthetase	Nars	1.41298	1.42633	-1.42901	1.19582	-1.65263	-1.3094	2.12288	1.51162	1.61039	1.70239	1.72447	1.4197	2.02941	NM_027350.1	AAGACTTTGCACCTGAATCTTAGCCACCGTAGACAGCTACGTCATCCCTG	Protein metabolism and modification -> Amino acid activation	Nucleic acid binding -> Other RNA-binding protein;Synthase and synthetase -> Synthetase -> Aminoacyl-tRNA synthetase	go_component: cellular_component unknown [goid 0008372] [evidence ND]; go_component: intracellular [goid 0005622] [evidence ISS] [pmid 12466851]; go_component: soluble fraction [goid 0005625] [evidence ISS] [pmid 12466851]; go_component: cytoplasm [goid 0005737] [evidence ISS] [pmid 12466851]; go_function: molecular_function unknown [goid 0005554] [evidence ND]; go_function: ligase activity [goid…
lectin, mannose-binding 2-like	Lman2l	1.15021	1.50067	1.08105	1.42196	-1.3595	1.06831	1.416	2.40098	1.87869	1.01928	1.40331	1.20071	2.00188	XM_129848.4	AGCAGCTTTCTTCTTACTCCCTGGACTTGGACATGGCCCCAAGATGCTTG
record removed	Parp14	1.04562	-1.79567	-1.57543	-1.5833	-1.8931	-1.11598	2.76277	6.79325	5.36435	1.31841	1.45479	1.72095	2.0009	NM_145481.1	GGATCCACATTGCTGTTCTATCGACACTGAAGCCTTGAGACCTTGGCTGC
Glutamine fructose-6-phosphate transaminase 2	Gfpt2	1.04073	1.62921	1.03805	1.17205	-1.16901	-1.25439	1.88801	1.07596	1.10449	2.04959	-1.02266	1.10342	1.99377	NM_013529.1	CACTTTGGTCCCGGCTCCCAGCCTGAGATGCCCCACACAAGAGGGTGGTT	Carbohydrate metabolism -> Other carbohydrate metabolism	Transferase -> Transaminase	go_component: cytoplasm [goid 0005737] [evidence IEA]; go_function: sugar binding [goid 0005529] [evidence IEA]; go_function: glutamine-fructose-6-phosphate transaminase (isomerizing) activity [goid 0004360] [evidence TAS] [pmid 9060444]; go_function: transaminase activity [goid 0008483] [evidence IEA]; go_function: transferase activity [goid 0016740] [evidence IEA]; go_function: carbon-nitrogen …
Lysyl oxidase	Lox	-1.05319	-1.05088	-3.57738	-1.33467	-2.10852	-2.07673	1.31162	-1.85726	-1.54564	1.17182	-1.00903	1.093	1.95153	NM_010728.1	CCCAGCTACCCAACGTCCTAGCCAGCTTTTGAACACAGATTTTGTTAGCC	Cell adhesion;Oncogenesis -> Tumor suppressor	Receptor -> Other receptor;Oxidoreductase -> Oxidase	go_component: extracellular space [goid 0005615] [evidence TAS] [pmid 12466851]; go_function: protein-lysine 6-oxidase activity [goid 0004720] [evidence IEA]; go_function: oxidoreductase activity [goid 0016491] [evidence IEA]; go_function: copper ion binding [goid 0005507] [evidence IEA]
Lectin, galactose binding, soluble 9	Lgals9	1.29942	-1.03584	-1.15302	-1.01523	-1.34878	-1.13038	-1.05524	3.59699	4.17613	-1.0748	1.51692	1.90808	1.94763	NM_010708.1	TCCACCTGAACCCCCGTTTCAATGAGAATGCTGTTGTCCGAAACACTCAG	Cell adhesion;Immunity and defense -> Other immune and defense;Apoptosis -> Induction of apoptosis	Signaling molecule -> Other signaling molecule;Cell adhesion molecule -> Other cell adhesion molecule	go_function: galactose binding lectin [goid 0005531] [evidence IEA]; go_function: lectin [goid 0005530] [evidence IEA]; go_function: sugar binding [goid 0005529] [evidence IEA]; go_process: heterophilic cell adhesion [goid 0007157] [evidence IEA]
lectin, mannose-binding 2-like	Lman2l	-1.02246	1.12248	-1.10918	1.16907	-1.4493	1.02351	1.43564	2.43102	1.99908	1.02825	1.42058	1.18935	1.92972	XM_129848.4	CCTGGAGGGCCTGGCACAGTTCTCTGTAGCCCGAGGAAAAGGCTTCATAA
F-box and WD-40 domain protein 5	Fbxw5	-1.01247	-4.68978	1.09973	-2.0731	2.39259	-8.58558	-1.52547	-1.08997	-4.07257	-3.97277	-3.56502	1.12719	1.92886	NM_013908.1	CAGTTTTTGCTACTGAGTGGCCTGCAGTGGACTGTGGGTGCTGCATGCTG	Biological process unclassified	Molecular function unclassified
Histone cluster 1, H1c	Hist1h1c	-1.34585	-2.03993	-3.27269	-1.74812	-1.28443	-1.49381	-1.95987	-4.41802	-1.42685	-1.13393	-1.22401	1.16482	1.92627	NM_015786	CCTCAGCTTCCCGAAGCGCTTGCTTTATACGTGTGTGTCGTCACTGAAGA	Nucleoside, nucleotide and nucleic acid metabolism -> Chromatin packaging and remodeling	Nucleic acid binding -> Histone	go_component: chromosome [goid 0005694] [evidence ISS] [pmid 12466851]; go_component: nucleus [goid 0005634] [evidence ISS] [pmid 12466851]; go_component: nucleosome [goid 0005718] [evidence IEA]; go_component: nucleosome [goid 0000786] [evidence ISS] [pmid 12466851]; go_function: DNA binding [goid 0003677] [evidence ISS] [pmid 12466851]; go_process: nucleosome assembly [goid 0006334] [evidence I…
PDZ and LIM domain 4	Pdlim4	1.19564	1.09188	1.17347	-1.10749	1.25011	1.02556	-1.57505	-3.07874	-2.99717	-1.32341	-1.94804	-1.90036	1.91955	NM_019417.1	GCCGGAGGGATATGATGTGGTGGCTGTATACCCCAATGCTAAGGTGGAAC	Muscle contraction;Cell structure and motility -> Cell motility	Cytoskeletal protein -> Actin family cytoskeletal protein -> Non-motor actin binding protein	go_process: intracellular signaling cascade [goid 0007242] [evidence ISS] [pmid 12466851]
DnaJ (Hsp40) homolog, subfamily B, member 10	Dnajb10	-1.09657	1.07737	-1.06117	-1.08886	-1.48782	-1.22911	2.06529	2.34311	1.6526	1.375	1.36953	1.10074	1.91873	NM_178055.2	GGAGCAGGCTATGGCCGGCCTCTGTTAACACTGAGCCTTTGAGACCCATC	Protein metabolism and modification -> Protein folding	Chaperone -> Chaperonin	go_function: chaperone activity [goid 0003754] [evidence IEA]
Toll-like receptor 2	Tlr2	1.38261	-1.71927	1.03158	-1.06065	-1.80347	-1.34824	5.74302	2.63199	2.12086	8.72914	3.04126	1.57305	1.91443	NM_011905.2	CTGTGTTCGTGCTTTCTGAGAACTTCGTACGGAGCGAGTGGTGCAAGTAC	Signal transduction -> Cell surface receptor mediated signal transduction -> Cytokine and chemokine mediated signaling pathway;Developmental processes	Receptor;Extracellular matrix	go_component: membrane [goid 0016020] [evidence IEA]; go_component: integral to membrane [goid 0016021] [evidence TAS] [pmid 12466851]; go_component: extracellular space [goid 0005615] [evidence TAS] [pmid 12466851]; go_function: receptor activity [goid 0004872] [evidence IEA]; go_function: transmembrane receptor activity [goid 0004888] [evidence IEA]; go_function: interleukin-1, Type I, activati…
Fas (TNF receptor superfamily member)	Tnfrsf6	-1.39146	1.17741	-1.00856	-1.41374	-2.24688	-1.90232	3.0081	1.19861	1.08749	3.86944	1.63897	1.26574	1.87974	NM_007987.1	CACCCTGACCCAGAATACCAAGTGCAAGTGCAAACCAGACTTCTACTGCG	Signal transduction -> Cell surface receptor mediated signal transduction -> Cytokine and chemokine mediated signaling pathway;Apoptosis -> Induction of apoptosis	Receptor -> Cytokine receptor -> Other cytokine receptor	go_component: integral to membrane [goid 0016021] [evidence TAS] [pmid 12466851]; go_component: extracellular space [goid 0005615] [evidence TAS] [pmid 12466851]; go_component: membrane [goid 0016020] [evidence IEA]; go_function: receptor activity [goid 0004872] [evidence IEA]; go_function: transmembrane receptor activity [goid 0004888] [evidence IEA]; go_process: apoptosis [goid 0006915] [eviden…
kelch-like 30 (Drosophila)	4631423F02Rik	1.26338	-1.05249	-1.38401	-1.0044	-1.515	-1.17242	1.16423	-1.0646	1.66046	-1.1225	-1.15498	2.93205	1.87676	XM_129928.2	TTCGGGGTATCTCACACCTGATCCCTCACCCTGGTCTGCAGGGATTCTGG
SEC16 homolog B (S. cerevisiae)	Rgpr	1.12612	-1.37659	-1.60513	-1.39016	-1.50444	-1.26935	-1.69503	-2.0632	-1.59308	-1.44441	-1.48458	-1.374	1.87488	NM_033354.2	CTGACATCTGGCTATCAAGTTAGATTGCTGTAGGCATCATATCGCCATGG	Miscellaneous	Miscellaneous function -> Other miscellaneous function protein	go_component: cellular_component unknown [goid 0008372] [evidence ND]; go_function: molecular_function unknown [goid 0005554] [evidence ND]; go_process: biological_process unknown [goid 0000004] [evidence ND]
Neural precursor cell expressed, developmentally down-regulated gene 9	Nedd9	1.12269	-1.13043	-2.04922	-1.18491	-2.45304	-1.77265	1.00579	-1.1377	-1.29766	-1.39802	-1.42632	-1.01569	1.86631	NM_017464.2	GGAGAGCAATTCACTGTGTCTGGCGTGTGGAAGAAGAGGGTCCTGAAGCA	Cell cycle -> Cell cycle control;Cell structure and motility	Cytoskeletal protein -> Other cytoskeletal proteins	go_component: cytoskeleton [goid 0005856] [evidence IEA]; go_component: nucleus [goid 0005634] [evidence IEA]; go_function: cell adhesion molecule activity [goid 0005194] [evidence IEA]; go_process: regulation of cell growth [goid 0001558] [evidence IEA]; go_process: mitosis [goid 0007067] [evidence IEA]; go_process: cell adhesion [goid 0007155] [evidence IEA]
Gap junction membrane channel protein beta 4	Gjb4	-1.63731	-1.37687	-1.21859	1.07065	-1.12816	-1.31718	-1.38477	-2.94833	-2.81211	-1.28646	-2.06894	-2.12993	1.83913	NM_008127.1	AGTGAGGTCGTCTACCTGGTGGGCAAGAGATGCATGGAGGTCTTCCGTCC	Signal transduction	Cell junction protein -> Gap junction	go_component: integral to membrane [goid 0016021] [evidence TAS] [pmid 12466851]; go_component: gap junction [goid 0005921] [evidence IEA]; go_component: connexon complex [goid 0005922] [evidence IEA]; go_component: extracellular space [goid 0005615] [evidence TAS] [pmid 12466851]; go_function: gap-junction forming channel activity [goid 0005243] [evidence IEA]; go_function: connexon channel acti…
Cadherin-like 26	Gm1010	1.05702	-1.18021	-1.35384	-1.38392	-1.36416	-1.29525	-1.18112	-3.16781	-3.14739	-1.30759	-3.67333	-2.46623	1.83841	NM_198656.1	TTATTCTTAGTCACTTCCTAGTCTGCGGTGGTTTGTGTTACAGTCACTTG	Signal transduction -> Cell communication -> Cell adhesion-mediated signaling;Cell adhesion	Cell adhesion molecule -> Cadherin;Cell junction protein -> Other cell junction protein
Profilin 2	Pfn2	-1.08477	1.0909	-2.06337	-1.18258	1.08173	-1.18423	-1.48969	1.91838	1.87224	-1.2186	1.97002	2.04549	1.8327	NM_019410.2	CGAATGGCACTACCTTAGGGACATTCTAGTATTGCTTCTATTGTTTGGGC	Biological process unclassified	Molecular function unclassified	go_component: cytoskeleton [goid 0005856] [evidence IEA]; go_component: actin cytoskeleton [goid 0015629] [evidence IEA]; go_function: actin binding [goid 0003779] [evidence IEA]; go_function: protein binding [goid 0005515] [evidence IPI] [pmid 11826110]; go_process: cytoskeleton organization and biogenesis [goid 0007010] [evidence IEA]; go_process: actin cytoskeleton organization and biogenesis …
Transmembrane protein 106A	BC022145	-1.02802	-1.16075	-1.17349	-1.08185	-1.17619	-1.28874	1.11323	2.39169	1.74152	-1.16358	1.54893	1.34431	1.83006	NM_144830.1	GGAAAGACTGTAGGGACTTTGTTGAAGGAAAAGTCCTGCTTTGGGCCCTG	Biological process unclassified	Molecular function unclassified
AHA1, activator of heat shock protein ATPase homolog 2 (yeast)	1110064P04Rik	-1.0366	-1.25315	-1.08454	1.2737	-1.5043	-1.29145	2.43297	1.65048	1.35997	1.51975	1.15705	1.09992	1.82773	NM_172391.2	GTCGTCAAACCTGCCATTGTTAGACTGTTCCTCTGCATGCTGTGACCGGA	Protein metabolism and modification -> Protein folding;Immunity and defense -> Stress response;Other metabolism	Chaperone -> Other chaperones;Select regulatory molecule -> Other enzyme regulator -> Other enzyme activator
Integrin, beta-like 1	Itgbl1	1.29322	1.15124	-1.1571	-1.11674	-2.03966	-1.28084	-1.04141	-1.41531	1.41509	1.32129	1.01515	1.40056	1.82721	NM_145467.1	GGCGCTTCCCAGATCACAAGGGCTCTAAACTCACAAGAATCTCTTACAGG	Biological process unclassified	Molecular function unclassified	go_component: integral to membrane [goid 0016021] [evidence IEA]; go_component: integrin complex [goid 0008305] [evidence ISS] [pmid 12466851]; go_function: cell adhesion receptor activity [goid 0004895] [evidence ISS] [pmid 12466851]; go_function: cell adhesion molecule activity [goid 0005194] [evidence IEA]; go_process: integrin-mediated signaling pathway [goid 0007229] [evidence IEA]; go_proce…
C-type lectin domain family 2, member d	Ocil	-1.26388	-1.25756	-1.07361	-2.13461	-1.78788	-1.2235	-1.00367	2.49097	3.308	1.28534	1.31013	1.33476	1.81911	NM_053109.1	TGAGGGACATAGGAGAGTTAGCTACCCCACACTGATGAGTCCCAAAAAGG	Immunity and defense -> B-cell- and antibody-mediated immunity;Immunity and defense -> Natural killer cell mediated immunity;Developmental processes	Receptor -> Other receptor;Signaling molecule -> Membrane-bound signaling molecule;Defense/immunity protein -> Other defense and immunity protein	go_component: integral to membrane [goid 0016021] [evidence TAS] [pmid 12466851]; go_component: integral to plasma membrane [goid 0005887] [evidence TAS] [pmid 11398965]; go_function: sugar binding [goid 0005529] [evidence ISS] [pmid 11398965]; go_function: sugar binding [goid 0005529] [evidence ISS] [pmid 12466851]; go_function: transmembrane receptor activity [goid 0004888] [evidence ISS] [pmid…
Interferon-induced protein 35	Ifi35	-1.0271	-1.16713	-1.16733	-1.15797	-1.25037	-1.23892	1.08136	3.91606	3.56954	1.05101	2.21341	1.88328	1.81393	NM_027320.1	AGGAACACAGAGTTAACTTAGAGGACTGCCGGCTGCGGGTGCAGGTCCAG	Signal transduction -> Intracellular signaling cascade -> JAK-STAT cascade;Signal transduction -> Intracellular signaling cascade -> Other intracellular signaling cascade;Immunity and defense -> T-cell mediated immunity;Immunity and defense -> Interferon-mediated immunity	Transcription factor -> Transcription cofactor
Coiled-coil domain containing 32	Gm631	-1.10972	-1.33874	1.13303	-2.06528	-1.12771	-1.21545	-1.59935	1.44691	1.16263	-1.20331	1.05687	1.1233	1.81252	NM_199310.1	GGATTCGCTCACACACTCATCGTAAATGGACGGACTCCCAGGAACCGGGC	Biological process unclassified	Molecular function unclassified
Poly (ADP-ribose) polymerase family, member 9	BC003281	1.06987	-1.21788	-1.05933	-1.15365	-1.58952	-1.07448	-1.18004	4.84247	5.01947	-1.16802	1.9142	2.39196	1.81014	NM_030253.1	CCTGTTCAGAATGATGGGGTCACTAAAGGCACCGACCACACACTAGCATC	Nucleoside, nucleotide and nucleic acid metabolism	Nucleic acid binding	go_component: membrane [goid 0016020] [evidence ISS] [pmid 12466851]; go_component: nucleus [goid 0005634] [evidence IEA]; go_process: intracellular protein transport [goid 0006886] [evidence ISS] [pmid 12466851]; go_process: protein targeting [goid 0006605] [evidence ISS] [pmid 12466851]
Heat shock protein 8	Hspa8	-1.39118	1.52864	-5.82807	1.20328	-7.21529	-2.41327	2.28846	2.28046	1.69684	1.7281	1.66879	1.00226	1.80835	NM_031165	GCATCAGCAGAAAGAACTGGAGAAAGTCTGCAACCCTATCATTACCAAGC	Protein metabolism and modification -> Protein folding;Protein metabolism and modification -> Protein complex assembly;Immunity and defense -> Stress response	Chaperone -> Hsp 70 family chaperone	go_function: ATP binding [goid 0005524] [evidence IEA]; go_function: heat shock protein activity [goid 0003773] [evidence IEA]; go_process: response to heat [goid 0009408] [evidence IEA]
AHA1, activator of heat shock protein ATPase homolog 1 (yeast)	Ahsa1	1.02812	1.22912	-1.03416	1.15839	-1.51558	-1.23489	1.86635	2.09547	1.5509	1.09027	1.28379	1.13013	1.80397	NM_146036.1	CGACAGAGGTGGCAAGTTTCACATGGTCGATGGCAACGTCACCGGGGAGT	Protein metabolism and modification -> Protein folding;Immunity and defense -> Stress response;Other metabolism	Chaperone -> Other chaperones;Select regulatory molecule -> Other enzyme regulator -> Other enzyme activator
Adhesion molecule with Ig like domain 2	AI415330	1.02072	-1.57606	-1.00875	-1.4287	-1.04521	-1.11804	-5.18894	-2.49387	-1.22886	-4.30187	-1.74705	1.08563	1.79048	NM_178114.2	CTTATAACATCCACAGGGTTCTGCCACATCCCATGTAGTGCAAAGGGACA	Signal transduction -> Cell surface receptor mediated signal transduction -> Other receptor mediated signaling pathway;Developmental processes	Receptor;Extracellular matrix	go_component: integral to membrane [goid 0016021] [evidence ISS] [pmid 12629050]; go_component: extracellular space [goid 0005615] [evidence TAS] [pmid 12466851]; go_function: cell adhesion molecule activity [goid 0005194] [evidence ISS] [pmid 12629050]; go_process: cell adhesion [goid 0007155] [evidence ISS] [pmid 12629050]
Ubiquitin-conjugating enzyme E2L 6	Ube2l6	1.04932	-1.05036	1.2011	1.00714	-1.20857	1.26055	-1.19699	3.36136	4.23296	1.00373	1.45142	1.9955	1.78698	NM_019949.1	TCCCCACATCCTCCTTGGCTTCAGAGCCAGTGGGAGTTAGGTACACACAG	Protein metabolism and modification -> Protein modification	Ligase -> Other ligase	go_function: ligase activity [goid 0016874] [evidence IEA]; go_function: ubiquitin conjugating enzyme activity [goid 0004840] [evidence ISS] [pmid 12466851]; go_process: protein modification [goid 0006464] [evidence IEA]; go_process: ubiquitin cycle [goid 0006512] [evidence ISS] [pmid 12466851]
cDNA sequence BC023741	BC023741	1.10314	-1.33549	1.01599	-1.13958	-1.39332	1.23277	1.17245	4.89003	6.2614	-1.44605	1.26055	1.58467	1.78506	XM_148582.3	CCCTAGGCCAGTGAGTTCCATCCCATAATTCTTTTTCATGTCCATCTCTG
S100 calcium binding protein A10 (calpactin)	S100a10	1.02562	-1.00006	-3.49624	1.03953	-1.73659	-1.00431	-1.40561	-1.24211	-1.04117	-1.0147	-1.05412	-1.10366	1.77563	NM_009112.1	GCAGATCAGGACCCTTAGGAAATGTGCAAATGAGATCCAACTCCAATTCA	Developmental processes	Select calcium binding protein -> Calmodulin related protein	go_function: calcium ion binding [goid 0005509] [evidence IEA]
NAD(P)H dehydrogenase, quinone 1	Nqo1	-1.04041	1.1665	2.26743	1.0049	1.52769	-1.00623	1.78103	1.68299	1.09701	1.99713	1.72098	1.10561	1.76548	NM_008706.1	CTATCACCACTGGGGGTAGCGGCTCCATGTACTCTCTTCAGGGTGTCCAC	Biological process unclassified	Molecular function unclassified	go_function: NAD(P)H dehydrogenase (quinone) activity [goid 0003955] [evidence IEA]; go_function: oxidoreductase activity [goid 0016491] [evidence IEA]; go_process: electron transport [goid 0006118] [evidence IEA]
Laminin, gamma 2	Lamc2	1.35171	2.49785	1.58473	2.46848	1.03325	1.05952	1.20132	1.48731	2.88394	1.56311	1.87384	2.25611	1.76076	NM_008485	AGTCCTGCTGCTATGTCAGGACAAGAGATCTAATCCCGCTGTGGCCAGTA	Signal transduction -> Cell communication -> Cell adhesion-mediated signaling;Signal transduction -> Cell communication -> Extracellular matrix protein-mediated signaling;Cell adhesion	Extracellular matrix -> Extracellular matrix linker protein	go_component: extracellular matrix [goid 0005578] [evidence IEA]; go_component: basement membrane [goid 0005604] [evidence IDA] [pmid 11733994]; go_component: basal lamina [goid 0005605] [evidence IEA]; go_component: kinesin complex [goid 0005871] [evidence IEA]; go_component: extracellular space [goid 0005615] [evidence TAS] [pmid 12466851]; go_component: membrane [goid 0016020] [evidence ISS] […
Nuclear protein localization 4 homolog (S. cerevisiae)	AK129375	-1.13606	1.28678	1.15755	-1.14969	-1.01874	-1.27882	2.21641	2.83753	2.2007	1.75841	2.45373	1.70971	1.75521	NM_199469.1	TCAAGCTAAAGCTACCACCTTGGGGTGAGCCCTACAGAAGGTTCAGACCC	Nucleoside, nucleotide and nucleic acid metabolism -> RNA localization;Intracellular protein traffic -> Nuclear transport;Transport;Other metabolism	Molecular function unclassified
Spastic paraplegia 20, spartin (Troyer syndrome) homolog (human)	Spg20	1.66521	1.11128	2.48779	1.2944	1.16829	1.4816	-1.41869	1.11594	1.67673	-1.2292	1.18433	1.49279	1.74325	NM_144895.1	GAGAATCCTGGGAGTCACCTGCACCAAAGCCTTAGCAGACGGAGGGTGTG	Biological process unclassified	Molecular function unclassified	go_component: extracellular space [goid 0005615] [evidence TAS] [pmid 12466851]
Thymidine kinase 1	Tk1	-1.05312	-2.89074	-1.16228	-1.5092	-1.17948	-1.00962	-4.79738	-3.27028	-4.4058	-2.73009	-3.34234	-2.8881	1.73638	NM_009387.1	GGGCCTGCCATTCCTAATGGACAATGTACCTTGAACAGGCTGCCACTCGC	Nucleoside, nucleotide and nucleic acid metabolism -> Pyrimidine metabolism	Kinase -> Nucleotide kinase	go_function: ATP binding [goid 0005524] [evidence IEA]; go_function: thymidine kinase activity [goid 0004797] [evidence IEA]; go_function: kinase activity [goid 0016301] [evidence IEA]; go_function: transferase activity [goid 0016740] [evidence IEA]; go_process: DNA metabolism [goid 0006259] [evidence IEA]
DEAD (Asp-Glu-Ala-Asp) box polypeptide 58	Ddx58	-1.10185	-1.4215	-1.08047	-1.01102	-1.16776	1.13589	1.47156	5.51048	6.12323	-1.04413	1.7773	1.79674	1.73142	NM_172689.2	CGTGGAAGATATTGTGAGCGGAGTTCAGAACCGGCACTCAAAGTGGAAGG	Nucleoside, nucleotide and nucleic acid metabolism;Apoptosis	Nucleic acid binding -> Helicase;Hydrolase	go_function: ATP binding [goid 0005524] [evidence ISS] [pmid 12466851]; go_function: ATP-dependent helicase activity [goid 0008026] [evidence ISS] [pmid 12466851]
Clusterin	Clu	2.06945	4.61749	2.9574	2.30026	1.72475	1.38072	1.30857	1.36835	1.76277	1.22099	1.39065	1.6137	1.68773	NM_013492.1	AGACCCCTAGAGAACTCCACATGTCTCCAGGCGAGTAGGCCTCACCCAAG	Apoptosis	Molecular function unclassified	go_component: extracellular space [goid 0005615] [evidence TAS] [pmid 12466851]; go_process: cell death [goid 0008219] [evidence IEA]
Homeo box B7	Hoxb7	-1.05841	-1.35647	1.13945	-1.49491	1.17501	-1.05936	-3.20068	-1.69164	-1.2373	-2.41755	-1.59736	-1.0835	1.6847	NM_010460.2	GGAGCCCTGAGGATCCACTAGCTTCTGCGTCTGGTGCATTTTGGCTGCTG	Nucleoside, nucleotide and nucleic acid metabolism -> mRNA transcription -> mRNA transcription regulation;Developmental processes -> Segment specification;Developmental processes -> Ectoderm development -> Neurogenesis	Transcription factor -> Homeobox transcription factor;Nucleic acid binding	go_component: nucleus [goid 0005634] [evidence IEA]; go_component: transcription factor complex [goid 0005667] [evidence IEA]; go_function: DNA binding [goid 0003677] [evidence IEA]; go_function: sequence-specific DNA binding [goid 0043565] [evidence IEA]; go_function: transcription factor activity [goid 0003700] [evidence IEA]; go_process: development [goid 0007275] [evidence IEA]; go_process: t…
Signal transducer and activator of transcription 1	Stat1	-1.1802	-1.32621	-1.38643	-1.47722	-1.50117	-1.36228	-1.39674	6.44139	4.13137	-1.26641	1.77812	1.37314	1.68349	NM_009283.2	ACCCCGAGTGCAGGTGTGAACCACGGTAAGTGTGCACAGTCCTTAGGGAA	Nucleoside, nucleotide and nucleic acid metabolism -> mRNA transcription	Transcription factor -> Other transcription factor;Nucleic acid binding	go_component: cytoplasm [goid 0005737] [evidence IDA] [pmid 12634107]; go_component: nucleus [goid 0005634] [evidence IEA]; go_function: DNA binding [goid 0003677] [evidence IEA]; go_function: signal transducer activity [goid 0004871] [evidence IEA]; go_function: transcription factor activity [goid 0003700] [evidence IEA]; go_function: translation regulator activity [goid 0045182] [evidence IEA];…
DNA segment, Chr 14, ERATO Doi 668, expressed	D14Ertd668e	-1.0043	1.03137	-1.00278	-1.00664	-1.42429	-1.13602	1.11905	12.7311	13.9917	1.10787	3.49245	2.68871	1.67676	NM_199015.1	CGCCACCGTGGGGTGTGATTTATGGTTCTGTAAGAAGAGTTACCACTATG	Nucleoside, nucleotide and nucleic acid metabolism -> mRNA transcription -> General mRNA transcription activities	Nucleic acid binding -> Double-stranded DNA binding protein
Myeloid/lymphoid or mixed-lineage leukemia (trithorax homolog, Drosophila); translocated to, 11	AI839562	-1.03953	2.00421	1.35089	1.01299	1.35485	-1.39453	2.74965	4.15388	3.49484	2.23822	3.6294	2.53289	1.67118	NM_019914.2	CAGTTATGTTCAGACCCTACCCGTCCCCATTCCTTCCAAAGCTATTGCAG	Developmental processes	Molecular function unclassified	go_component: cellular_component unknown [goid 0008372] [evidence ND]; go_function: molecular_function unknown [goid 0005554] [evidence ND]; go_process: biological_process unknown [goid 0000004] [evidence ND]
matrix-remodelling associated 7	1810057P16Rik	-1.27003	-1.46055	-1.93379	-1.04931	-1.92173	-1.48839	-1.20732	-2.12108	-1.86374	-1.14019	-2.29582	-1.39495	1.67097	XM_126676.3	TACTTCTTATCACCCCACTGGCCAGAAAGTTCATAGGCTGAGCAGACTTG
record removed	Srgap2	-1.08334	-1.05499	1.17858	-1.3662	-1.25979	1.62062	1.09876	-1.05577	1.45307	1.10279	-1.1942	2.18499	1.66393	NM_153070.1	TGATGCTAACTGTTGCCCTCTTCTGGGTATCATTTCTCTACCTTATGACC	Signal transduction -> Intracellular signaling cascade;Cell adhesion;Apoptosis;Cell cycle;Cell proliferation and differentiation;Cell structure and motility	Select regulatory molecule -> G-protein modulator -> Other G-protein modulator
Adrenergic receptor, beta 2	Adrb2	-1.23847	2.23803	1.07319	2.41337	-1.56344	1.09979	3.82985	1.54758	1.09089	1.71519	1.55854	1.11552	1.66356	NM_007420.2	GGACTTGAAATATCCTGTGTCTTGGACCTTTCTGCTGTGACAATGGGCCC	Signal transduction -> Cell surface receptor mediated signal transduction -> G-protein mediated signaling;Signal transduction -> Intracellular signaling cascade -> Calcium mediated signaling;Signal transduction -> Cell communication -> Ligand-mediated signaling;Intracellular protein traffic -> Endocytosis -> Receptor mediated endocytosis;Intracellular protein traffic -> Lysosome transport;Transpo…	Receptor -> G-protein coupled receptor	go_component: integral to membrane [goid 0016021] [evidence TAS] [pmid 12466851]; go_component: membrane [goid 0016020] [evidence IEA]; go_component: integral to plasma membrane [goid 0005887] [evidence IEA]; go_function: G-protein coupled receptor activity [goid 0004930] [evidence IEA]; go_function: receptor activity [goid 0004872] [evidence IEA]; go_function: rhodopsin-like receptor activity [g…
Vitamin D receptor	Vdr	-1.60674	-1.25173	-1.89145	-1.58947	-2.59371	-2.92952	1.37118	-1.55776	-1.52861	1.5269	-1.52802	-1.18223	1.65473	NM_009504.2	CGTGGGAGAAAGTAGGGGAGGAGTCCAAACCAGGCCACCAGAGATGGTTG	Nucleoside, nucleotide and nucleic acid metabolism -> mRNA transcription -> mRNA transcription regulation;Signal transduction -> Cell communication -> Steroid hormone-mediated signaling;Developmental processes -> Mesoderm development -> Skeletal development;Homeostasis	Receptor -> Nuclear hormone receptor;Transcription factor -> Nuclear hormone receptor;Nucleic acid binding	go_component: nucleus [goid 0005634] [evidence IEA]; go_function: DNA binding [goid 0003677] [evidence IEA]; go_function: transcription factor activity [goid 0003700] [evidence IEA]; go_function: receptor activity [goid 0004872] [evidence IEA]; go_function: steroid hormone receptor activity [goid 0003707] [evidence IEA]; go_function: ligand-dependent nuclear receptor activity [goid 0004879] [evid…
Ribonuclease, RNase A family 4	Rnase4	1.05976	-1.12748	1.10625	1.18849	-1.49695	-1.02542	1.57808	1.87581	3.53725	1.17925	1.38392	1.84584	1.64766	NM_021472.1	CTCTAACACCCCTTGAGACCAATTCTGCCACTGTATTTAGAAGCTTTGAG	Nucleoside, nucleotide and nucleic acid metabolism -> RNA catabolism	Nucleic acid binding -> Nuclease -> Endoribonuclease;Hydrolase	go_function: nucleic acid binding [goid 0003676] [evidence IEA]; go_function: nuclease activity [goid 0004518] [evidence IEA]; go_function: endonuclease activity [goid 0004519] [evidence IEA]; go_function: pancreatic ribonuclease activity [goid 0004522] [evidence IEA]; go_function: hydrolase activity [goid 0016787] [evidence IEA]
Neural precursor cell expressed, developmentally down-regulated gene 9	Nedd9	1.12082	-1.10755	-2.18017	-1.0861	-2.11413	-1.48884	1.14657	-1.02902	-1.12539	-1.16742	-1.28805	1.06191	1.6447	NM_017464.2	CAGCCCAGGCACCAGATTCATCGTGGGCAGATAAACTACTTCCCTCTTCC	Cell cycle -> Cell cycle control;Cell structure and motility	Cytoskeletal protein -> Other cytoskeletal proteins	go_component: cytoskeleton [goid 0005856] [evidence IEA]; go_component: nucleus [goid 0005634] [evidence IEA]; go_function: cell adhesion molecule activity [goid 0005194] [evidence IEA]; go_process: regulation of cell growth [goid 0001558] [evidence IEA]; go_process: mitosis [goid 0007067] [evidence IEA]; go_process: cell adhesion [goid 0007155] [evidence IEA]
Laminin, beta 3	Lamb3	-1.53488	-1.70389	-1.82988	-1.16234	-2.40413	-1.30847	1.02473	-1.52705	-1.70623	1.02946	-1.48216	-1.21264	1.64076	NM_008484.1	CATAGACTGGTCACCCTGGACGTGCTTCAAGGTACTGTTCCCACTGAGCC	Signal transduction -> Cell communication -> Cell adhesion-mediated signaling;Signal transduction -> Cell communication -> Extracellular matrix protein-mediated signaling;Cell adhesion	Extracellular matrix -> Extracellular matrix linker protein	go_component: extracellular matrix [goid 0005578] [evidence IEA]; go_component: basement membrane [goid 0005604] [evidence IEA]; go_component: basal lamina [goid 0005605] [evidence IEA]; go_component: kinesin complex [goid 0005871] [evidence IEA]; go_component: extracellular space [goid 0005615] [evidence TAS] [pmid 12466851]; go_function: extracellular matrix structural constituent [goid 0005201…
Amylase 2, pancreatic	Amy2	1.13572	2.30498	1.2687	1.16476	-1.33323	-1.28581	-1.01252	1.10125	1.29003	1.24982	1.0276	1.22409	1.64052	NM_009669	GCCACTTTACAGACTGGTCTTCCTGCTGGCACATACTGTGATGTCATCTC	Carbohydrate metabolism -> Glycogen metabolism	Hydrolase -> Amylase	go_component: extracellular space [goid 0005615] [evidence TAS] [pmid 12466851]; go_function: alpha-amylase activity [goid 0004556] [evidence IEA]; go_function: hydrolase activity, acting on glycosyl bonds [goid 0016798] [evidence IEA]; go_function: hydrolase activity [goid 0016787] [evidence IEA]; go_function: calcium ion binding [goid 0005509] [evidence IEA]; go_process: carbohydrate metabolism…
Vascular cell adhesion molecule 1	Vcam1	-1.03665	-1.59807	-1.32079	-1.68865	-1.33474	-1.13568	-1.4766	-4.62796	-3.09409	-1.16278	-3.4329	-1.9527	1.63919	NM_011693.2	GGTACGGGGACCTGTTTCTTCATTGGGGTCTTGTGTAATGACTAACCTGA	Signal transduction -> Cell communication -> Cell adhesion-mediated signaling;Cell adhesion	Cell adhesion molecule -> CAM family adhesion molecule	go_component: membrane [goid 0016020] [evidence IEA]; go_component: plasma membrane [goid 0005886] [evidence IEA]; go_component: integral to membrane [goid 0016021] [evidence TAS] [pmid 12466851]; go_component: extracellular space [goid 0005615] [evidence TAS] [pmid 12466851]; go_function: cell adhesion molecule activity [goid 0005194] [evidence IEA]; go_process: cell adhesion [goid 0007155] [evi…
RIKEN cDNA 1200016B10 gene	1200016B10Rik	1.13581	3.0543	1.37154	4.14462	-1.39255	-1.20493	3.44021	2.11362	1.67493	2.79429	1.96082	1.39889	1.6389	NM_025819.2	GGCGATGTCATTTCCTGTGCGTTTCCAGTAGGAAAGAGCCCCTCTGATGC	Biological process unclassified	Molecular function unclassified
Angiopoietin-like 4	Angptl4	-1.7881	2.03533	-1.58333	-1.61379	-1.35154	-2.1446	-2.42546	-3.68728	-2.58586	-2.22895	-3.06339	-2.57344	1.63766	NM_020581.1	CCAGAAAACATGGGCTCGAGGGGCACTGAATATCACTTCTCGCCTACCAG	Immunity and defense -> Blood clotting	Extracellular matrix	go_component: kinesin complex [goid 0005871] [evidence IEA]
V-maf musculoaponeurotic fibrosarcoma oncogene family, protein G (avian)	Mafg	1.23863	1.78533	1.25586	1.03219	-1.17974	-1.15532	2.39275	2.05391	1.73549	2.19135	1.92832	1.48558	1.6372	NM_010756.3	CCTGGGGACAGCGCTGTGGCTGTTGGAGTTTAGTTTTTATACACAGAGTT	Nucleoside, nucleotide and nucleic acid metabolism -> mRNA transcription -> mRNA transcription regulation;Cell proliferation and differentiation	Transcription factor -> Other transcription factor;Nucleic acid binding	go_component: intracellular [goid 0005622] [evidence IEA]; go_component: nucleus [goid 0005634] [evidence IEA]; go_function: DNA binding [goid 0003677] [evidence IEA]; go_process: regulation of transcription, DNA-dependent [goid 0006355] [evidence IEA]; go_process: regulation of cell cycle [goid 0000074] [evidence IEA]; go_process: adult behavior [goid 0030534] [evidence IMP] [pmid 9679061]; go_p…
Sialic acid binding Ig-like lectin G	Siglec10	1.20426	-1.04803	-1.13576	1.21323	-1.80916	1.20584	1.11279	-1.69387	-1.22523	-1.19762	-2.0382	1.04229	1.63697	NM_172900.1	GAGAATAACCCGGAAGAACTCCACTATGCTGCTCTCAACTTCTCCCGCCT	Signal transduction -> Cell surface receptor mediated signal transduction -> Other receptor mediated signaling pathway;Signal transduction -> Cell communication -> Cell adhesion-mediated signaling;Cell adhesion	Receptor -> Immunoglobulin receptor family member;Defense/immunity protein -> Immunoglobulin receptor family member;Signaling molecule -> Membrane-bound signaling molecule;Cell adhesion molecule -> Other cell adhesion molecule	go_component: integral to membrane [goid 0016021] [evidence TAS] [pmid 12466851]
Tumor necrosis factor (ligand) superfamily, member 13	Tnfsf13	1.08323	-1.00013	2.02792	1.00233	1.25067	1.19651	-1.29063	-1.21177	-1.03395	-1.29907	-1.1002	1.00145	1.63602	NM_023517.1	CCCGCTCCCACTATCTGGGCTTTGACTCCATGGATATTAAAAAAGTAGAA	Biological process unclassified	Molecular function unclassified	go_component: cellular_component unknown [goid 0008372] [evidence ND]; go_component: membrane [goid 0016020] [evidence IEA]; go_function: cytotoxin activity [goid 0019849] [evidence IEA]; go_function: cytokine activity [goid 0005125] [evidence IEA]; go_function: tumor necrosis factor receptor binding [goid 0005164] [evidence ISS] [pmid 10973284]; go_process: immune response [goid 0006955] [eviden…
Heat shock protein 1 (chaperonin)	Hspd1	1.01446	1.45995	-4.56018	1.24281	-1.56158	-1.59104	1.75107	1.36475	-1.0014	1.15941	1.16829	-1.11294	1.63048	NM_010477.2	GGTTTCCTTTGACGATATATAATGGTTTACTGCTGTCATTGTCCATGCCT	Protein metabolism and modification -> Protein folding;Protein metabolism and modification -> Protein complex assembly	Chaperone -> Chaperonin	go_component: mitochondrion [goid 0005739] [evidence ISS] [pmid 12466851]; go_function: heat shock protein activity [goid 0003773] [evidence IEA]; go_function: chaperone activity [goid 0003754] [evidence ISS] [pmid 12466851]; go_function: ATP binding [goid 0005524] [evidence ISS] [pmid 12466851]; go_process: response to heat [goid 0009408] [evidence IEA]
S100 calcium binding protein A11 (calgizzarin)	S100a11	-1.05754	-1.36706	-1.10896	-1.05208	-1.63074	-1.0724	-2.02777	-1.66916	-1.07256	-1.26509	-1.0918	1.12121	1.62966	NM_016740	CCAAAAGTACAGCGGGAAGGATGGAAACAACACTCAACTCTCCAAAACTG	Nucleoside, nucleotide and nucleic acid metabolism -> DNA metabolism -> DNA replication;Cell cycle -> DNA replication;Nucleoside, nucleotide and nucleic acid metabolism -> DNA metabolism -> DNA replication;Cell cycle -> DNA replication;Oncogenesis -> Tumor suppressor	Signaling molecule;Select calcium binding protein -> Calmodulin related protein	go_function: cytokine activity [goid 0005125] [evidence IEA]; go_function: calcium ion binding [goid 0005509] [evidence IEA]
Apoptosis-inducing factor, mitochondrion-associated 2	Amid	1.41109	1.05028	1.81297	-1.10941	-1.04612	1.46029	-1.65354	1.19091	2.15002	-1.38948	-1.02263	1.66439	1.62748	NM_153779.1	CGTCTGGATGAATCTGTCTGTGGGGAACGCGGTTGTCCAGAAGGAGGAAA	Apoptosis -> Induction of apoptosis	Oxidoreductase -> Dehydrogenase
Exosome component 8	Exosc8	-1.14342	-1.25352	-1.20511	-1.27586	-1.27527	-1.26679	-1.14469	-1.30288	-2.00362	-1.18126	-1.29549	-1.91554	1.61541	NM_027148.2	GGACTGCATGAGTCGAGCGGTAACGAGACACAAAGAAGTGAGCAAGCTAC	Nucleoside, nucleotide and nucleic acid metabolism -> rRNA metabolism	Nucleic acid binding -> Nuclease -> Exoribonuclease;Hydrolase
Erythrocyte protein band 4.1-like 2	Epb4.1l2	1.06787	1.09865	1.04347	-1.03266	-1.32729	1.26388	-1.00852	-2.05086	-1.64835	-1.01789	-1.80155	-1.21433	1.61342	NM_013511.1	GGTCACAAGGGTGGTAGTGCACAAAGAAACAGAGTTGGCGGAGGAAGGAG	Biological process unclassified	Molecular function unclassified	go_component: cytoskeleton [goid 0005856] [evidence IEA]; go_component: actin cytoskeleton [goid 0015629] [evidence ISS] [pmid 11274145]; go_function: spectrin binding [goid 0030507] [evidence ISS] [pmid 11274145]; go_function: actin binding [goid 0003779] [evidence ISS] [pmid 11274145]; go_function: structural molecule activity [goid 0005198] [evidence IEA]; go_process: actin cytoskeleton organi…
Signal transducer and activator of transcription 1	Stat1	-1.11379	-1.22159	1.0131	-1.22872	-1.22127	-1.0596	-1.3146	6.29084	3.58314	-1.38267	1.79231	1.32853	1.61224	NM_009283.2	CTGCTTCCCATGTCTCCAGAGGAGTTTGATGAGATGTCCCGGATAGTGGG	Nucleoside, nucleotide and nucleic acid metabolism -> mRNA transcription	Transcription factor -> Other transcription factor;Nucleic acid binding	go_component: cytoplasm [goid 0005737] [evidence IDA] [pmid 12634107]; go_component: nucleus [goid 0005634] [evidence IEA]; go_function: DNA binding [goid 0003677] [evidence IEA]; go_function: signal transducer activity [goid 0004871] [evidence IEA]; go_function: transcription factor activity [goid 0003700] [evidence IEA]; go_function: translation regulator activity [goid 0045182] [evidence IEA];…
Endothelin 1	Edn1	2.16814	5.65317	1.51277	6.48559	-1.73753	1.47135	-1.30747	-1.43902	-1.39508	-1.19354	-1.45982	-1.75481	1.61142	NM_010104.2	GGGTTTCTGTAGAAAGTCCTTAGGGAGTGTTCGTGTCTGACTCAGGCGCC	Signal transduction -> Cell surface receptor mediated signal transduction -> G-protein mediated signaling;Signal transduction -> Cell communication -> Ligand-mediated signaling;Blood circulation and gas exchange -> Regulation of vasoconstriction, dilation;Cell proliferation and differentiation;Homeostasis	Signaling molecule -> Peptide hormone	go_component: extracellular space [goid 0005615] [evidence TAS] [pmid 12466851]; go_function: toxin activity [goid 0015070] [evidence IEA]; go_process: regulation of pH [goid 0006885] [evidence IDA] [pmid 11413164]; go_process: G-protein coupled receptor protein signaling pathway [goid 0007186] [evidence TAS] [pmid 11546805]; go_process: respiratory gaseous exchange [goid 0007585] [evidence IMP] …
record removed	Pramel4	4.37286	3.83002	1.91133	1.7474	-1.15948	-1.26027	-1.14928	-1.09489	-1.05986	-1.05915	-1.12067	-1.141	1.60489	NM_178248.2	CCCAGCACCCACATGGTGGCTCACAACCATCCATAGCAAGATCTGACTCC	Biological process unclassified	Molecular function unclassified
FERM, RhoGEF and pleckstrin domain protein 2	Farp2	-1.15196	1.20255	-1.18613	-1.03904	-1.45088	-1.38379	-1.00254	-1.74782	-1.9431	-1.81889	-1.68923	-2.13427	1.60283	NM_145519.1	TCTCCAGATCAGCAAAAGCTGCTCTGGTTCCCATCGCACATGCCCATGTG	Developmental processes -> Mesoderm development -> Skeletal development;Cell structure and motility	Select regulatory molecule -> G-protein modulator -> Guanyl-nucleotide exchange factor	go_component: cytoplasm [goid 0005737] [evidence ISS] [pmid 12351724]; go_function: Rho guanyl-nucleotide exchange factor activity [goid 0005089] [evidence ISS] [pmid 12351724]; go_process: neuronal remodeling [goid 0016322] [evidence ISS] [pmid 12351724]; go_process: RAC protein signal transduction [goid 0016601] [evidence ISS] [pmid 12351724]
ADP-ribosylation factor 2	Arf2	-1.18607	-1.52753	-1.34917	-2.59274	-1.56881	-1.71671	1.30707	1.33403	1.05763	1.50052	1.79109	1.25991	1.59722	NM_007477.2	CCTCCCATTGGCTGGGAGCTCTTGCCCTTTGTAATTATGCTTAGTGTGCC	Intracellular protein traffic -> General vesicle transport	Select regulatory molecule -> G-protein -> Small GTPase	go_component: Golgi apparatus [goid 0005794] [evidence IDA] [pmid 12466851]; go_function: GTP binding [goid 0005525] [evidence TAS] [pmid 12466851]; go_function: transporter activity [goid 0005215] [evidence ISS] [pmid 12466851]; go_function: GTPase activity [goid 0003924] [evidence ISS] [pmid 12466851]; go_function: protein transporter activity [goid 0008565] [evidence ISS] [pmid 12466851]; go_f…
Bcl2-associated athanogene 3	Bag3	2.28138	3.60929	1.81145	2.63682	-1.33327	-1.17054	2.64908	1.60519	1.26328	2.30124	1.68509	1.12835	1.5971	NM_013863.3	GCCGTGGCTGTGGGCTATCTTCCTGTTAGCCTTGGACTGAAGGGGTTTTA	Protein metabolism and modification -> Protein folding;Apoptosis -> Inhibition of apoptosis	Chaperone	go_component: cytosol [goid 0005829] [evidence ISS] [pmid 10597216]; go_function: apoptosis regulator activity [goid 0016329] [evidence ISS] [pmid 12819136]; go_function: chaperone activity [goid 0003754] [evidence IEA]; go_function: protein binding [goid 0005515] [evidence IEA]; go_process: anti-apoptosis [goid 0006916] [evidence ISS] [pmid 10597216]; go_process: apoptosis [goid 0006915] [eviden…
Muscleblind-like 1 (Drosophila)	Mbnl1	-1.06198	-1.21608	-1.34999	-1.27929	-1.25815	-1.10155	-1.22761	-2.19835	-1.55255	-1.17444	-1.88462	-1.19548	1.5927	NM_020007.2	CCCTTCAAACACGTCGCTTTGCTTTTTGTGGACAGCTTGTAGTTTGCCAG	Developmental processes -> Mesoderm development -> Muscle development	Nucleic acid binding -> Double-stranded DNA binding protein	go_component: nucleus [goid 0005634] [evidence IEA]; go_function: RNA binding [goid 0003723] [evidence IEA]; go_function: nucleic acid binding [goid 0003676] [evidence IEA]
Tissue inhibitor of metalloproteinase 3	Timp3	-1.4214	-1.23031	-2.91544	-1.54317	-2.05168	-1.74879	1.69254	-2.04512	-2.23479	2.26861	1.07977	-1.29206	1.59212	NM_011595.1	GGGACAGGGGTACCTTAGATTCTCTGTCTATTTTTCCTCTAGCAAGCCAG	Protein metabolism and modification -> Proteolysis	Select regulatory molecule -> Protease inhibitor -> Metalloprotease inhibitor	go_component: extracellular matrix [goid 0005578] [evidence IEA]; go_component: basement membrane [goid 0005604] [evidence IDA] [pmid 12950084]; go_function: metalloendopeptidase inhibitor activity [goid 0008191] [evidence IEA]
Interferon-induced protein with tetratricopeptide repeats 2	Ifit2	1.11542	-1.22766	1.14188	-1.15925	-1.41409	-1.07503	2.04753	3.19759	2.66303	-1.10185	1.40014	1.82275	1.58851	NM_008332.2	GGAAGACAGCTGCCTAGAAGGATAACTTGGATTGATGCTTGGGTCAAGGG	Immunity and defense -> Interferon-mediated immunity	Miscellaneous function	go_process: immune response [goid 0006955] [evidence IEA]
Zinc finger with KRAB and SCAN domains 14	Zfp99	-1.26195	2.2445	2.54049	1.68957	1.10773	1.26942	-1.227	1.60078	2.67637	1.31304	1.85229	1.94463	1.58557	NM_023322.1	CAAAATTCAGTCTCCTAGCTTCCATGTGTCTCTGCGTGACTCACGTGGCT	Nucleoside, nucleotide and nucleic acid metabolism -> mRNA transcription -> mRNA transcription regulation	Transcription factor -> Zinc finger transcription factor -> KRAB box transcription factor;Nucleic acid binding	go_component: nucleus [goid 0005634] [evidence IEA]; go_component: intracellular [goid 0005622] [evidence ISS] [pmid 12466851]; go_function: DNA binding [goid 0003677] [evidence IEA]; go_function: nucleic acid binding [goid 0003676] [evidence ISS] [pmid 12466851]; go_function: transcription factor activity [goid 0003700] [evidence ISS] [pmid 12466851]; go_process: regulation of transcription, DNA…
Carbonyl reductase 3	Cbr3	-1.10318	3.06689	3.08348	1.30691	1.96379	-1.25489	3.96917	5.16731	2.53193	3.03456	3.40341	1.83106	1.58445	NM_173047.2	CCGAGGTGGACCTGGTCGACCTCATGAAAAAGTTTGTGGAGGATACAAAA	Other metabolism	Oxidoreductase -> Dehydrogenase;Oxidoreductase -> Reductase	go_component: cytosol [goid 0005829] [evidence ISS] [pmid 12466851]; go_function: oxidoreductase activity [goid 0016491] [evidence ISS] [pmid 12466851]; go_function: carbonyl reductase (NADPH) activity [goid 0004090] [evidence ISS] [pmid 12466851]; go_process: metabolism [goid 0008152] [evidence ISS] [pmid 12466851]
Hydroxysteroid (17-beta) dehydrogenase 7	Hsd17b7	-1.44443	-1.98734	-3.89981	-2.17974	-2.4127	-2.57421	2.04836	-1.50093	-2.19608	1.9935	-1.55493	-2.02862	1.58076	NM_010476.2	GTTTCTGGCTATATTTCTAGTGTTTGACCAGTGCTTGCCATTTCCTGGGC	Other metabolism	Oxidoreductase -> Dehydrogenase;Oxidoreductase -> Reductase	go_component: integral to membrane [goid 0016021] [evidence IEA] [pmid 12466851]; go_component: extracellular space [goid 0005615] [evidence TAS] [pmid 12466851]; go_component: endoplasmic reticulum [goid 0005783] [evidence IDA] [pmid 12829805]; go_function: oxidoreductase activity [goid 0016491] [evidence IEA]; go_function: 3-keto sterol reductase activity [goid 0000253] [evidence IDA] [pmid 128…
record removed	AA175286	-1.05426	-1.48277	-1.15352	-1.20125	-1.65481	-1.16687	1.25353	5.58401	6.59116	-1.76825	1.86146	2.29068	1.57719	NM_010156.2	GCTTGGCCCACAGTAGCATCAGCTATTCCATATCCTCAATTTGCATTCCC
Thioredoxin-like 4A	Txnl4	1.17867	2.00674	1.12092	1.43324	-1.25137	-1.00983	1.58173	1.42205	1.48968	1.22961	1.02583	1.08377	1.57633	NM_025299.1	GGACGCCTGGTGGGTGGACAGTACCTTCTGTTGTTCACACACTGACCCAT	Biological process unclassified	Molecular function unclassified	go_component: snRNP U5 [goid 0005682] [evidence TAS] [pmid 10610776]; go_function: pre-mRNA splicing factor activity [goid 0008248] [evidence ISS] [pmid 10610776]; go_process: mRNA splicing [goid 0006371] [evidence ISS] [pmid 10610776]; go_process: nuclear mRNA splicing, via spliceosome [goid 0000398] [evidence ISS] [pmid 10610776]
Growth differentiation factor 9	Gdf9	2.4708	2.17237	1.98647	1.11144	-1.2331	-1.07659	1.32913	1.03391	-1.02342	1.3759	1.12811	1.115	1.57565	NM_008110.1	GCAGTGTCCGTAGGTGTAAAGGGCACACTCACTGGTCGTTGCCATAAACC	Developmental processes -> Gametogenesis -> Oogenesis	Signaling molecule -> Growth factor	go_component: extracellular space [goid 0005615] [evidence TAS] [pmid 12466851]; go_component: extracellular [goid 0005576] [evidence IEA]; go_function: cytokine activity [goid 0005125] [evidence IEA]; go_function: growth factor activity [goid 0008083] [evidence IEA]; go_process: cell growth and/or maintenance [goid 0008151] [evidence IEA]
Like-glycosyltransferase	Large	1.05292	-1.77951	-1.0944	-1.57361	-2.08502	-1.20174	1.15772	1.48071	2.21227	1.21824	1.45837	2.04824	1.57545	NM_010687.1	CCTGTACTGGGCTGTTTGTATTGAGTTGACATGTGACCAGCGAAAGCTGC	Carbohydrate metabolism;Protein metabolism and modification -> Protein modification -> Protein glycosylation	Transferase -> Glycosyltransferase	go_component: kinesin complex [goid 0005871] [evidence IEA]; go_component: integral to membrane [goid 0016021] [evidence TAS] [pmid 12466851]; go_component: Golgi apparatus [goid 0005794] [evidence IEA]; go_function: transferase activity [goid 0016740] [evidence IEA]; go_function: transferase activity, transferring glycosyl groups [goid 0016757] [evidence IEA]; go_function: transferase activity, …
Procollagen, type VI, alpha 3	Col6a3	-1.00205	-1.07838	-1.19386	-1.3208	-1.61845	-1.39477	-1.51325	-1.31669	-2.45897	-1.26058	-1.47144	-2.70364	1.57405	NM_009935.1	TAGAAGAAATCAGACCTCTTTCCTGTGTGCATTGCTGGGACAAATGCCTC			go_component: extracellular matrix [goid 0005578] [evidence IEA]; go_component: collagen [goid 0005581] [evidence IEA]; go_function: extracellular matrix structural constituent [goid 0005201] [evidence IEA]; go_function: serine protease inhibitor activity [goid 0004867] [evidence IEA]; go_function: extracellular matrix structural constituent conferring tensile strength activity [goid 0030020] [ev…
Mesothelin	Msln	1.07949	-1.05478	-1.44677	-1.05971	-1.30018	1.00859	1.05826	1.33756	2.52453	-1.03668	1.48603	2.65299	1.57359	NM_018857.1	GGATTTGTATTAATATGGATTCCAGCTCTGCTCCCAGCTTTAAGGCTGAG	Signal transduction -> Cell communication -> Ligand-mediated signaling;Cell adhesion;Developmental processes -> Other developmental process	Extracellular matrix -> Extracellular matrix glycoprotein	go_component: extracellular space [goid 0005615] [evidence TAS] [pmid 12466851]
Delta-like 2 homolog (Drosophila)	Egfl9	-1.04726	-2.04688	-1.57726	-1.20775	-1.33343	-1.00893	-2.18882	-3.77532	-2.16552	-2.46374	-2.63746	-1.4522	1.57236	NM_207666.1	GGAGGAGCCTTTCTAGCTACCTTCCTGCCCTCCTTCACACCTCAGACTGT	Sensory perception -> Vision;Developmental processes -> Embryogenesis;Developmental processes -> Mesoderm development -> Skeletal development	Extracellular matrix -> Extracellular matrix structural protein	go_component: extracellular space [goid 0005615] [evidence TAS] [pmid 12466851]; go_component: integral to membrane [goid 0016021] [evidence TAS] [pmid 12466851]
Interferon regulatory factor 7	Irf7	1.02474	-1.04508	1.02024	-1.10321	-1.39906	1.00107	-1.08156	5.59	9.6103	-1.06295	2.17151	2.44249	1.57184	NM_016850.1	TGGAGCGCAACCGCCACACCCCCATCTTCGACTTCAGCACTTTCTTCCGA	Nucleoside, nucleotide and nucleic acid metabolism -> mRNA transcription -> mRNA transcription regulation;Immunity and defense -> Interferon-mediated immunity;Oncogenesis	Transcription factor -> Other transcription factor;Nucleic acid binding	go_component: nucleus [goid 0005634] [evidence IEA]; go_function: DNA binding [goid 0003677] [evidence IEA]; go_function: transcription factor activity [goid 0003700] [evidence IEA]; go_function: translation regulator activity [goid 0045182] [evidence IEA]; go_process: regulation of transcription, DNA-dependent [goid 0006355] [evidence IEA]
RAD52 motif 1	Rad52b	1.20786	1.16096	1.13541	1.09669	-1.40233	1.01839	-1.18447	-2.4315	-2.38643	-1.07319	-2.07165	-1.9487	1.57067	NM_025654.1	GACCTGCCTTCTGACTTTGACAGGAAGTTCTGCGTGTCCAATCAGTGGGT	Biological process unclassified	Molecular function unclassified	go_function: nucleic acid binding [goid 0003676] [evidence ISS] [pmid 12466851]
record removed	1810062G17Rik	-1.00412	-1.05139	2.20098	1.30253	1.67887	1.70569	-1.20175	-1.20624	1.05555	-1.59018	-1.22355	1.14541	1.57064	XM_130824.1	CTTCCCAGTTTTAGTCTGAGGCTTCTCTAGGGACGCCTGTGCTGCAGCTG
Aldehyde dehydrogenase 2, mitochondrial	Aldh2	1.04706	1.28235	1.1598	1.16952	1.00376	1.06612	1.05074	1.7823	2.35893	1.09347	1.40924	1.59255	1.56598	NM_009656.1	CGTCCAGATGTGCAGGATGCTGCCTTCAACCTGCAGTCCCTAAGCAGCAA	Other metabolism -> Other carbon metabolism	Oxidoreductase -> Dehydrogenase	go_component: mitochondrion [goid 0005739] [evidence IEA]; go_function: oxidoreductase activity [goid 0016491] [evidence IEA]; go_function: aldehyde dehydrogenase (NAD) activity [goid 0004029] [evidence IEA]; go_function: ATP binding [goid 0005524] [evidence ISS] [pmid 12466851]; go_process: metabolism [goid 0008152] [evidence IEA]
Coiled-coil domain containing 117	BC018601	-1.04842	1.94465	-1.79663	1.81386	-1.58092	-1.18048	3.34551	2.68871	1.84202	2.09174	1.66298	1.03767	1.5657	NM_134033.1	GCCGCCTTTGTTAACAGCAACAAGAATGCTGCAGTGCTACAACGTGCTGG	Biological process unclassified	Molecular function unclassified
DNA segment, Chr 4, Brigham & Women's Genetics 0951 expressed	D4Bwg0951e	-1.25929	-3.12796	-3.59908	-3.51304	-1.90929	-1.02695	1.31155	-1.11568	-1.03372	-1.07614	1.00441	-1.21994	1.56335	NM_026821.2	GGGACTGGTGTGCAATTAAACTTGTATGTATCCTTCTTCTCTGCTGCTAT	Biological process unclassified	Molecular function unclassified
6-phosphofructo-2-kinase/fructose-2,6-biphosphatase 4	C230090D14	1.11948	2.40283	1.50303	1.87871	1.01817	1.07909	1.14234	1.28767	1.34617	1.21754	1.2368	1.19948	1.56265	NM_173019.2	GGTTCAGGGGTTCACAGGCGGACTGCCTACATTTCCTGCTTTCCCTAGAA	Carbohydrate metabolism -> Glycolysis;Carbohydrate metabolism -> Monosaccharide metabolism	Phosphatase -> Carbohydrate phosphatase
Dual specificity phosphatase 1	Dusp1	1.27595	2.96627	1.38533	2.67157	-1.52937	1.36038	4.13286	1.91393	3.33351	2.37922	2.10777	4.0535	1.56045	NM_013642.1	AAATAGACCCAGAGCAGGTTTGCTTTCGGCACTGACAGACAAAGCCAGTG	Protein metabolism and modification -> Protein modification -> Protein phosphorylation;Signal transduction -> Intracellular signaling cascade -> MAPKKK cascade;Signal transduction -> Intracellular signaling cascade -> JNK cascade;Developmental processes -> Mesoderm development -> Muscle development;Cell cycle -> Cell cycle control	Select regulatory molecule -> Kinase modulator -> Kinase inhibitor;Phosphatase -> Protein phosphatase	go_function: protein tyrosine phosphatase activity [goid 0004725] [evidence IEA]; go_function: hydrolase activity [goid 0016787] [evidence IEA]; go_function: protein phosphatase activity [goid 0004721] [evidence IEA]; go_function: receptor activity [goid 0004872] [evidence IEA]; go_function: protein tyrosine/serine/threonine phosphatase activity [goid 0008138] [evidence IEA]; go_function: MAP kin…
Signal transducer and activator of transcription 2	Stat2	-1.02673	-1.30511	1.15769	-1.18828	-1.56204	1.15151	2.90384	6.1659	8.74692	1.24835	1.92489	2.14044	1.56008	NM_019963.1	ACTTGTGGGAAACGAATGTGAGGACCTGCACTGTGGCCGTTCTCTAACGG	Nucleoside, nucleotide and nucleic acid metabolism -> mRNA transcription -> mRNA transcription regulation;Signal transduction -> Intracellular signaling cascade -> JAK-STAT cascade;Immunity and defense -> Macrophage-mediated immunity;Immunity and defense -> Interferon-mediated immunity	Transcription factor -> Other transcription factor;Nucleic acid binding	go_component: cytoplasm [goid 0005737] [evidence IDA] [pmid 12634107]; go_component: nucleus [goid 0005634] [evidence IDA] [pmid 12634107]; go_function: DNA binding [goid 0003677] [evidence IEA]; go_function: transcription factor activity [goid 0003700] [evidence IEA]; go_function: signal transducer activity [goid 0004871] [evidence IEA]; go_function: translation regulator activity [goid 0045182]…
Cell division cycle 6 homolog (S. cerevisiae)	Cdc6	-1.16784	-2.25488	-1.24916	-1.67272	1.10072	-1.18694	-2.00994	-3.16661	-4.39522	-1.14727	-3.02523	-2.61307	1.54322	NM_011799.1	GCCTACGAGTATATACGGACTTGTGTTGGAGAGTGTGTGTATGTATTACC	Nucleoside, nucleotide and nucleic acid metabolism -> DNA metabolism -> DNA replication;Cell cycle -> DNA replication;Nucleoside, nucleotide and nucleic acid metabolism -> DNA metabolism -> DNA replication;Cell cycle -> DNA replication;Cell cycle -> Cell cycle control	Nucleic acid binding -> Replication origin binding protein	go_function: ATP binding [goid 0005524] [evidence IEA]; go_function: nucleotide binding [goid 0000166] [evidence ISS] [pmid 12466851]; go_process: cell cycle [goid 0007049] [evidence IEA]
Thymidine kinase 1	Tk1	-1.04868	-2.64316	1.19686	-1.26525	1.01855	1.22012	-4.20873	-3.29634	-4.6172	-2.73333	-3.34142	-3.24179	1.54265	NM_009387	CCTGCATGCTCCGCGATGTGACCCAGGAGTCCTTGGGTGTGGCCGTCATT	Nucleoside, nucleotide and nucleic acid metabolism -> Pyrimidine metabolism	Kinase -> Nucleotide kinase	go_function: ATP binding [goid 0005524] [evidence IEA]; go_function: thymidine kinase activity [goid 0004797] [evidence IEA]; go_function: kinase activity [goid 0016301] [evidence IEA]; go_function: transferase activity [goid 0016740] [evidence IEA]; go_process: DNA metabolism [goid 0006259] [evidence IEA]
WNT1 inducible signaling pathway protein 1	Wisp1	-1.19268	1.06579	-2.68409	1.02109	-2.79628	-2.17303	2.74269	-1.02842	-1.11929	2.65992	1.20058	1.04899	1.53923	NM_018865.1	CACCTTTGAATGTCCTAATAAAGGAGAGCTAGCCCTTGGGCGGCCTGTCA	Signal transduction -> Cell surface receptor mediated signal transduction;Signal transduction -> Cell communication -> Ligand-mediated signaling;Oncogenesis -> Other oncogenesis;Cell structure and motility -> Cell structure	Signaling molecule -> Growth factor	go_component: extracellular [goid 0005576] [evidence ISS] [pmid 12466851]; go_component: extracellular space [goid 0005615] [evidence TAS] [pmid 12466851]; go_function: insulin-like growth factor binding [goid 0005520] [evidence ISS] [pmid 12466851]; go_function: cell adhesion molecule activity [goid 0005194] [evidence IEA]; go_process: regulation of cell growth [goid 0001558] [evidence ISS] [pmi…
Sorbitol dehydrogenase	Sdh1	1.43177	1.38672	1.23434	1.5677	-1.18972	1.61884	-1.01752	2.65983	5.20837	1.13269	2.39407	3.71444	1.53817	NM_146126.1	TCTTAAATCCTGCCTAGAGGGCCACAGGAGGGCTTGCCCCACTCAGAGGA	Carbohydrate metabolism -> Other carbohydrate metabolism;Other metabolism -> Other carbon metabolism	Oxidoreductase -> Dehydrogenase;Oxidoreductase -> Reductase	go_function: zinc ion binding [goid 0008270] [evidence IEA]; go_function: L-iditol 2-dehydrogenase activity [goid 0003939] [evidence IEA]; go_function: alcohol dehydrogenase activity, zinc-dependent [goid 0004024] [evidence IEA]; go_function: oxidoreductase activity [goid 0016491] [evidence IEA]
Chemokine (C-C motif) ligand 2	Ccl2	-1.80327	-1.58789	-1.79493	-1.89029	-2.5061	-2.78478	10.745	-1.66469	-1.81218	16.3957	1.64418	-1.17748	1.53566	NM_011333.1	CCAGCAAGATGATCCCAATGAGTAGGCTGGAGAGCTACAAGAGGATCACC	Signal transduction -> Cell surface receptor mediated signal transduction -> Cytokine and chemokine mediated signaling pathway;Signal transduction -> Cell communication -> Ligand-mediated signaling;Immunity and defense -> Cytokine/chemokine mediated immunity	Signaling molecule -> Chemokine	go_component: extracellular [goid 0005576] [evidence IEA]; go_component: extracellular space [goid 0005615] [evidence TAS] [pmid 12466851]; go_function: G-protein-coupled receptor binding [goid 0001664] [evidence IDA] [pmid 9366570]; go_function: cytokine activity [goid 0005125] [evidence IEA]; go_function: protein binding [goid 0005515] [evidence IDA] [pmid 8631787]; go_function: chemokine activ…
Heat shock protein 90kDa beta (Grp94), member 1	Tra1	1.16928	1.18689	-2.0758	-1.00091	-2.20015	-1.44952	-1.10594	1.07662	1.10185	1.08394	1.25111	1.1248	1.53475	NM_011631.1	ATACTCTCGCTATGAATCCCGTGTGGAGAGGGAATGTGAAGTTTTGAAGT	Protein metabolism and modification -> Protein folding;Immunity and defense -> Stress response	Chaperone -> Hsp 90 family chaperone	go_component: endoplasmic reticulum [goid 0005783] [evidence IDA] [pmid 12135983]; go_component: extracellular space [goid 0005615] [evidence TAS] [pmid 12466851]; go_function: ATP binding [goid 0005524] [evidence IEA]; go_function: chaperone activity [goid 0003754] [evidence IEA]; go_function: calcium ion binding [goid 0005509] [evidence IEA]; go_process: response to heat [goid 0009408] [evidenc…
NMD3 homolog (S. cerevisiae)	C87860	-1.04802	1.10913	-1.58523	-1.12659	-1.297	-1.55006	2.05385	1.28427	1.01177	1.84681	1.31861	-1.12796	1.53236	NM_133787.1	CCTGTGGAAAGTGACACAGATGATGAAGGAGCACCTCGAATTAGTCTGGC	Nucleoside, nucleotide and nucleic acid metabolism -> Pre-mRNA processing -> mRNA end-processing and stability	Miscellaneous function -> Other miscellaneous function protein	go_function: electron transporter activity [goid 0005489] [evidence ISS] [pmid 12466851]; go_process: electron transport [goid 0006118] [evidence ISS] [pmid 12466851]
Histone cluster 1, H2bc	Hist1h2bc	-1.08312	1.69622	-1.17935	1.25917	1.64652	-1.0121	-2.5481	-4.42119	-1.34989	-1.42491	-1.24535	1.20244	1.5305	NM_023422	GCTGGATGCTGTAACCTCAAGACAGTGCAAATGGGTGATACTAGCAGATT	Biological process unclassified	Molecular function unclassified	go_component: nucleosome [goid 0000786] [evidence ISS] [pmid 12466851]; go_component: nucleus [goid 0005634] [evidence ISS] [pmid 12466851]; go_component: nucleosome [goid 0005718] [evidence ISS]; go_component: chromosome [goid 0005694] [evidence ISS] [pmid 12466851]; go_function: DNA binding [goid 0003677] [evidence ISS] [pmid 12466851]; go_process: nucleosome assembly [goid 0006334] [evidence I…
Cysteine and histidine-rich domain (CHORD)-containing, zinc-binding protein 1	Chordc1	-1.22957	-1.00592	-1.1335	1.01159	-1.53384	-1.24528	2.03965	2.17076	1.42203	1.08091	1.21354	-1.0267	1.5296	NM_025844.1	GGGGTGAGCCTTTAAGGATTATACAGTCTTGCTGGTCTGATCCAGTCAGG	Developmental processes -> Gametogenesis	Signaling molecule -> Other signaling molecule	go_function: zinc ion binding [goid 0008270] [evidence IDA] [pmid 12965203]; go_function: calcium ion binding [goid 0005509] [evidence IDA] [pmid 12965203]
Golgi integral membrane protein 4	Golph4	-1.03043	-1.41005	-1.48841	-1.20042	-1.43642	1.1169	1.026	-2.06997	-1.79981	1.17361	-1.46505	-1.32657	1.52887	NM_175193.2	GCTCAGTACCATTTTGTTTTCTGGCTTCCGGGTAGTCTACTATTTATCTC	Biological process unclassified	Molecular function unclassified
MAP kinase-interacting serine/threonine kinase 2	Mknk2	1.12702	2.39311	1.45124	1.5819	-1.07273	1.18597	1.08647	-1.20141	1.41977	1.00304	-1.25294	1.38956	1.52775	NM_021462.2	CTTCCAAGCCCGACCTGGAGGATGGGTCAGACCCCTTAACTGTGAATGAG	Protein metabolism and modification -> Protein modification -> Protein phosphorylation	Kinase -> Protein kinase -> Non-receptor serine/threonine protein kinase	go_function: kinase activity [goid 0016301] [evidence IEA]; go_function: protein serine/threonine kinase activity [goid 0004674] [evidence IEA]; go_function: ATP binding [goid 0005524] [evidence IEA]; go_function: transferase activity [goid 0016740] [evidence IEA]; go_function: protein kinase activity [goid 0004672] [evidence ISS] [pmid 12466851]; go_function: protein-tyrosine kinase activity [go…
ATP-binding cassette, sub-family A (ABC1), member 7	Abca7	1.40835	1.14598	1.17705	1.12412	1.26658	1.99938	-1.30116	2.23343	2.78751	-1.05395	1.82473	2.59919	1.52687	NM_013850.1	GTTTCCAAACCTGGCCGGCAGCATCCCAAACGTGTCAGCCGATTCCTGGA	Lipid, fatty acid and steroid metabolism -> Lipid and fatty acid transport;Transport -> Lipid and fatty acid transport;Lipid, fatty acid and steroid metabolism -> Phospholipid metabolism;Lipid, fatty acid and steroid metabolism -> Steroid metabolism -> Cholesterol metabolism	Transporter -> ATP-binding cassette (ABC) transporter	go_component: integral to plasma membrane [goid 0005887] [evidence IEA]; go_component: membrane [goid 0016020] [evidence ISS] [pmid 12466851]; go_component: integral to membrane [goid 0016021] [evidence TAS] [pmid 12466851]; go_function: ATP-binding cassette (ABC) transporter activity [goid 0004009] [evidence IEA]; go_function: ATP binding [goid 0005524] [evidence IEA]; go_function: peroxidase ac…
Latexin	Lxn	-1.09186	-1.01839	1.3087	-1.21783	1.14761	1.03839	-1.4336	-6.80326	-4.33552	-1.12865	-4.23543	-2.42341	1.5256	NM_016753.2	CTAACCCGTAGACAACCGTCAGCATGCTCGCTAACCACGTGTGTGACTGG	Biological process unclassified	Molecular function unclassified
Adenylate kinase 3	Ak3l	1.06447	1.1589	-2.01322	-1.07235	-1.35917	-1.06605	-1.2626	-1.37827	1.74585	-1.25586	-1.82211	1.07789	1.52098	NM_021299.1	CGTTTCTCTACTGCCTTATTTGGATGTTGATAACCACTTCCTACAACCTG	Nucleoside, nucleotide and nucleic acid metabolism -> Purine metabolism	Kinase -> Nucleotide kinase	go_component: cellular_component unknown [goid 0008372] [evidence ND]; go_component: mitochondrion [goid 0005739] [evidence IEA]; go_function: transferase activity [goid 0016740] [evidence IEA]; go_function: adenylate kinase activity [goid 0004017] [evidence TAS]; go_function: kinase activity [goid 0016301] [evidence IEA]; go_function: phosphotransferase activity, phosphate group as acceptor [goi…
Fatty acid synthase	Fasn	-1.3308	-1.33137	-3.83721	-1.13633	-1.31762	-1.09168	1.26127	-1.21113	-1.56078	1.08743	-1.26038	-1.60374	1.51768	NM_007988.1	GGACTGTGTCATTTTTACACCAACCTGGTAAAAATGCTGCTCTTGATGCT	Amino acid metabolism;Lipid, fatty acid and steroid metabolism -> Fatty acid metabolism -> Fatty acid biosynthesis	Synthase and synthetase -> Synthase;Oxidoreductase -> Dehydrogenase;Transferase -> Methyltransferase;Transferase -> Acyltransferase;Hydrolase -> Esterase	go_function: oxidoreductase activity [goid 0016491] [evidence IEA]; go_function: catalytic activity [goid 0003824] [evidence IEA]; go_function: alcohol dehydrogenase activity, zinc-dependent [goid 0004024] [evidence IEA]; go_function: fatty-acid synthase activity [goid 0004312] [evidence IEA]; go_function: zinc ion binding [goid 0008270] [evidence IEA]; go_function: transferase activity [goid 001…
Interferon-stimulated protein	Isg20	1.17898	2.0351	-1.04763	1.4528	-1.65397	-1.4322	1.18633	1.99832	2.05985	-1.01936	1.1883	1.3916	1.51754	NM_020583.4	CCACAATGGAGCTCTACAAAATCTCTCAGCGACTCAGAGCCCAGCGAGGG	Nucleoside, nucleotide and nucleic acid metabolism -> RNA catabolism	Nucleic acid binding -> Nuclease -> Exoribonuclease
Interleukin 11	Il11	-1.06033	14.8478	1.09943	4.37126	-1.16605	-2.40234	6.00716	1.11657	-1.23753	3.42106	1.02154	-1.47174	1.51721	NM_008350.1	TGGGTTCTGGGGTCTCTATGAAATCTGTTCACAGTGTCTTCCTCACTTCC	Biological process unclassified	Molecular function unclassified	go_component: extracellular space [goid 0005615] [evidence TAS] [pmid 12466851]; go_function: cytokine activity [goid 0005125] [evidence IEA]; go_function: growth factor activity [goid 0008083] [evidence IEA]
DnaJ (Hsp40) homolog, subfamily A, member 4	Dnaja4	22.8123	53.6751	7.08378	16.2539	-1.18987	-1.26709	5.0064	2.11391	1.93313	2.39673	1.60504	1.5152	1.51706	NM_021422.2	GCCCGTCATTCTCACTGTACAGCCATACTGCAAAGGGCTTTCTGCTTGTG	Protein metabolism and modification -> Protein folding;Immunity and defense -> Stress response	Chaperone -> Other chaperones	go_function: chaperone activity [goid 0003754] [evidence IEA]; go_process: response to heat [goid 0009408] [evidence IEA]; go_process: protein folding [goid 0006457] [evidence IEA]
Suppressor of variegation 3-9 homolog 1 (Drosophila)	Suv39h1	-1.04036	-2.05705	1.11946	-1.54019	1.131	-1.03168	-1.23326	-1.13058	-1.75412	-1.20406	-1.04427	-1.62698	1.5147	NM_011514.1	GAAATGTACAAAAGGCAAAGATTCTGATGGCTGCCTTGCCCCCTGCTTCC	Nucleoside, nucleotide and nucleic acid metabolism -> Chromatin packaging and remodeling	Nucleic acid binding -> Other DNA-binding protein;Transferase -> Methyltransferase	go_component: nucleus [goid 0005634] [evidence IEA]; go_component: nuclear heterochromatin [goid 0005720] [evidence TAS] [pmid 11094092]; go_component: chromatin [goid 0000785] [evidence IEA]; go_component: chromatin [goid 0005717] [evidence IEA]; go_function: protein methyltransferase activity [goid 0008276] [evidence TAS] [pmid 11094092]; go_function: chromatin binding [goid 0003682] [evidence …
RIKEN cDNA 1700012H17 gene	1700012H17Rik	-1.03344	2.11056	2.02588	1.9811	1.23397	1.18859	1.85862	2.3945	4.92293	-1.10106	1.50314	2.30193	1.51252	NM_173426.1	GGTGGGTCTGTCTGTGCATACACAGTTGTGAAGGTTGTGAGGTCTCCTTG	Biological process unclassified	Molecular function unclassified
RIKEN cDNA 1810049H13 gene	1810049H13Rik	-1.06378	-1.4765	2.07323	-1.29793	2.41084	1.40362	-2.33519	-1.42167	1.06246	-2.34477	-1.1656	1.42782	1.51041	NM_025560.1	CCTCCCACCAACTGCTGCATGAGTGGCTGCCCTAACTGTGTATGGGTAGA	Biological process unclassified	Molecular function unclassified
Connective tissue growth factor	Ctgf	1.23151	1.68454	-1.73472	2.61442	-2.76393	-2.31642	2.01879	-2.79437	-2.96713	1.1282	-1.60923	-1.57034	1.50907	NM_010217	GGGAATTGTGACCTGAGTGACTCTCTGTCAGAACAAATGCTGTGCAGGTG	Signal transduction -> Cell surface receptor mediated signal transduction -> Receptor protein tyrosine kinase signaling pathway;Signal transduction -> Cell surface receptor mediated signal transduction -> Other receptor mediated signaling pathway;Signal transduction -> Cell communication -> Extracellular matrix protein-mediated signaling	Signaling molecule -> Growth factor;Signaling molecule -> Other signaling molecule	go_component: extracellular [goid 0005576] [evidence IDA] [pmid 1888698]; go_component: extracellular matrix [goid 0005578] [evidence IDA] [pmid 9184077]; go_component: extracellular space [goid 0005615] [evidence TAS] [pmid 12466851]; go_function: insulin-like growth factor binding [goid 0005520] [evidence IEA]; go_function: integrin binding [goid 0005178] [evidence IDA] [pmid 10446209]; go_func…
Zinc finger and BTB domain containing 32	Rog	1.2034	2.62974	2.03386	1.69061	1.11937	-1.20831	1.20065	1.28432	1.04125	1.08363	1.21577	1.05226	1.50703	NM_021397	GAACTGCGAGACAGGAGCTACGAACCCTTCCGGGACAAGCGAGTTGCAGA	Nucleoside, nucleotide and nucleic acid metabolism -> mRNA transcription -> mRNA transcription regulation	Nucleic acid binding -> Other nucleic acid binding	go_component: nuclear chromosome [goid 0000228] [evidence IDA] [pmid 11555636]; go_component: nucleus [goid 0005634] [evidence ISS] [pmid 12466851]; go_function: DNA binding [goid 0003677] [evidence IEA]; go_function: transcription corepressor activity [goid 0003714] [evidence IDA] [pmid 10755619]; go_function: protein binding [goid 0005515] [evidence ISS] [pmid 12466851]
Cysteine rich protein 61	Cyr61	10.3295	9.45706	2.29482	4.34622	-2.80043	1.20172	1.3888	1.14005	-1.3847	1.47455	2.36155	1.34974	1.50509	NM_010516.1	ATTAAGGACTCCCTGGACGACCAGGATGACCTCCTCGGACTCGATGCCTC	Signal transduction -> Cell surface receptor mediated signal transduction;Signal transduction -> Cell communication -> Ligand-mediated signaling;Developmental processes -> Mesoderm development -> Angiogenesis;Cell cycle -> Cell cycle control;Cell proliferation and differentiation;Oncogenesis -> Other oncogenesis;Cell structure and motility -> Cell motility	Signaling molecule -> Growth factor	go_component: extracellular [goid 0005576] [evidence IEA]; go_component: extracellular space [goid 0005615] [evidence TAS] [pmid 12466851]; go_function: insulin-like growth factor binding [goid 0005520] [evidence IEA]; go_function: growth factor binding [goid 0019838] [evidence IEA]; go_function: heparin binding [goid 0008201] [evidence IEA]; go_function: cell adhesion molecule activity [goid 000…
S100 calcium binding protein A4	S100a4	1.10746	1.00982	-3.64962	-1.06334	-1.49907	-1.10209	-1.2776	-1.4662	-1.36712	-1.16036	-1.21964	-1.33055	1.5038	NM_011311.1	GGCAAAGAGGGTGACAAGTTCAAGCTGAACAAGACAGAGCTCAAGGAGCT	Immunity and defense -> Macrophage-mediated immunity	Select calcium binding protein -> Calmodulin related protein	go_function: calcium ion binding [goid 0005509] [evidence IEA]
Sterol-C4-methyl oxidase-like	Sc4mol	1.17765	-1.38675	-2.74743	-1.25142	-2.13805	-1.80977	1.50817	1.02118	-1.71598	1.71628	1.12942	-1.47819	1.50372	NM_025436.1	GCTATCACGAAGTGAGTGTATCACCTGGTGAGCGAGTGACTGAAACCTGC	Lipid, fatty acid and steroid metabolism -> Steroid metabolism -> Cholesterol metabolism;Lipid, fatty acid and steroid metabolism -> Steroid metabolism -> Other steroid metabolism	Oxidoreductase -> Oxidase	go_component: plasma membrane [goid 0005886] [evidence ISS] [pmid 12466851]; go_component: endoplasmic reticulum [goid 0005783] [evidence ISS] [pmid 12466851]; go_component: integral to membrane [goid 0016021] [evidence TAS] [pmid 12466851]; go_function: C-4 methyl sterol oxidase activity [goid 0000254] [evidence ISS] [pmid 12466851]; go_function: catalytic activity [goid 0003824] [evidence ISS] …
Transmembrane protein 80	5530601I19Rik	2.03273	3.27501	1.62227	1.39619	1.09007	-1.1011	-1.24652	-1.23199	-1.06687	-1.33991	-1.1606	1.05237	1.50277	NM_027797.1	TACTGAGTTCTGTGCTTCCCACGCTGGCCCTGGGTCTTGTTCTGAGAGCC	Biological process unclassified	Molecular function unclassified
CDNA sequence BC010787	MGC18837	1.06003	1.01238	1.87449	1.03062	1.22236	1.18066	-1.60465	1.0444	2.036	-1.66409	1.31455	2.7295	1.49873	NM_178577.3	CTGCGGGACAAGGACCCCAAGTACAGTGCTCTACGCCGGAAGTTCTACCA	Biological process unclassified	Molecular function unclassified
RIKEN cDNA 4933425L19 gene	Zranb3	1.45135	1.08345	2.16608	1.03136	-1.13161	1.82535	-1.77705	1.0513	1.10823	-1.45558	1.02151	1.14042	1.4977	XM_129483.3	GGCTAATTGTCAAAACAGATTTTGTCTCCTGGTCCTCGTTTCCTGGTTTT	Nucleoside, nucleotide and nucleic acid metabolism -> mRNA transcription -> mRNA transcription regulation	Nucleic acid binding -> Helicase -> DNA helicase
Rac/Cdc42 guanine nucleotide exchange factor (GEF) 6	Arhgef6	1.09618	1.09262	1.0085	1.00636	-1.20423	1.01942	1.09266	1.28041	1.42552	1.21259	2.02723	2.13304	1.49735	NM_152801.1	CTCTGGATAAGGAAACTTGTGCAGTGGGCTGCCCATGCTTACACACTAAA	Signal transduction -> Cell surface receptor mediated signal transduction -> G-protein mediated signaling	Select regulatory molecule -> G-protein modulator -> Guanyl-nucleotide exchange factor	go_component: cellular_component unknown [goid 0008372] [evidence ND]; go_function: molecular_function unknown [goid 0005554] [evidence ND]; go_process: biological_process unknown [goid 0000004] [evidence ND]
RAD51 homolog (S. cerevisiae)	Rad51	1.22868	-1.09796	1.30614	1.18545	1.18151	1.3113	-1.20782	-1.27771	-2.07319	-1.00334	-1.06735	-1.95017	1.49724	NM_011234.2	AAGGCCATGTACATTGACACCGAGGGCACCTTTAGGCCGGAGCGGCTGCT	Nucleoside, nucleotide and nucleic acid metabolism -> DNA metabolism -> DNA repair;Nucleoside, nucleotide and nucleic acid metabolism -> DNA metabolism -> DNA recombination;Developmental processes -> Meiosis	Nucleic acid binding -> DNA strand-pairing protein;Hydrolase	go_component: condensed chromosome [goid 0000793] [evidence IDA] [pmid 12913077]; go_component: intracellular [goid 0005622] [evidence IEA]; go_component: meiotic chromosome [goid 0005711] [evidence IDA] [pmid 12091911]; go_component: nucleus [goid 0005634] [evidence IEA]; go_function: DNA binding [goid 0003677] [evidence IEA]; go_function: ATP binding [goid 0005524] [evidence IEA]; go_function: …
Crystallin, beta A4	Cryba4	-1.26441	2.86763	1.33052	2.67261	1.0894	-1.1828	2.18099	-1.30452	-1.02828	1.23676	-1.65898	-1.22569	1.49716	NM_021351.1	AAACGACTGGGTGACTGGCCGGAGGATGTGGCTGCTCTTGGTTCTGGCTA	Sensory perception -> Vision;Developmental processes	Miscellaneous function -> Structural protein	go_component: cytoplasm [goid 0005737] [evidence IEA]; go_function: structural constituent of eye lens [goid 0005212] [evidence IEA]; go_process: sensory organ development [goid 0007423] [evidence IEA]
FBJ osteosarcoma oncogene	Fos	2.69673	7.88905	1.96381	5.41757	-1.51912	-1.36881	1.47956	-1.13643	-1.07775	1.32895	-1.20856	-1.02521	1.49428	NM_010234.2	GTCCTTCAGCGTCAATGTTCATTGTCATGTTACTGATCATGCATTGTCGA	Nucleoside, nucleotide and nucleic acid metabolism -> mRNA transcription -> mRNA transcription regulation;Immunity and defense;Developmental processes -> Mesoderm development -> Skeletal development;Cell cycle -> Cell cycle control;Cell proliferation and differentiation;Oncogenesis -> Oncogene	Transcription factor -> Other transcription factor;Nucleic acid binding	go_component: intracellular [goid 0005622] [evidence IEA]; go_component: nucleus [goid 0005634] [evidence IDA] [pmid 11747369]; go_component: transcription factor complex [goid 0005667] [evidence IDA] [pmid 12943993]; go_function: DNA binding [goid 0003677] [evidence IEA]; go_function: transcription factor activity [goid 0003700] [evidence IMP]; go_process: cell growth and/or maintenance [goid 00…
Biliverdin reductase B (flavin reductase (NADPH))	Blvrb	-1.03517	1.28546	1.42456	1.21214	1.08123	-1.00178	1.64599	6.22069	7.06471	1.91587	6.87048	7.61841	1.493	NM_144923	CTAGGTGGGGAGGGTCATGCATCCTGAGAAATGACACAAATAGAGGGGTC	Biological process unclassified	Oxidoreductase -> Reductase	go_function: catalytic activity [goid 0003824] [evidence ISS] [pmid 12466851]; go_function: oxidoreductase activity [goid 0016491] [evidence ISS] [pmid 12466851]; go_function: NADPH dehydrogenase activity [goid 0003959] [evidence ISS] [pmid 12466851]; go_function: biliverdin reductase activity [goid 0004074] [evidence ISS] [pmid 12466851]
3-hydroxy-3-methylglutaryl-Coenzyme A synthase 1	Hmgcs1	1.07411	-1.9031	-2.64165	-1.76453	-1.8313	-1.48323	1.94736	-1.46962	-1.84663	1.78143	-1.37504	-1.61782	1.49229	NM_145942.2	CTGGCGGTACTGGCACGGAGCGTTAACCACACCTTACTAATAGCAAGGCC	Lipid, fatty acid and steroid metabolism -> Steroid metabolism -> Cholesterol metabolism;Coenzyme and prosthetic group metabolism -> Coenzyme metabolism	Synthase and synthetase -> Synthase;Transferase;Lyase -> Other lyase	go_component: transcription factor complex [goid 0005667] [evidence ISS] [pmid 12466851]; go_component: cytoplasm [goid 0005737] [evidence ISS] [pmid 12466851]; go_component: nucleus [goid 0005634] [evidence ISS] [pmid 12466851]; go_function: hydroxymethylglutaryl-CoA synthase activity [goid 0004421] [evidence ISS] [pmid 12466851]; go_function: DNA binding [goid 0003677] [evidence ISS] [pmid 1246…
expressed sequence AL024069	AL024069	-1.01481	1.12127	-1.28065	-1.19099	-1.17756	-1.01669	1.09171	-1.69937	-1.48413	-1.26448	-2.03392	-1.2418	1.48927	XM_129912.3	CAGACAGCAATGGTGTTAGTATTTTTGGTCTGTGTACCCACGTGCCCATG
record removed	Kpna2	-1.22115	-1.88526	-1.47817	-1.43979	-1.70368	-1.19824	-1.46103	-1.1202	-1.88272	-1.05092	1.05323	-2.06034	1.48766	XM_130821.1	GCACTACAGAGGCATGAAAACGAGTCTGTATACAAGGCCTCATTGAACTT			go_component: nucleus [goid 0005634] [evidence IEA]; go_function: protein transporter activity [goid 0008565] [evidence IEA]; go_function: protein binding [goid 0005515] [evidence IPI] [pmid 12477715]; go_process: protein transport [goid 0015031] [evidence IEA]; go_process: transport [goid 0006810] [evidence IEA]; go_process: intracellular protein transport [goid 0006886] [evidence IEA]; go_proce…
Pleckstrin homology domain containing, family M (with RUN domain) member 1	Plekhm1	-2.26335	-2.94992	-1.01355	-2.40756	-1.09178	1.05953	-1.92021	1.31613	2.19335	-1.38267	1.20898	1.74728	1.48186	NM_183034.1	GCAGTGCAGAGGAGAAACTGCTGCTGTGTGGTATTTGAGTGATTTTGCAG	Biological process unclassified	Molecular function unclassified
Ectonucleoside triphosphate diphosphohydrolase 2	Entpd2	1.23088	1.25878	1.14794	2.2324	-1.04294	1.08787	-1.04774	-1.07128	1.04882	-1.03427	1.03029	-1.01019	1.47985	NM_009849.1	TGTCAGGTCTCTTAGCCTGCGACTCAGGGTGAGGTCCATTCCGAGTGGAG	Nucleoside, nucleotide and nucleic acid metabolism -> Purine metabolism	Phosphatase -> Nucleotide phosphatase	go_component: basal lamina [goid 0005605] [evidence IDA] [pmid 11929769]; go_component: plasma membrane [goid 0005886] [evidence IEA]; go_component: integral to membrane [goid 0016021] [evidence TAS] [pmid 12466851]; go_component: extracellular space [goid 0005615] [evidence TAS] [pmid 12466851]; go_function: magnesium ion binding [goid 0000287] [evidence IEA]; go_function: apyrase activity [goid…
Zinc fingers and homeoboxes protein 1	Zhx1	-1.0104	-1.02603	1.63457	-1.20964	1.1175	1.09424	-2.065	-1.4909	1.34745	-1.72162	-1.07538	1.39026	1.47967	NM_009572.2	GTCAAACTGCTGCAGTCGGGGGAAGTTCCGCAATGTATATAGAGCGCTAA	Nucleoside, nucleotide and nucleic acid metabolism;Developmental processes -> Mesoderm development -> Gut mesoderm development	Transcription factor -> Homeobox transcription factor;Transcription factor -> Zinc finger transcription factor -> Other zinc finger transcription factor;Nucleic acid binding	go_component: transcription factor complex [goid 0005667] [evidence IEA]; go_component: nucleus [goid 0005634] [evidence IEA]; go_function: DNA binding [goid 0003677] [evidence IEA]; go_function: transcription factor activity [goid 0003700] [evidence IEA]; go_process: regulation of transcription, DNA-dependent [goid 0006355] [evidence IEA]
Dihydrouridine synthase 1-like (S. cerevisiae)	1110032N12Rik	-1.34668	-1.82735	-2.65313	-1.27709	1.12302	-1.17845	-1.16062	1.43739	1.43799	-1.09066	1.40148	1.2289	1.47867	NM_026824.2	GCCTTTACTCAGGGAATCTCCTCTTTGACACAGAAGAACCTGTTGATGTC	Nucleoside, nucleotide and nucleic acid metabolism -> tRNA metabolism	Synthase and synthetase -> Synthase
tumor necrosis factor receptor superfamily, member 10b	Tnfrsf10b	-1.00289	1.22131	1.29532	1.13326	-1.13139	-1.16895	2.04864	2.02233	1.4656	1.77439	1.88323	1.13268	1.47787	NM_020275.3	GGTGACCCTTGAGGACCACGCCCCCTGTAAGCATTTGACCATTGTGAGAG	Signal transduction -> Cell surface receptor mediated signal transduction -> Other receptor mediated signaling pathway;Apoptosis -> Induction of apoptosis	Receptor -> Cytokine receptor -> Tumor necrosis factor receptor	go_component: integral to membrane [goid 0016021] [evidence TAS] [pmid 12466851]; go_function: receptor activity [goid 0004872] [evidence IEA]; go_function: caspase activator activity [goid 0008656] [evidence ISS] [pmid 12819136]; go_function: apoptosis regulator activity [goid 0016329] [evidence ISS] [pmid 12819136]; go_function: TRAIL binding [goid 0045569] [evidence ISS] [pmid 12819136]; go_pr…
Coenzyme A synthase	Coasy	1.11546	-1.07705	1.31708	1.08119	1.44762	1.31761	-1.25852	2.47421	2.79746	-1.18444	2.34185	2.44971	1.4776	NM_027896.1	AGAGCAACGTGGTTCTGAGCACCTTGTGGGAGTCACATGTCACACAGAGC	Coenzyme and prosthetic group metabolism -> Coenzyme metabolism	Miscellaneous function -> Other miscellaneous function protein	go_component: extracellular space [goid 0005615] [evidence TAS] [pmid 12466851]; go_function: ATP binding [goid 0005524] [evidence IEA]; go_function: transferase activity [goid 0016740] [evidence IEA]; go_function: kinase activity [goid 0016301] [evidence IEA]; go_function: dephospho-CoA kinase activity [goid 0004140] [evidence IDA] [pmid 11980892]; go_function: pantetheine-phosphate adenylyltran…
Glycosyltransferase 8 domain containing 1	2410004H05Rik	1.06232	-1.38828	-1.13751	-1.46516	-1.68944	-1.12297	-2.44168	-1.37626	-1.08452	-1.5993	-1.16957	1.12399	1.47721	NM_029626.1	GCTGGGTAGAAGTCATAGATATCCAGATGACTACCACGGCTCCATCTGCC	Biological process unclassified	Molecular function unclassified
Small proline-rich protein 1A	Sprr1a	1.13998	15.1876	5.04899	4.65969	2.96084	2.33129	1.34337	1.04921	1.09105	1.12467	-1.1792	-1.03283	1.47661	NM_009264.1	CTGCAACCCCAAGGTGCCAGAGCCCTGCCAACCTAAGGCACCAGAGCCTT	Biological process unclassified	Miscellaneous function -> Structural protein
Cysteine and histidine rich 1	Cyhr1	1.11925	1.00235	2.80949	1.03932	1.24715	1.35815	-1.80466	-1.12321	2.03737	-1.34461	-1.24063	1.90865	1.47636	NM_180962.1	CTAATGGGCAGAGCTTGGGTGCTATCCCTTCTCTAGTCATGCATGTGTGG	Biological process unclassified	Molecular function unclassified
Coiled-coil domain containing 93	4633402D15Rik	1.01922	-1.122	2.17582	-1.14571	1.09378	1.03794	-1.032	1.16874	1.41665	1.12586	1.26645	1.52194	1.47543	NM_029955.1	CCCTATTCCTGCCTTAGGAGTGCCTCCCTATGGCTTATATACCTAGGTGC	Biological process unclassified	Molecular function unclassified
Olfactory receptor 56	Ifi47	-1.19069	-1.49677	-1.33702	-1.37895	-1.56056	-1.18113	-1.40622	3.60928	2.84176	-1.19984	1.07391	1.25162	1.47221	NM_008330.1	CCCTCTAGAGATTACTACCATGCATGAATTGTTTTTTGCTCATACCCTGT	Biological process unclassified	Molecular function unclassified	go_function: GTP binding [goid 0005525] [evidence IEA]; go_function: ATP binding [goid 0005524] [evidence ISS] [pmid 12466851]
Tripartite motif protein 34	Trim34	-1.17258	-1.02774	1.11367	-1.31094	-1.14929	1.17346	-1.03574	2.56228	2.88117	-1.16464	1.41658	1.67501	1.47212	NM_030684.1	GAAGAGGGCACAGTGTCCTTCCTCAATGTCACCAACCATGGATCACTCAT	Protein metabolism and modification -> Proteolysis	Ligase -> Ubiquitin-protein ligase	go_component: cellular_component unknown [goid 0008372] [evidence ND]; go_component: intracellular [goid 0005622] [evidence ISS] [pmid 12466851]; go_function: molecular_function unknown [goid 0005554] [evidence ND]; go_function: zinc ion binding [goid 0008270] [evidence ISS] [pmid 12466851]; go_process: biological_process unknown [goid 0000004] [evidence ND]
Acyl-Coenzyme A oxidase 2, branched chain	Acox2	1.08011	1.07569	1.0318	-1.05892	-1.16446	-1.14119	1.11221	1.09317	1.10877	1.14633	2.11845	1.836	1.46917	NM_053115.1	GCACGGGGTGGCGTGCGGCTTGTTCAGATCAGCGAGTAAACTGGTACATG	Lipid, fatty acid and steroid metabolism -> Fatty acid metabolism -> Fatty acid beta-oxidation	Oxidoreductase -> Oxidase	go_component: peroxisome [goid 0005777] [evidence IEA]; go_function: acyl-CoA dehydrogenase activity [goid 0003995] [evidence IEA]; go_function: electron transfer flavoprotein [goid 0008246] [evidence IEA]; go_function: oxidoreductase activity [goid 0016491] [evidence IEA]; go_function: acyl-CoA oxidase activity [goid 0003997] [evidence IEA]; go_process: fatty acid metabolism [goid 0006631] [evid…
GTP cyclohydrolase 1	Gch1	1.05056	1.1441	-1.10886	1.35231	-1.4043	-1.14277	2.79087	1.10783	1.17982	3.58	1.95352	1.2107	1.46855	NM_008102.2	TTCTGGGGGGTTGGTCACTTGTATCCCTTCTGAACGACCCTGTTGGGTCA	Nucleoside, nucleotide and nucleic acid metabolism -> Purine metabolism;Coenzyme and prosthetic group metabolism -> Coenzyme metabolism;Coenzyme and prosthetic group metabolism -> Pterin metabolism;Other metabolism -> Other carbon metabolism	Hydrolase -> Other hydrolase
LIM domain and actin binding 1	D15Ertd366e	1.17744	-1.29821	-1.15898	-1.59676	-2.54348	-1.60566	-1.05335	-1.10434	-1.20664	1.5327	1.31885	1.03487	1.46825	NM_023063.1	CTGATATTCCAAATGATGTGTATGGCGGGGTGGGCTTAAGGTAGTGGCCT	Cell structure and motility -> Cell structure;Cell structure and motility -> Cell motility		go_component: actin cytoskeleton [goid 0015629] [evidence IDA] [pmid 11179679]; go_component: cytoskeleton [goid 0005856] [evidence IEA]; go_function: molecular_function unknown [goid 0005554] [evidence ND]; go_process: biological_process unknown [goid 0000004] [evidence ND]
Ankyrin repeat domain 1 (cardiac muscle)	Ankrd1	1.30143	-1.6148	-2.14717	-1.25942	-1.97204	-1.11378	1.32494	-1.17253	1.43252	-1.49552	1.96987	2.00113	1.46767	NM_013468.2	CAGCCTCAAGGAGAATGCCTACAAGAACTCTCGCATAGCTACATTCTGAG	Biological process unclassified	Molecular function unclassified	go_component: nucleus [goid 0005634] [evidence IDA] [pmid 9382869]; go_component: transcription factor complex [goid 0005667] [evidence IDA] [pmid 9043061]; go_component: cytoplasm [goid 0005737] [evidence IDA] [pmid 9382869]; go_function: transcription co-repressor activity [goid 0003714] [evidence IDA] [pmid 9043061]; go_function: DNA binding [goid 0003677] [evidence ISS] [pmid 12466851]; go_fu…
GATA binding protein 6	Gata6	-1.01148	1.68351	-1.21166	1.38385	-1.31211	1.06258	1.70305	1.61875	1.38756	2.30481	1.42667	1.17177	1.46586	NM_010258.2	GTATCTGTAACACTCTTGACGCCTGTACCACGTGACCAACCCACAGGTTG	Nucleoside, nucleotide and nucleic acid metabolism -> mRNA transcription -> mRNA transcription regulation;Developmental processes -> Endoderm development	Transcription factor -> Zinc finger transcription factor -> Other zinc finger transcription factor	go_component: nucleus [goid 0005634] [evidence IDA] [pmid 12130579]; go_component: microtubule [goid 0005874] [evidence ISS] [pmid 12466851]; go_function: DNA binding [goid 0003677] [evidence IDA] [pmid 11733512]; go_function: protein binding [goid 0005515] [evidence IPI] [pmid 11724781]; go_function: protein binding [goid 0005515] [evidence IPI] [pmid 11733512]; go_function: transcription factor…
Ubiquitin specific peptidase 36	Usp36	1.05333	1.74702	-1.25976	1.68496	-1.28525	-1.4667	2.74821	1.10467	-1.28974	2.06949	1.12624	-1.44615	1.46545	XM_126772.3	GGCAGTAGACATGTTTTAGGCCCATTTGCAGAGGGCCACCTCCCTGGTGT	Protein metabolism and modification -> Proteolysis	Protease -> Cysteine protease
expressed sequence AI481105	AI481105	1.09828	1.11929	1.08022	1.53982	-1.43171	1.03819	2.07133	2.88946	2.80632	1.07065	1.37081	1.39568	1.4623	XM_130703.4	CAGCAGCACCTCCTGTGAGTCTTTATCCAGGCACCCTCCCTTGCAGCCTT
SERTA domain containing 4	Sertad4	-1.16986	-1.48733	-1.78987	-1.6515	-1.79029	-1.36085	-2.48026	-1.35447	-1.71994	-3.00797	-1.7304	-1.63674	1.46088	NM_198247.1	GTAGGTTGCGGAACGTTATTTTGGAGAAATGGGGCTCGCTTGTCATAGAT	Biological process unclassified	Molecular function unclassified
Angiopoietin 2	Agpt2	-1.32527	2.01985	1.74677	-1.10343	1.10424	1.01106	-2.70555	-1.12812	2.15956	-2.3886	1.02348	1.66923	1.46045	NM_007426.2	GCGCCATGTTGGTGAATGCGGAGACTGTACTATTTTGTTTTCTTCCTGGC	Signal transduction -> Cell surface receptor mediated signal transduction -> Receptor protein tyrosine kinase signaling pathway;Signal transduction -> Cell communication;Developmental processes -> Mesoderm development -> Angiogenesis	Signaling molecule -> Other signaling molecule;Select regulatory molecule -> Kinase modulator;Select regulatory molecule -> Other enzyme regulator	go_component: kinesin complex [goid 0005871] [evidence IEA]; go_component: extracellular space [goid 0005615] [evidence TAS] [pmid 12466851]; go_function: vascular endothelial growth factor receptor binding [goid 0005172] [evidence TAS] [pmid 10051567]; go_process: transmembrane receptor protein tyrosine kinase signaling pathway [goid 0007169] [evidence TAS] [pmid 8384837]; go_process: endoderm d…
protease (prosome, macropain) 28 subunit beta B	Psme2b	1.13009	-1.3382	-2.39163	-1.43233	-1.77324	-1.32666	-1.14702	1.33055	1.23443	-1.08615	1.07552	1.11712	1.45932	NM_011191.1	GACAACTATTTCCAAGTACTTCTCAGAACGAGGGGATGCTGTAGCCAAGG
Ubiquitin-conjugating enzyme E2F (putative)	2510010F15Rik	-1.03801	1.27576	-2.01763	1.10929	-1.33772	-1.30805	1.33262	1.22767	-1.03433	1.27137	1.25934	1.07326	1.45854	NM_026454.2	GACCCTACCTAGATGTGAAGCTTCCCAGAATGCATAGTCATTCACTGTAG	Protein metabolism and modification -> Protein modification	Ligase -> Other ligase	go_function: ligase activity [goid 0016874] [evidence IEA]; go_function: ubiquitin conjugating enzyme activity [goid 0004840] [evidence ISS] [pmid 12466851]; go_process: protein modification [goid 0006464] [evidence IEA]; go_process: ubiquitin cycle [goid 0006512] [evidence ISS] [pmid 12466851]
Protease (prosome, macropain) 26S subunit, ATPase 5	Psmc5	-1.06417	1.027	1.14137	-1.27008	1.0283	-1.3774	1.20461	2.00631	1.79727	1.2451	2.16268	1.88616	1.45696	NM_008950.1	CATGTCCATCAAGAAGCTATGGAAGTGAGGCTGTGTCCTTTGTGTGCTCC	Protein metabolism and modification -> Proteolysis	Hydrolase -> Other hydrolase	go_component: transcription factor TFIIH complex [goid 0005675] [evidence ISS] [pmid 9173976]; go_component: proteasome complex (sensu Eukarya) [goid 0000502] [evidence ISS] [pmid 12466851]; go_component: 26S proteasome [goid 0005837] [evidence ISS] [pmid 12466851]; go_function: transcription factor binding [goid 0008134] [evidence ISS] [pmid 9173976]; go_function: protein binding [goid 0005515] …
RIKEN cDNA 3000004C01 gene	3000004C01Rik	-1.19076	-1.49127	-1.1379	-1.04736	-1.41275	1.31236	-2.29644	1.42933	-1.21588	-1.73042	1.13025	-2.07141	1.45639	NM_197959.1	GTCTATTTGCCTTCTTTATTAGTCTCTTTCACACTCAGCTTCTTGGTATA	Intracellular protein traffic;Protein targeting and localization	Cytoskeletal protein -> Microtubule family cytoskeletal protein -> Microtubule binding motor protein
RIKEN cDNA 1810037C20 gene	1810037C20Rik	1.16952	-1.15895	1.39484	-1.15971	-1.13665	-1.09131	-1.53584	-1.00491	1.43989	-1.14585	1.33267	2.01162	1.45341	NM_025473.1	CTTCTGCAAGCCTGAATGGAGCAATCTGGCCTTAAGTGCCCAAGTAGCTG	Biological process unclassified	Molecular function unclassified
record removed	D11Ertd759e	1.09755	-1.4284	-1.49981	-1.13147	-1.30487	1.13392	1.71648	5.00983	4.46368	1.45421	1.60298	1.52989	1.45187	NM_172949.1	CAGCCCCACACGTCTTGCTGTAAGGCCCCTTCTGGCTTTGAACTAGGCAT
SET domain containing (lysine methyltransferase) 7	Set7	-1.04958	1.0211	2.74184	1.11797	1.93905	1.18258	-1.26309	-1.13767	-1.17273	-1.24915	-1.06186	-1.11542	1.44801	NM_080793.2	GCTAGCCTTGCCACAACGCCCTACTGAGAGGTACTGTCGAACTGTAGACA	Biological process unclassified	Transferase	go_component: nucleus [goid 0005634] [evidence IEA]; go_function: methyltransferase activity [goid 0008168] [evidence IEA]; go_function: transferase activity [goid 0016740] [evidence IEA]; go_process: chromatin modification [goid 0016568] [evidence IEA]
Acetyl-Coenzyme A acyltransferase 2 (mitochondrial 3-oxoacyl-Coenzyme A thiolase)	Acaa2	1.11876	1.0339	1.06141	1.01439	-1.14395	1.02369	-1.23015	-2.47785	-1.3149	-1.14684	-2.33648	-1.15877	1.44611	NM_177470.2	GGCCTTAAGAGAAATGGTATCTGTCAGTAGTCACCACTGTATGCCTTCCA	Protein metabolism and modification -> Other protein metabolism	Transferase -> Other transferase	go_component: mitochondrion [goid 0005739] [evidence ISS] [pmid 12466851]; go_function: transferase activity [goid 0016740] [evidence ISS] [pmid 12466851]; go_function: acetyl-CoA C-acyltransferase activity [goid 0003988] [evidence ISS] [pmid 12466851]; go_function: acyltransferase activity [goid 0008415] [evidence ISS] [pmid 12466851]; go_process: fatty acid metabolism [goid 0006631] [evidence I…
Transforming growth factor, beta 2	Tgfb2	1.21161	6.44496	1.49419	2.37922	-1.39333	-1.22473	2.71076	1.10279	1.02648	2.63728	1.08282	1.07236	1.44484	NM_009367.1	AGGCTTAGCTAGGGTTTAAGAATCTCAACTCAGAGTCTTAGTGACTGGGC	Signal transduction -> Cell surface receptor mediated signal transduction -> Other receptor mediated signaling pathway;Developmental processes;Cell proliferation and differentiation	Signaling molecule -> Growth factor	go_component: extracellular space [goid 0005615] [evidence TAS] [pmid 12466851]; go_function: growth factor activity [goid 0008083] [evidence IEA]; go_function: transforming growth factor-beta receptor binding [goid 0005160] [evidence IEA]; go_process: cell proliferation [goid 0008283] [evidence IEA]; go_process: extracellular matrix organization and biogenesis [goid 0030198] [evidence IMP] [pmid…
NIPA-like domain containing 3	9130020G22Rik	1.24764	-1.22737	1.61067	-1.08199	-1.19448	1.46267	-1.34558	1.55811	2.00568	-1.15691	1.76547	2.72599	1.44477	XM_131773.3	CCTCCTTGGACAGTCAGTGAGCGTCAGGTAACGGTCACAGGTTCCACACA
Tripartite motif protein 34	Trim34	-1.11047	-1.06841	1.03411	-1.39305	-1.24805	-1.02583	1.04851	2.24732	2.50588	-1.20385	1.46795	1.51068	1.44326	NM_030684.1	CATGGTATTCCAAGCTCCTGATCTGAGTGGCATGCTACAAAAGTTCAGAG	Protein metabolism and modification -> Proteolysis	Ligase -> Ubiquitin-protein ligase	go_component: cellular_component unknown [goid 0008372] [evidence ND]; go_component: intracellular [goid 0005622] [evidence ISS] [pmid 12466851]; go_function: molecular_function unknown [goid 0005554] [evidence ND]; go_function: zinc ion binding [goid 0008270] [evidence ISS] [pmid 12466851]; go_process: biological_process unknown [goid 0000004] [evidence ND]
Insulin induced gene 1	Insig1	1.01425	-1.31605	-1.82058	1.17941	-1.67416	1.00826	4.72119	-1.05228	-1.03422	3.15522	-1.23578	1.32419	1.44187	NM_153526.2	GATCACTCAGTTTCTTGTGTATAATGGTGTCTACCAGTACACGTCCCCTG	Lipid, fatty acid and steroid metabolism -> Steroid metabolism -> Cholesterol metabolism	Miscellaneous function -> Other miscellaneous function protein	go_component: endoplasmic reticulum [goid 0005783] [evidence TAS] [pmid 12242332]; go_component: integral to membrane [goid 0016021] [evidence TAS] [pmid 12466851]; go_function: protein binding [goid 0005515] [evidence IPI] [pmid 12242332]; go_process: response to sterol depletion [goid 0006991] [evidence IDA] [pmid 12242332]
Amine oxidase, copper containing 2 (retina-specific)	Aoc2	1.17579	2.25691	1.37848	1.74547	-1.24553	-1.51431	1.81077	-1.03717	-1.03739	1.4543	1.05005	-1.11798	1.44074	NM_178932.1	AGCGTGTACTTTGAGAGGGACCAGGATGCCGGGCTCTGCAGCATCAACCC	Amino acid metabolism -> Other amino acid metabolism;Immunity and defense -> Other immune and defense	Oxidoreductase -> Oxidase
Ubiquitin-conjugating enzyme E2F (putative)	2510010F15Rik	-1.0218	2.4774	1.49952	1.36557	1.33959	-1.17662	-1.01497	1.00163	-1.16807	1.00002	1.21041	-1.06219	1.44005	NM_026454.2	AGCCTGAGAGCCTGAAACTCACACGGTCTGGAAGCAACCCGGGAAGAGTC	Protein metabolism and modification -> Protein modification	Ligase -> Other ligase	go_function: ligase activity [goid 0016874] [evidence IEA]; go_function: ubiquitin conjugating enzyme activity [goid 0004840] [evidence ISS] [pmid 12466851]; go_process: protein modification [goid 0006464] [evidence IEA]; go_process: ubiquitin cycle [goid 0006512] [evidence ISS] [pmid 12466851]
lectin, mannose-binding 2-like	Lman2l	-1.09142	1.64691	-1.08336	2.01384	1.09963	1.07348	1.37337	2.20305	1.58628	1.2659	1.50615	1.20299	1.43793	XM_129848.4	GCACAGCCATTGTCCGAAATATCCGTTATGACACCTTCCTCGTGATTCGC
Seven in absentia 2	Siah2	1.30554	2.05387	-1.20205	2.4314	-1.55757	-1.24367	2.86735	-1.0026	-1.22955	2.2055	-1.15972	-1.45086	1.43419	NM_009174.2	CTCACCATAGTACGGATGACTTGTTTACATATGGCTTCCCTTGGAAGCCC	Protein metabolism and modification -> Proteolysis;Developmental processes -> Ectoderm development -> Neurogenesis;Cell proliferation and differentiation	Ligase -> Ubiquitin-protein ligase	go_component: nucleus [goid 0005634] [evidence ISS] [pmid 12466851]; go_function: ubiquitin-protein ligase activity [goid 0004842] [evidence TAS]; go_process: ubiquitin-dependent protein catabolism [goid 0006511] [evidence ISS] [pmid 12466851]; go_process: development [goid 0007275] [evidence ISS] [pmid 12466851]
Early growth response 1	Egr1	4.99695	7.26668	2.80425	3.63976	-1.22212	-1.26534	-4.673	-2.51015	-1.77209	-6.40855	-3.01769	-1.72197	1.43188	NM_007913.2	GCTTATAAACACATTGAATGCGCTCTATTGCCCATGGGATATGTGGTGTG	Nucleoside, nucleotide and nucleic acid metabolism -> mRNA transcription -> mRNA transcription regulation	Transcription factor -> Zinc finger transcription factor -> KRAB box transcription factor;Nucleic acid binding	go_component: nucleus [goid 0005634] [evidence IMP] [pmid 12165491]; go_function: nucleic acid binding [goid 0003676] [evidence IEA]; go_function: DNA binding [goid 0003677] [evidence IEA]; go_function: transcription factor activity [goid 0003700] [evidence IMP] [pmid 12165491]; go_function: translation regulator activity [goid 0045182] [evidence IEA]; go_process: regulation of transcription, DNA…
Sphingosine kinase 1	Sphk1	1.10199	3.26827	1.03885	3.61656	-1.22685	-1.25951	2.55041	-1.19672	1.87105	3.38251	1.08501	2.05796	1.43153	NM_011451.1	GGACCAGTTGCATATAGAAGACACTCCCCATTGCTCTTAGGGACCTTCCC	Signal transduction -> Other signal transduction;Apoptosis -> Inhibition of apoptosis;Cell proliferation and differentiation	Kinase -> Carbohydrate kinase	go_function: kinase activity [goid 0016301] [evidence IEA]; go_function: DNA binding [goid 0003677] [evidence ISS] [pmid 12393916]; go_function: calmodulin binding [goid 0005516] [evidence ISS] [pmid 12393916]; go_function: sphinganine kinase activity [goid 0008481] [evidence ISS] [pmid 12393916]
Vacuolar protein sorting 36 (yeast)	2210415M20Rik	1.05523	1.10956	-2.09606	-1.20982	-1.27381	-1.20233	-1.14978	-1.06178	-1.04408	1.03517	1.12719	1.11881	1.43067	NM_027338.1	GCTTGCATTTTGCCAAGGTCTCACGACACTGAGCTAAGAGATAAACCCAA	Biological process unclassified	Molecular function unclassified
NADH dehydrogenase (ubiquinone) Fe-S protein 4	Ndufs4	1.08801	-1.03602	-3.23387	-1.10932	-1.73842	-1.26429	-1.12899	-1.1064	1.08342	1.07937	1.14699	1.16619	1.42987	NM_010887.1	GTCAGCTGTGCACTATTTATAGTCCATGGATAATGCACCTCTTAATCTCC	Biological process unclassified	Molecular function unclassified	go_component: NADH dehydrogenase complex (ubiquinone) (sensu Eukarya) [goid 0005748] [evidence IDA] [pmid 10747996]; go_component: respiratory chain complex I (sensu Eukarya) [goid 0005747] [evidence IDA] [pmid 10747996]; go_function: NADH dehydrogenase (ubiquinone) activity [goid 0008137] [evidence IDA] [pmid 10747996]
Histocompatibility 2, T region locus 23	H2-T23	1.30721	1.12083	-1.02971	1.01318	-1.47776	-1.03679	1.5202	2.36562	3.87706	1.35256	1.21692	1.57627	1.42843	NM_010398.1	GGAGGAGACACATAGGTGTAAAAGGATGCTATGCTCATGTTCTAGGCAGC	Immunity and defense -> T-cell mediated immunity -> MHCI-mediated immunity	Defense/immunity protein -> Major histocompatibility complex antigen	go_component: integral to membrane [goid 0016021] [evidence TAS] [pmid 12466851]; go_component: membrane [goid 0016020] [evidence IEA]; go_component: extracellular space [goid 0005615] [evidence TAS] [pmid 12466851]; go_function: MHC class I receptor activity [goid 0030106] [evidence IEA]; go_process: antigen presentation, endogenous antigen [goid 0019883] [evidence IEA]; go_process: antigen proc…
RNA binding motif protein 8a	Rbm8	1.15035	2.1093	-1.58633	1.788	-2.03861	-1.73249	1.51513	-1.04431	-1.42723	1.20657	-1.08461	-1.21553	1.42806	NM_025875.1	GTATGTCTGTAGCAGCTGGTTTGTTGTTTGTGTAGGTCCCTATGTGACCC	Nucleoside, nucleotide and nucleic acid metabolism -> Pre-mRNA processing	Nucleic acid binding -> Other RNA-binding protein	go_component: nucleus [goid 0005634] [evidence IDA] [pmid 11030346]; go_function: mRNA binding [goid 0003729] [evidence IDA] [pmid 11030346]
RIKEN cDNA 4930432B04 gene	4930432B04Rik	-1.08707	-1.57518	-1.37091	-1.43584	-1.72484	-1.14083	-1.44169	-1.04079	-1.49402	-1.15739	-1.4487	-2.16911	1.42773	XM_130287.5	GGTAGCTTTGGCAGCAAAATGTCTTACTGGCTTAGCTGTTGGGCTCAGAA
Keratin 6B	Krt2-6b	-1.15009	1.26598	-1.40212	1.88061	1.00873	-1.19672	2.01559	-1.03319	-1.33364	1.75238	1.41273	-1.70467	1.42768	NM_010669.1	GCCTCAGCTCTTCTGGTGGCCTCAGCTCTTCCACCATCAAATACACCACC	Developmental processes -> Ectoderm development;Cell structure and motility -> Cell structure	Cytoskeletal protein -> Intermediate filament;Miscellaneous function -> Structural protein	go_component: intermediate filament [goid 0005882] [evidence IEA]; go_component: kinesin complex [goid 0005871] [evidence IEA]; go_component: integral to membrane [goid 0016021] [evidence TAS] [pmid 12466851]; go_function: structural constituent of cytoskeleton [goid 0005200] [evidence IEA]; go_process: cytoskeleton organization and biogenesis [goid 0007010] [evidence IEA]
record removed	6330562C20Rik	1.07382	1.08996	2.14848	1.09823	1.78596	1.34653	-1.53206	-1.52479	1.24065	-2.02032	-1.5196	1.24212	1.42685	XM_358602.1	GGAGAGGCCCCATGTGCACTGCGTTACATTGCCATTCCCAGCATCTCCAA
Dual specificity phosphatase 19	Dusp19	-1.0276	-1.61813	-1.85667	-1.23089	1.04416	-1.06133	-2.04764	-1.19708	-1.04613	-1.56404	1.10534	1.14718	1.42631	NM_024438.2	CCTTTTCTGTTGTCTTTTACCAGTGGAAATGAACGTTACCTTTGTCGCCC	Protein metabolism and modification -> Protein modification -> Protein phosphorylation;Signal transduction -> Intracellular signaling cascade -> JNK cascade	Phosphatase -> Protein phosphatase	go_component: cytoplasm [goid 0005737] [evidence IDA] [pmid 11959861]; go_function: protein tyrosine/serine/threonine phosphatase activity [goid 0008138] [evidence IDA] [pmid 12466851]; go_function: protein tyrosine/threonine phosphatase activity [goid 0008330] [evidence IDA] [pmid 11959861]; go_function: JUN kinase phosphatase activity [goid 0008579] [evidence IDA] [pmid 11959861]; go_function: …
Ankyrin repeat and SOCS box-containing protein 8	Asb8	-1.16824	-1.14682	-1.98365	-1.85417	-1.25942	-1.24188	-2.02012	-1.22877	1.01279	-1.31485	-1.00768	1.16336	1.42342	NM_030121.2	GGCTGGAGACTACACCCAAATGAATAGGACCTTCTGACGCAGCTAACTCA	Biological process unclassified	Molecular function unclassified	go_component: cellular_component unknown [goid 0008372] [evidence ND]; go_function: molecular_function unknown [goid 0005554] [evidence ND]; go_function: transcription factor activity [goid 0003700] [evidence ISS] [pmid 12466851]; go_function: DNA binding [goid 0003677] [evidence ISS] [pmid 12466851]; go_process: biological_process unknown [goid 0000004] [evidence ND]; go_process: regulation of t…
record removed	5031425E22Rik	-1.46924	3.13605	2.76014	1.11742	1.35602	1.13587	1.80957	-1.2273	-1.31617	1.20501	1.16466	1.02244	1.42183	XM_149592.1	AGAGCCATCTCTAGCCTCTCTGACTTGGTTGTCTGTGTCTGCAGGACCTC
TATA box binding protein (Tbp)-associated factor, RNA polymerase I, A	Taf1a	-1.12915	2.01492	1.275	-1.10801	-1.03706	-1.56337	1.64538	2.07769	1.4701	1.58162	1.58583	-1.08684	1.42159	NM_021466.1	AAAGTGACTAGTACTTGGATTCCAGGAAGGCTCACTGGGGCTCAGGAGAC	Biological process unclassified	Molecular function unclassified	go_component: RNA polymerase I transcription factor complex [goid 0000120] [evidence TAS] [pmid 9050847]; go_component: membrane [goid 0016020] [evidence ISS] [pmid 12466851]; go_function: protein binding [goid 0005515] [evidence IPI] [pmid 9050847]; go_function: transcription regulator activity [goid 0030528] [evidence TAS] [pmid 9050847]; go_function: transporter activity [goid 0005215] [eviden…
G protein-coupled receptor 149	Gpr149	-1.46083	-2.12329	-2.3638	-1.70747	-1.79548	-1.64784	-1.23462	-1.45722	-1.99091	-1.0557	-1.06592	-1.48209	1.42117	NM_177346.1	CGTGCTCTTAGATTGTGCATACGTGCAGTTCAGGCACATCTGATGTTTAC	Biological process unclassified	Molecular function unclassified
Thymoma viral proto-oncogene 3	Akt3	1.47307	1.37003	2.63399	1.14611	1.36284	1.45941	-1.12347	-1.18575	-1.13901	-1.0106	-1.19969	1.08336	1.41852	NM_011785.2	TCTTAGACTTTGCCTGAGACTGATTCCTGGACATCTCTACCAGTCCTCGC	Protein metabolism and modification -> Protein modification -> Protein phosphorylation;Nitrogen metabolism -> Nitric oxide biosynthesis;Apoptosis -> Inhibition of apoptosis;Developmental processes -> Gametogenesis;Cell cycle -> Cell cycle control;Cell proliferation and differentiation	Kinase -> Protein kinase -> Non-receptor serine/threonine protein kinase	go_function: protein kinase activity [goid 0004672] [evidence IEA]; go_function: protein serine/threonine kinase activity [goid 0004674] [evidence IEA]; go_function: protein-tyrosine kinase activity [goid 0004713] [evidence IEA]; go_function: ATP binding [goid 0005524] [evidence IEA]; go_function: transferase activity [goid 0016740] [evidence IEA]; go_process: protein amino acid phosphorylation […
RIKEN cDNA 1110055E19 gene	1110055E19Rik	1.02944	1.25191	1.3888	1.7013	1.20697	1.17053	1.39651	1.95208	1.54223	1.15354	2.15964	1.64014	1.41838	XM_284175.2	AAGTCACCCTCACAAACCGCCGTGCCTAAGGACTCTGTCAGGCCCGTCTG	Cell structure and motility -> Cell structure;Cell structure and motility -> Cell motility	Cytoskeletal protein -> Actin family cytoskeletal protein -> Non-motor actin binding protein
Proteasome (prosome, macropain) subunit, beta type 10	Psmb10	1.04738	-1.07396	-1.28648	-1.00876	-1.11355	-1.25937	-1.16955	2.02021	1.15752	-1.20991	-1.17404	-1.25682	1.41776	NM_013640.1	ATTGAGCACCCCCACCGAGCCTGTGCAGAGAGCTGGCCGTTACCGATTTG	Protein metabolism and modification -> Proteolysis		go_component: proteasome core complex (sensu Eukarya) [goid 0005839] [evidence IEA]; go_component: cytosol [goid 0005829] [evidence IEA]; go_function: proteasome endopeptidase activity [goid 0004299] [evidence IEA]; go_function: peptidase activity [goid 0008233] [evidence IEA]; go_function: hydrolase activity [goid 0016787] [evidence IEA]; go_function: endopeptidase activity [goid 0004175] [evide…
Nuclear receptor subfamily 1, group D, member 1	Nr1d1	1.25806	4.19605	1.13092	2.11841	-1.14818	1.96582	-1.51387	1.16605	1.47432	-1.50597	1.19213	1.18425	1.41622	NM_145434.1	CTCAAGCTGCCGGACCTGCGGACCCTGAACAACATGCATTCCGAGAAGCT	Nucleoside, nucleotide and nucleic acid metabolism -> mRNA transcription -> mRNA transcription regulation	Receptor -> Nuclear hormone receptor;Transcription factor -> Nuclear hormone receptor;Nucleic acid binding	go_component: nucleus [goid 0005634] [evidence IDA] [pmid 12150932]; go_function: transcription factor activity [goid 0003700] [evidence IDA] [pmid 12150932]; go_function: DNA binding [goid 0003677] [evidence IDA] [pmid 7838158]; go_function: receptor activity [goid 0004872] [evidence IEA]; go_process: circadian rhythm [goid 0007623] [evidence IDA] [pmid 12150932]; go_process: regulation of trans…
RIKEN cDNA 3000004C01 gene	3000004C01Rik	-1.30481	-1.17552	1.01917	1.19317	-1.24417	1.03112	-2.10679	1.17954	-1.60244	-1.49386	-1.05463	-2.1252	1.41563	NM_197959.1	GGTTGCTGACAAATGCCGGCTTAGCTCTCCTGGTGCTAAACACAGCATAC	Intracellular protein traffic;Protein targeting and localization	Cytoskeletal protein -> Microtubule family cytoskeletal protein -> Microtubule binding motor protein
Non-SMC condensin II complex, subunit G2	5830426I05Rik	1.15673	-1.01707	1.34014	1.06229	-1.05965	1.08655	-1.07241	-1.39709	-2.00557	1.03045	-1.37207	-1.86911	1.41491	NM_133762.2	GAATTCATCACCACCATCCAGTCCTGGCACAAGGACACTGCAGTGCACCA	Biological process unclassified	Molecular function unclassified	go_process: inner cell mass cell proliferation [goid 0001833] [evidence IMP]
Polo-like kinase 2 (Drosophila)	Plk2	1.08276	1.28884	-1.34744	1.53922	-1.60026	-1.37107	1.5937	1.38585	1.30301	1.7825	2.21748	1.34243	1.41423	NM_152804.1	GGTTGCTCCCTTGCTGTTTAAAGGCTACAATCAGAGCAGCTTTTGGCTGC	Protein metabolism and modification -> Protein modification -> Protein phosphorylation;Signal transduction -> Intracellular signaling cascade;Developmental processes -> Embryogenesis;Cell proliferation and differentiation	Kinase -> Protein kinase -> Non-receptor serine/threonine protein kinase	go_function: protein kinase activity [goid 0004672] [evidence IEA]; go_function: ATP binding [goid 0005524] [evidence IEA]; go_function: transferase activity [goid 0016740] [evidence IEA]; go_function: protein serine/threonine kinase activity [goid 0004674] [evidence IEA]; go_function: kinase activity [goid 0016301] [evidence IEA]; go_function: protein-tyrosine kinase activity [goid 0004713] [evi…
Heat shock protein 8	Hspb8	1.31765	2.80599	1.12424	1.82914	-1.01814	-1.1489	2.44617	2.72996	2.72128	1.50343	1.98577	1.66083	1.41265	NM_030704.1	GGGAGGATGTGTGTGTCTTTGTTGTGTGAATTGTGCTGTTGTTTAGAGGG	Protein metabolism and modification -> Protein folding;Immunity and defense -> Stress response	Chaperone -> Other chaperones	go_function: heat shock protein activity [goid 0003773] [evidence IEA]; go_process: response to heat [goid 0009408] [evidence IEA]
WW domain containing transcription regulator 1	2310058J06Rik	1.02636	-1.04698	-1.42119	-1.17053	-1.04775	1.16308	-1.34366	-1.88739	-1.59395	-1.09617	-2.32307	-1.7353	1.41192	NM_133784.1	GCTGACCTCAGGCAGTGAATTCTGATAGGCAGCTTGGTCCAGGAAGTGAT	Nucleoside, nucleotide and nucleic acid metabolism -> mRNA transcription -> mRNA transcription regulation;Signal transduction -> Other signal transduction	Transcription factor -> Transcription cofactor;Select regulatory molecule -> Kinase modulator
Growth arrest and DNA-damage-inducible 45 gamma	Gadd45g	3.24111	4.39238	1.98613	4.22837	-1.05725	1.44821	1.3086	1.66904	1.12131	1.40386	1.44738	1.28811	1.41153	NM_011817.1	TTTGTTCTGCGAGGAGAGCCGCAGCTTCAACGACTGGGTGCCCAGCATCA	Signal transduction -> Intracellular signaling cascade -> MAPKKK cascade;Immunity and defense -> Stress response;Apoptosis;Cell cycle -> Cell cycle control;Cell proliferation and differentiation	Miscellaneous function -> Other miscellaneous function protein	go_component: ribosome [goid 0005840] [evidence IEA]; go_component: nucleus [goid 0005634] [evidence TAS] [pmid 12124778]; go_function: structural constituent of ribosome [goid 0003735] [evidence IEA]; go_function: protein binding [goid 0005515] [evidence IPI] [pmid 12124778]; go_process: protein biosynthesis [goid 0006412] [evidence IEA]; go_process: apoptosis [goid 0006915] [evidence IEA]; go_p…
S100 calcium binding protein A13	S100a13	1.08841	1.18358	1.79947	1.30698	1.31232	1.86164	-1.96935	-2.83266	-1.22801	-1.53365	-2.23558	-1.03612	1.41016	NM_009113.2	CTTCACCTTTGCAGGGCGGGAAGGACGCAAAGGCAGCCTGAACATCAATG	Signal transduction;Developmental processes;Cell proliferation and differentiation	Select calcium binding protein -> Calmodulin related protein	go_function: calcium ion binding [goid 0005509] [evidence IEA]
histocompatibility 2, D region locus 1	H2-D1	1.18553	1.07584	-1.2359	1.09478	-1.01875	-1.03826	2.04174	3.37583	3.4762	1.45079	2.35761	2.16579	1.40895	NM_010380	GGAGCCTCCTTCATCCACCAAGACTAACACAGTAATCATTGCTGTTCCGG	Immunity and defense -> T-cell mediated immunity -> MHCI-mediated immunity	Defense/immunity protein -> Major histocompatibility complex antigen	go_component: membrane [goid 0016020] [evidence IEA]; go_component: integral to membrane [goid 0016021] [evidence IEA]; go_function: MHC class I receptor activity [goid 0030106] [evidence IEA]; go_process: immune response [goid 0006955] [evidence IEA]; go_process: defense response [goid 0006952] [evidence IEA]; go_process: antigen presentation, endogenous antigen [goid 0019883] [evidence IEA]; go…
Transmembrane protein 68	2010300G19Rik	-1.3267	-1.28955	-1.05425	-1.44966	-1.41956	-1.78152	2.02297	1.41254	1.28262	1.41341	1.11414	1.18307	1.40778	NM_028097.2	GCAGTATGTCTGTCTCCTACCACCTTTGTATACTTGGGTTTTATATGGAC	Biological process unclassified	Molecular function unclassified	go_component: integral to membrane [goid 0016021] [evidence TAS] [pmid 12466851]
Microtubule associated monoxygenase, calponin and LIM domain containing 3	Mical3	1.06215	1.04442	1.84665	1.00838	1.20385	-1.0089	1.60101	2.72289	2.80392	1.22576	2.31612	1.79975	1.407	NM_153396.1	TGTGAGTACTGTGCCACCACGCTGCGCCTATCAGCCTACGCCTACGACAT	Developmental processes -> Ectoderm development -> Neurogenesis	Molecular function unclassified
Acid phosphatase-like 2	C130099A20Rik	-1.02888	-1.53044	2.01428	-1.47335	-1.08944	1.142	-2.43718	-3.72931	-2.20156	-1.67225	-3.44564	-1.19563	1.40653	NM_153420.1	TGCAGCTAACGCCGTGGTTCCTGGGTTAACGGTGCTTGTTCGTTCCGCAG	Biological process unclassified	Phosphatase -> Other phosphatase
Caveolin 2	Cav2	1.00679	-1.08417	1.15257	1.32479	1.3615	1.41345	-2.15215	-3.21514	-1.82852	-1.74473	-2.36239	-1.16973	1.40572	NM_016900.2	GGCTTCGAGGATCTGATTGCAGAGCCTGAGACTACACACTCCTTTGACAA	Lipid, fatty acid and steroid metabolism -> Lipid and fatty acid transport;Transport -> Lipid and fatty acid transport;Signal transduction -> Cell surface receptor mediated signal transduction -> G-protein mediated signaling;Intracellular protein traffic -> Endocytosis;Transport -> Extracellular transport and import	Select regulatory molecule -> G-protein modulator;Miscellaneous function -> Structural protein;Miscellaneous function -> Transmembrane receptor regulatory/adaptor protein;Membrane traffic protein	go_component: caveola [goid 0005901] [evidence IPI] [pmid 10373486]; go_component: integral to membrane [goid 0016021] [evidence IEA]; go_function: molecular_function unknown [goid 0005554] [evidence ND]; go_process: endocytosis [goid 0006897] [evidence TAS] [pmid 10373486]
Fidgetin-like 1	Fignl1	-1.02642	-2.11898	1.03772	-2.06064	-1.44073	-1.24429	-3.42192	-2.3538	-3.17517	-1.76465	-1.86604	-1.89536	1.40532	NM_021891.2	AGCTAGAGTGAAAGCAACAGGGAGTAAACTACCGTAACCCGTGCTGGCTT	Sensory perception -> Other sensory perception;Developmental processes	Hydrolase -> Other hydrolase	go_function: ATP binding [goid 0005524] [evidence IEA]; go_function: nucleotide binding [goid 0000166] [evidence ISS] [pmid 12466851]
Thyroid hormone receptor interactor 12	Trip12	1.05001	1.06151	-2.36647	-1.06285	-1.20147	-1.00752	-1.01165	1.29104	1.43137	1.1272	1.33163	1.15538	1.40146	NM_133975.2	TGCCGGACTACTCGAGCATTGACATAATGCGGGACAAACTCTTGATAGCA	Protein metabolism and modification -> Proteolysis	Ligase -> Ubiquitin-protein ligase
G protein-coupled receptor associated sorting protein 1	Gprasp1	1.44816	1.66942	1.58604	-1.04085	-1.05686	1.14892	-1.2589	1.78763	1.92828	-1.1376	2.23639	1.55499	1.4003	NM_026081.3	CCCAGCTGCTTCCTTGTTTCAGTGTACCTCTCTAATGCTGGTGGCAATTC	Biological process unclassified	Molecular function unclassified
TRAF type zinc finger domain containing 1	Fln29	1.44837	1.3795	1.45091	1.23839	-1.23894	1.34258	1.43744	2.8303	2.37261	1.19376	1.77118	1.55532	1.39952	NM_172275.1	AACATGCTGGTGCAATGTCCAGCTGCCTCTCGGGCTTACTGGGCAGGAGA	Biological process unclassified	Molecular function unclassified
Paraoxonase 3	Pon3	1.03222	1.02845	-1.01104	-1.00981	-1.3799	-1.21904	1.00552	1.57176	2.17245	1.25514	1.71132	2.05709	1.39798	NM_173006.1	GCTCATAGGTACTATATTTCACAAAGCTCTGTACTGTGACCTCTAGATCT	Phosphate metabolism;Immunity and defense -> Detoxification	Oxidoreductase -> Peroxidase;Hydrolase -> Esterase	go_component: extracellular space [goid 0005615] [evidence TAS] [pmid 12466851]; go_function: hydrolase activity [goid 0016787] [evidence IEA]; go_function: arylesterase activity [goid 0004064] [evidence IEA]
integrin beta 4 (Itgb4), transcript variant 1	Itgb4	1.16514	-1.00324	-1.66089	1.23856	1.07643	1.48032	-1.35972	-2.74671	-1.65748	-1.31029	-2.65792	-1.37466	1.39796	XM_109756.3	GACCCGGACCTTAACGGCCAGTGGCTCTCTCAGCACTCATATGGACCAAC
Cystinosis, nephropathic	Ctns	1.29308	-1.14698	2.56072	-1.1589	1.30919	1.322	1.09893	1.5726	2.71365	1.46635	1.29486	2.47691	1.39705	NM_031251.2	CTACGCCAGGTAGGGAAGGAACCAGGGTGTGCCTTGAGTTTATCAATCTG	Amino acid metabolism -> Amino acid transport;Transport -> Amino acid transport;Transport -> Small molecule transport;Other metabolism	Transporter -> Amino acid transporter	go_component: integral to membrane [goid 0016021] [evidence TAS] [pmid 12466851]; go_component: lysosome [goid 0005764] [evidence IEA]; go_process: transport [goid 0006810] [evidence IEA]
Formin binding protein 1	Fnbp1	1.02851	-1.03955	2.24241	-1.10251	1.42029	-1.02613	1.01468	-1.15476	-1.22311	1.1763	-1.18142	1.18205	1.39697	NM_019406.1	CGACTAACGAGAGCCTAGATTGCATGTCACTGTCTGCATGAGCTTTGGGT	Intracellular protein traffic -> Endocytosis	Signaling molecule -> Other signaling molecule;Cytoskeletal protein;Miscellaneous function -> Other miscellaneous function protein	go_function: protein binding [goid 0005515] [evidence IPI] [pmid 8605874]
Guanine nucleotide binding protein (G protein), gamma 4 subunit	Gng4	-1.10644	1.10813	-1.17947	-1.43374	-1.23384	-1.88722	2.53275	1.32485	1.21015	1.67286	1.05537	-1.00253	1.39683	NM_010317.2	AGGCAAGTCCAAGCTACAGTTCCATTTCCATACAGCACAGGCCTGGCAGG	Signal transduction -> Cell surface receptor mediated signal transduction -> G-protein mediated signaling	Select regulatory molecule -> G-protein -> Large G-protein	go_component: heterotrimeric G-protein complex [goid 0005834] [evidence ISS] [pmid 2122451]; go_function: heterotrimeric G-protein GTPase activity [goid 0003927] [evidence ISS] [pmid 2122451]; go_function: signal transducer activity [goid 0004871] [evidence IEA]; go_function: small GTPase regulatory/interacting protein activity [goid 0005083] [evidence IEA]; go_process: signal transduction [goid …
Sema domain, immunoglobulin domain (Ig), transmembrane domain (TM) and short cytoplasmic domain, (semaphorin) 4A	Sema4a	1.56548	2.45594	1.26282	1.6303	1.33609	-1.55925	-1.02073	-1.02485	1.00416	-1.12511	-1.14233	-1.24008	1.39601	NM_013658.2	GGGGGGCATAATCTGAGCCTTGTTCCCTTGTCCAGTGTGGCTGACCCTTG	Signal transduction -> Cell surface receptor mediated signal transduction -> Receptor protein tyrosine kinase signaling pathway;Signal transduction -> Cell surface receptor mediated signal transduction -> Other receptor mediated signaling pathway;Immunity and defense -> Other immune and defense;Developmental processes -> Ectoderm development -> Neurogenesis	Signaling molecule -> Other signaling molecule;Signaling molecule -> Membrane-bound signaling molecule	go_component: integral to membrane [goid 0016021] [evidence TAS] [pmid 12466851]; go_component: membrane [goid 0016020] [evidence IEA]; go_component: extracellular space [goid 0005615] [evidence TAS] [pmid 12466851]; go_function: receptor activity [goid 0004872] [evidence IEA]; go_process: development [goid 0007275] [evidence IEA]; go_process: neurogenesis [goid 0007399] [evidence IEA]
BH3 interacting domain death agonist	Bid	1.21858	-1.06165	1.52111	-1.40999	1.07573	-1.28911	1.52143	2.12677	1.93891	1.51198	1.99963	1.6083	1.39402	NM_007544.3	TGTGCTGAACTTTGCTTAAAGCTGGGATCGTCAGCACGAGCCGCCACAGC	Biological process unclassified	Molecular function unclassified	go_process: apoptosis [goid 0006915] [evidence IDA]
Transmembrane protein 66	1810045K07Rik	1.05959	1.8362	1.06803	1.91064	-1.09166	-1.002	2.30733	2.16005	2.19228	1.72661	1.81943	1.38612	1.39252	NM_026432.2	GGCTTTGGACCATGAGTCATTCCCTCGTAGAAACAACGATCCTCTATTGG	Biological process unclassified	Molecular function unclassified	go_component: integral to membrane [goid 0016021] [evidence TAS] [pmid 12466851]
Baculoviral IAP repeat-containing 5	Birc5	-1.05739	-1.43018	-1.2673	-1.07679	-1.42782	1.17128	-1.59403	-1.93212	-3.27112	-1.53949	-1.75356	-3.11813	1.38975	NM_009689.1	GGCAGCTGTACCTCAAGAACTACCGCATCGCCACCTTCAAGAACTGGCCC	Apoptosis -> Inhibition of apoptosis	Select regulatory molecule -> Protease inhibitor	go_component: cytoplasm [goid 0005737] [evidence IDA] [pmid 12679106]; go_component: intracellular [goid 0005622] [evidence IEA]; go_function: cysteine protease inhibitor activity [goid 0004869] [evidence IEA]; go_function: apoptosis inhibitor activity [goid 0008189] [evidence IMP] [pmid 12679106]; go_process: anti-apoptosis [goid 0006916] [evidence IMP] [pmid 12679106]; go_process: apoptosis [go…
LIM and senescent cell antigen like domains 2	Lims2	1.26605	2.63621	1.37947	1.06618	-2.18048	-1.58383	1.34169	1.95629	4.20906	1.15833	1.13383	1.40932	1.3884	NM_144862.1	GCAGCCCGAGAGCCCTACTGCCTTCACTACTCAGGAGACCTCATAGAAAG	Signal transduction -> Cell surface receptor mediated signal transduction -> Other receptor mediated signaling pathway;Cell structure and motility -> Cell motility	Miscellaneous function -> Structural protein	go_component: focal adhesion [goid 0005925] [evidence IDA] [pmid 12651156]; go_function: molecular_function unknown [goid 0005554] [evidence ND]; go_process: biological_process unknown [goid 0000004] [evidence ND]
Glycerophosphodiester phosphodiesterase domain containing 1	2610020H15Rik	1.40388	1.33605	2.21095	1.15698	1.75726	1.27	1.47979	1.66234	2.63166	1.3694	1.4423	2.08204	1.38735	NM_025638.1	CGTCTTTTGCCTAAATTATGTCTCTGCTGTGGGGCCTGCCACGCACAGCT	Lipid, fatty acid and steroid metabolism;Other metabolism	Hydrolase -> Esterase;Hydrolase -> Phosphodiesterase;Ligase	go_component: extracellular space [goid 0005615] [evidence TAS] [pmid 12466851]; go_component: integral to membrane [goid 0016021] [evidence TAS] [pmid 12466851]; go_function: glycerophosphodiester phosphodiesterase activity [goid 0008889] [evidence ISS] [pmid 12466851]; go_process: glycerol metabolism [goid 0006071] [evidence ISS] [pmid 12466851]
RIKEN cDNA 4930583H14 gene	4930583H14Rik	1.50506	1.44092	1.75229	1.40088	-1.27654	1.64207	1.09995	-2.12844	1.56492	1.6083	-2.47819	1.13468	1.38661	NM_026358.1	CTGAGTTATCTATGCAACCGGTGTCACTTTGATTTTCCTTTGCCTTTCTC	Biological process unclassified	Molecular function unclassified
RIKEN cDNA 2310016C16 gene	2310016C16Rik	-1.33622	-1.40185	-1.08937	-1.31583	-1.10947	1.03296	-2.92386	-1.52203	1.00383	-1.97176	-1.31641	1.02952	1.38633	NM_027127.1	GCCAAGGTGGAATTTTTGGAAGTATCTGGTCAACCCTGAGGGACAAGTCG	Lipid, fatty acid and steroid metabolism -> Steroid metabolism;Immunity and defense -> Stress response;Immunity and defense -> Detoxification;Immunity and defense -> Antioxidation and free radical removal	Oxidoreductase -> Peroxidase	go_component: integral to membrane [goid 0016021] [evidence TAS] [pmid 12466851]; go_function: peroxidase activity [goid 0004601] [evidence ISS] [pmid 12466851]; go_function: glutathione peroxidase activity [goid 0004602] [evidence ISS] [pmid 12466851]; go_process: peroxidase reaction [goid 0006804] [evidence ISS] [pmid 12466851]
Ubiquitin-conjugating enzyme E2L 6	Ube2l6	1.13554	-1.01693	1.05367	1.23214	-1.10162	1.30932	-1.08892	3.2597	4.72512	-1.01526	1.46773	1.79457	1.38563	NM_019949	CTGCTGGAATCTGCTGGTGCCCCACGCTCCAACCCGAGATGATGGCCAGC	Protein metabolism and modification -> Protein modification	Ligase -> Other ligase	go_function: ligase activity [goid 0016874] [evidence IEA]; go_function: ubiquitin conjugating enzyme activity [goid 0004840] [evidence ISS] [pmid 12466851]; go_process: protein modification [goid 0006464] [evidence IEA]; go_process: ubiquitin cycle [goid 0006512] [evidence ISS] [pmid 12466851]
Cysteine rich protein 61	Cyr61	3.37932	5.9666	1.21335	3.04373	-1.90394	-1.20056	1.8553	1.42518	1.00968	1.45298	2.78138	1.25797	1.38471	NM_010516.1	GCTCCATATTGGAGCATGTTTACGGATGACGTTCTGTTTTCTGTTTGTAA	Signal transduction -> Cell surface receptor mediated signal transduction;Signal transduction -> Cell communication -> Ligand-mediated signaling;Developmental processes -> Mesoderm development -> Angiogenesis;Cell cycle -> Cell cycle control;Cell proliferation and differentiation;Oncogenesis -> Other oncogenesis;Cell structure and motility -> Cell motility	Signaling molecule -> Growth factor	go_component: extracellular [goid 0005576] [evidence IEA]; go_component: extracellular space [goid 0005615] [evidence TAS] [pmid 12466851]; go_function: insulin-like growth factor binding [goid 0005520] [evidence IEA]; go_function: growth factor binding [goid 0019838] [evidence IEA]; go_function: heparin binding [goid 0008201] [evidence IEA]; go_function: cell adhesion molecule activity [goid 000…
tumor necrosis factor receptor superfamily, member 10b	Tnfrsf10b	1.0227	1.16645	1.12495	1.22753	-1.25681	-1.13469	2.51106	3.04902	2.05648	2.22102	2.3964	1.27186	1.38009	NM_020275.3	CAGTGAAATCCGGGAGGTTTACTTATCAGAACGCTGCAGCCCAACCAGAG	Signal transduction -> Cell surface receptor mediated signal transduction -> Other receptor mediated signaling pathway;Apoptosis -> Induction of apoptosis	Receptor -> Cytokine receptor -> Tumor necrosis factor receptor	go_component: integral to membrane [goid 0016021] [evidence TAS] [pmid 12466851]; go_function: receptor activity [goid 0004872] [evidence IEA]; go_function: caspase activator activity [goid 0008656] [evidence ISS] [pmid 12819136]; go_function: apoptosis regulator activity [goid 0016329] [evidence ISS] [pmid 12819136]; go_function: TRAIL binding [goid 0045569] [evidence ISS] [pmid 12819136]; go_pr…
PHD finger protein 19	Phf19	-1.2453	-1.63487	-1.24605	-1.51275	-1.31955	-1.08142	-2.06772	-1.2366	-1.80213	-1.89923	-1.56729	-2.02021	1.37899	NM_028716.1	GGGGTCAAATTTGTGGCTTCCTGTTGGCTTCAGTGAACATGGCAACCTCC	Nucleoside, nucleotide and nucleic acid metabolism -> mRNA transcription -> mRNA transcription regulation;Developmental processes	Transcription factor -> Zinc finger transcription factor -> Other zinc finger transcription factor;Nucleic acid binding
Heat shock protein 12B	Hspa12b	1.17967	-1.75275	1.20911	-1.41683	1.25108	1.13556	-3.31107	-1.87142	-1.52619	-2.27977	-1.56128	-1.26973	1.37862	NM_028306.2	GCCAACCATGGCGTAAGACAGCTTTCCCTGCCTGAGAACTTATCCTAAGG	Biological process unclassified	Chaperone -> Hsp 70 family chaperone	go_function: ATP binding [goid 0005524] [evidence IEA]
Arginine/serine-rich coiled-coil 1	1200013F24Rik	1.18638	-1.00127	-1.92694	-1.29633	-2.82611	-1.26308	-1.05671	-1.87512	-1.43329	-1.13245	-1.78623	-1.44623	1.37508	NM_025822.2	GGCCCATGTGGTTGTTAATGTGAACACGGCTATGCAGTAGGGATTTCGGA	Biological process unclassified	Molecular function unclassified	go_component: mitochondrial inner membrane [goid 0005743] [evidence ISS] [pmid 12466851]; go_component: nucleus [goid 0005634] [evidence ISS] [pmid 12466851]; go_function: DNA binding [goid 0003677] [evidence ISS] [pmid 12466851]; go_function: binding [goid 0005488] [evidence ISS] [pmid 12466851]; go_process: regulation of transcription, DNA-dependent [goid 0006355] [evidence ISS] [pmid 12466851]…
Tousled-like kinase 2 (Arabidopsis)	Tlk2	1.0997	1.45056	-1.30627	1.22182	-1.26702	-1.06904	2.27149	1.62993	1.22468	1.95319	1.39236	1.1447	1.37482	NM_011903	GTGAAACCCGTATTAGCGAGTACGTGGCAATGTTCATTCCGGTCAGATGC	Nucleoside, nucleotide and nucleic acid metabolism -> DNA metabolism -> DNA replication;Cell cycle -> DNA replication;Nucleoside, nucleotide and nucleic acid metabolism -> DNA metabolism -> DNA repair;Protein metabolism and modification -> Protein modification -> Protein phosphorylation;Signal transduction -> Intracellular signaling cascade -> Other intracellular signaling cascade;Nucleoside, nuc…	Kinase -> Protein kinase -> Non-receptor serine/threonine protein kinase	go_component: kinesin complex [goid 0005871] [evidence IEA]; go_component: nucleus [goid 0005634] [evidence IEA]; go_function: protein serine/threonine kinase activity [goid 0004674] [evidence IEA]; go_function: ATP binding [goid 0005524] [evidence IEA]; go_function: kinase activity [goid 0016301] [evidence IEA]; go_function: transferase activity [goid 0016740] [evidence IEA]; go_function: protei…
Dickkopf homolog 3 (Xenopus laevis)	Dkk3	1.15589	-1.31948	-7.04403	-1.10907	-2.23774	-1.45607	-1.59712	-5.47101	-3.18304	-1.44949	-3.30238	-1.92545	1.3733	NM_015814.2	GCTATGTGCTAAGTCTTCCACATAAGAGCACCGAGTACCTCTTAAACGCC	Biological process unclassified	Molecular function unclassified	go_component: extracellular [goid 0005576] [evidence ISS] [pmid 10495270]; go_component: extracellular space [goid 0005615] [evidence TAS] [pmid 12466851]; go_process: development [goid 0007275] [evidence IEA]
Acetyl-Coenzyme A acetyltransferase 2	Acat2	1.32227	1.04333	-1.74348	1.13499	-2.07499	-1.17857	1.28309	-1.71977	-1.89911	1.37018	-1.52669	-2.00225	1.37309	NM_009338.1	TTCCAGGCTGAGGTGGGGTAGGTATTCCAGCTGTTCTAGTCAGAAGACTG	Protein metabolism and modification -> Protein modification -> Protein acetylation	Transferase -> Acetyltransferase	go_component: mitochondrion [goid 0005739] [evidence IEA]; go_function: acetyl-CoA C-acetyltransferase activity [goid 0003985] [evidence IEA]
RIKEN cDNA 1810031K17 gene	1810031K17Rik	-1.00127	1.26859	1.07653	-1.06706	1.03105	-1.06924	2.19313	1.88068	1.60423	1.9915	1.70024	1.51272	1.37208	NM_026977.1	CATCACTGGAAGAACCATCTTTGGTGTATGTGGACCTGTCGCCGGCTGCT	Biological process unclassified	Molecular function unclassified	go_function: electron transporter activity [goid 0005489] [evidence ISS] [pmid 12466851]; go_process: electron transport [goid 0006118] [evidence ISS] [pmid 12466851]
tumor necrosis factor receptor superfamily, member 10b	Tnfrsf10b	1.07307	1.33974	1.13601	1.19768	-1.24872	-1.1621	2.12247	2.53617	1.74259	1.80258	2.02004	1.08849	1.37201	NM_020275.3	CTACGCAGTGAAATCCGGGAGGTTTACTTATCAGAACGCTGCAGCCCAAC	Signal transduction -> Cell surface receptor mediated signal transduction -> Other receptor mediated signaling pathway;Apoptosis -> Induction of apoptosis	Receptor -> Cytokine receptor -> Tumor necrosis factor receptor	go_component: integral to membrane [goid 0016021] [evidence TAS] [pmid 12466851]; go_function: receptor activity [goid 0004872] [evidence IEA]; go_function: caspase activator activity [goid 0008656] [evidence ISS] [pmid 12819136]; go_function: apoptosis regulator activity [goid 0016329] [evidence ISS] [pmid 12819136]; go_function: TRAIL binding [goid 0045569] [evidence ISS] [pmid 12819136]; go_pr…
Schwannomin interacting protein 1	Schip1	-1.05537	-1.45543	-1.43254	-1.20382	-1.29967	-1.18936	-1.5885	-2.48538	-2.43141	-1.37696	-1.8111	-1.6912	1.37125	NM_013928.2	GCTCCTTATTCGAGATGAGCTGCACACAGAACAAGATGCCATGCTGGTGG	Neuronal activities -> Other neuronal activity	Molecular function unclassified
MAS-related GPR, member F	Mrgprf	-1.04138	-1.68348	-1.20229	-1.43625	-1.19739	-1.00833	-1.85644	-1.05801	-1.00758	-2.01139	-1.06181	-1.12636	1.37072	NM_145379.1	CTTCCAGGCCACTGTAGTCCACTGCTAAGTCCTCAATCTCCTGTACCCAT	Signal transduction -> Cell surface receptor mediated signal transduction -> G-protein mediated signaling	Receptor -> G-protein coupled receptor
Zinc finger protein 41	Zfp41	-1.07668	-1.33169	1.76719	-2.18634	1.12229	1.05574	-3.30652	-1.18454	-1.43493	-1.67524	-1.32749	-1.22993	1.3705	NM_011759.1	CCTTGGTGCTGTGTCAGTGTTGTGCACATTGGACTAGACATTCTGCTTTG	Nucleoside, nucleotide and nucleic acid metabolism -> mRNA transcription -> mRNA transcription regulation	Transcription factor -> Zinc finger transcription factor -> KRAB box transcription factor	go_component: nucleus [goid 0005634] [evidence IEA]; go_function: nucleic acid binding [goid 0003676] [evidence IEA]; go_function: DNA binding [goid 0003677] [evidence IEA]; go_function: ATP binding [goid 0005524] [evidence ISS] [pmid 12466851]; go_process: development [goid 0007275] [evidence IEA]; go_process: regulation of transcription, DNA-dependent [goid 0006355] [evidence IEA]; go_process: …
Nudix (nucleoside diphosphate linked moiety X)-type motif 18	BC036718	1.15892	-1.38452	1.43496	1.03745	1.03066	1.09861	-2.2643	1.03044	1.7167	-1.59923	1.34372	2.12192	1.3704	NM_153136.1	GGAAAAGGCTGCATGTCAATCCTTCCAACCCCATAGGAATGTAGAGAGGG	Nucleoside, nucleotide and nucleic acid metabolism	Transferase -> Phosphorylase;Hydrolase -> Other hydrolase
Hyaluronan synthase 2	Has2	-1.52018	2.05141	-1.18927	-1.10923	1.23364	-1.60357	2.57271	-1.33356	-1.61961	2.46153	-1.78379	-1.97092	1.37008	NM_008216.2	CGTTCAAGTTCTGAAAAACTCCGACTCTCGCCGTATGGAGAGCTAGTGGG	Carbohydrate metabolism -> Other polysaccharide metabolism	Synthase and synthetase -> Synthase;Transferase -> Glycosyltransferase	go_component: integral to membrane [goid 0016021] [evidence TAS] [pmid 12466851]; go_function: transferase activity [goid 0016740] [evidence IEA]; go_function: transferase activity, transferring glycosyl groups [goid 0016757] [evidence IEA]
Granulin	Grn	1.20362	1.06709	1.42503	1.14631	-1.20104	1.09133	1.08396	1.83666	3.30081	1.11953	1.07301	1.71616	1.36873	NM_008175.2	CCTGAGTCACCCTATCACCATGGGAGGTGGAGCCTCAAACTAAAACCTTC	Signal transduction -> Cell communication -> Ligand-mediated signaling	Signaling molecule -> Cytokine	go_component: extracellular space [goid 0005615] [evidence TAS] [pmid 12466851]; go_function: cytokine activity [goid 0005125] [evidence IEA]; go_function: phospholipase A2 activity [goid 0004623] [evidence ISS] [pmid 12466851]; go_function: calcium ion binding [goid 0005509] [evidence ISS] [pmid 12466851]; go_process: lipid catabolism [goid 0016042] [evidence ISS] [pmid 12466851]
RAB3D, member RAS oncogene family	Rab3d	1.12303	2.86012	1.11379	1.77058	-1.37428	-1.01437	1.16038	2.69998	5.66728	-1.04713	1.54822	2.43224	1.36826	NM_031874.3	CTCTGTTTCCGTGTGCTGATTCTGCTCCTGGCTCCACGCTAGCAATTCTG	Signal transduction -> Intracellular signaling cascade;Intracellular protein traffic -> Endocytosis -> Receptor mediated endocytosis;Intracellular protein traffic -> General vesicle transport	Select regulatory molecule -> G-protein -> Small GTPase	go_component: intracellular [goid 0005622] [evidence IEA]; go_component: zymogen granule [goid 0042588] [evidence IDA] [pmid 12192047]; go_function: small monomeric GTPase activity [goid 0003925] [evidence IEA]; go_function: GTP binding [goid 0005525] [evidence IEA]; go_function: protein transporter activity [goid 0008565] [evidence IEA]; go_function: RAB small monomeric GTPase activity [goid 000…
Apolipoprotein B editing complex 1	Apobec1	1.74163	2.22939	1.65355	1.19028	-1.08024	1.15495	2.29221	1.62896	1.44514	2.49525	1.35412	1.11614	1.36806	NM_031159.2	CTGCCTGGCCTCCAAAGGCTATAATGGCATACAGCAGTCCCAGGGCATTA	Nucleoside, nucleotide and nucleic acid metabolism -> Pyrimidine metabolism;Nucleoside, nucleotide and nucleic acid metabolism -> Pre-mRNA processing;Protein metabolism and modification	Nucleic acid binding;Hydrolase -> Deaminase	go_function: zinc ion binding [goid 0008270] [evidence IEA]; go_function: hydrolase activity [goid 0016787] [evidence IEA]; go_process: mRNA editing [goid 0006381] [evidence IMP] [pmid 8692961]; go_process: mRNA processing [goid 0006397] [evidence IEA]; go_process: cytidine to uridine editing [goid 0016554] [evidence IPI] [pmid 8692961]; go_process: lipoprotein metabolism [goid 0042157] [evidence…
Lysosomal-associated membrane protein 2	Lamp2	1.16348	1.27051	1.57743	1.10037	-1.16319	-1.01111	1.38031	1.71998	2.74117	1.49848	1.4835	1.87329	1.36772	NM_010685.2	GTTGGTGCTGGTCTTTCAGGCTTGATTATCGTTATAGTGATTGCTTACCT	Protein metabolism and modification -> Proteolysis;Intracellular protein traffic -> Lysosome transport	Miscellaneous function -> Other miscellaneous function protein;Membrane traffic protein -> Membrane traffic regulatory protein	go_component: membrane [goid 0016020] [evidence IEA]; go_component: integral to membrane [goid 0016021] [evidence TAS] [pmid 12466851]; go_component: lysosome [goid 0005764] [evidence ISS] [pmid 12536145]; go_component: extracellular space [goid 0005615] [evidence TAS] [pmid 12466851]; go_function: tRNA ligase activity [goid 0004812] [evidence ISS] [pmid 12466851]; go_function: ATP binding [goid …
record removed	2310061J03Rik	1.08452	-1.32597	2.62471	-1.45688	1.74514	1.01678	-1.48188	1.06222	1.698	-1.38704	1.22249	2.10319	1.3675	XM_148411.1	AGCAATTGATTGCCACTGTCTGAGCCTCTGGGCCAAATACTGTCGCAGTA
Immediate early response 3	Ier3	-1.47231	3.95022	2.06907	3.22007	1.32307	1.59852	5.45154	4.04356	3.97365	6.11549	2.85283	2.64766	1.36727	NM_133662.1	GGGCGGCTGTCTGGGGTCGCCTAGTATGTATGTTCTGTGAACACGAATAA	Immunity and defense -> Stress response	Molecular function unclassified	go_component: integral to membrane [goid 0016021] [evidence TAS] [pmid 12466851]
Interferon induced transmembrane protein 3	Ifitm3	1.15356	1.05849	1.01625	1.00824	-1.12355	1.00917	-1.04816	1.80209	2.32155	-1.09616	1.08761	1.34701	1.36647	NM_025378.1	CTTCACACTTAATAGAGGATTCCGACTTCCGGTCCTGAAGTGCTTCACCC	Immunity and defense;Cell proliferation and differentiation	Miscellaneous function -> Other miscellaneous function protein	go_component: integral to membrane [goid 0016021] [evidence ISS] [pmid 12466851]; go_process: immune response [goid 0006955] [evidence ISS] [pmid 12466851]
Laminin, gamma 2	Lamc2	-1.02952	2.1412	1.26046	2.43277	-1.09379	-1.02546	1.37933	1.42289	1.97986	1.33126	1.45214	1.76856	1.36572	NM_008485	GAGACTCTCCTCTATTAGCCAGAAGGTTGCAGATGCCAGTGACAAGACCC	Signal transduction -> Cell communication -> Cell adhesion-mediated signaling;Signal transduction -> Cell communication -> Extracellular matrix protein-mediated signaling;Cell adhesion	Extracellular matrix -> Extracellular matrix linker protein	go_component: extracellular matrix [goid 0005578] [evidence IEA]; go_component: basement membrane [goid 0005604] [evidence IDA] [pmid 11733994]; go_component: basal lamina [goid 0005605] [evidence IEA]; go_component: kinesin complex [goid 0005871] [evidence IEA]; go_component: extracellular space [goid 0005615] [evidence TAS] [pmid 12466851]; go_component: membrane [goid 0016020] [evidence ISS] […
record removed	Hap1	1.20038	1.30187	1.01175	1.1833	-1.08412	-1.04669	-1.03249	3.08095	2.33609	-1.08815	1.34603	1.23947	1.36495	NM_177981.1	CCTGCTTCTGCAGCGCTTCATAGTCTTGTAGCTAGTCAGCCTTTGTATTG
ATPase, H+ transporting, lysosomal V1 subunit A	Atp6v1a1	1.22457	1.1474	1.19647	1.10466	-1.46244	-1.09997	1.48823	2.62206	3.12275	1.52039	2.55071	3.06075	1.36319	NM_007508.2	CAGGACCATTTTTGTGGGGCACTTGGGAACTATTTGTTTTTCAAACAGAC	Nucleoside, nucleotide and nucleic acid metabolism -> Other nucleoside, nucleotide and nucleic acid metabolism;Transport -> Ion transport -> Cation transport	Ion channel -> Other ion channel;Transporter -> Cation transporter -> Hydrogen transporter;Synthase and synthetase -> Synthase -> ATP synthase;Hydrolase	go_component: proton-transporting ATP synthase complex (sensu Eukarya) [goid 0005753] [evidence IEA]; go_component: proton-transporting two-sector ATPase complex [goid 0016469] [evidence IEA]; go_component: cytoplasm [goid 0005737] [evidence IEA]; go_function: hydrogen-exporting ATPase activity, phosphorylative mechanism [goid 0008553] [evidence IEA]; go_function: hydrogen-transporting two-sector…
Thrombomodulin	Thbd	1.31069	1.26857	-1.04794	1.0417	-1.29027	-1.20679	4.89618	1.20219	1.14042	4.52225	1.81249	1.69542	1.3621	NM_009378.1	GTGCCACACAGAGTCCAGAAGGGTTTTGTTTTAAGTAAGCTAGGAATGAG	Signal transduction -> Cell surface receptor mediated signal transduction;Immunity and defense -> Blood clotting	Receptor -> Other receptor	go_component: membrane [goid 0016020] [evidence IEA]; go_component: plasma membrane [goid 0005886] [evidence TAS] [pmid 10550314]; go_component: integral to membrane [goid 0016021] [evidence TAS] [pmid 12466851]; go_component: extracellular space [goid 0005615] [evidence TAS] [pmid 12466851]; go_function: receptor activity [goid 0004872] [evidence IEA]; go_function: transmembrane receptor activit…
Methyltransferase like 6	1600013P15Rik	-1.14146	3.15046	-1.03743	2.03883	-1.304	-1.35903	2.43882	1.72756	1.21271	2.01542	1.56971	1.06833	1.36135	NM_025907.2	CAAAGGGAAGCATGGGAGCCGACAAGAGATACATGAACAGGTCGCAGGTC	Biological process unclassified	Transferase -> Methyltransferase	go_function: methyltransferase activity [goid 0008168] [evidence ISS] [pmid 12466851]; go_function: S-adenosylmethionine-dependent methyltransferase activity [goid 0008757] [evidence ISS] [pmid 12466851]; go_function: transferase activity [goid 0016740] [evidence IEA]
Baculoviral IAP repeat-containing 5	Birc5	-1.06364	-1.41342	-1.14641	-1.09398	-1.40866	1.19292	-1.71658	-1.92386	-3.73474	-1.48115	-1.84774	-3.39376	1.36018	NM_009689.1	CGAATGGCGGAGGCTGGCTTCATCCACTGCCCTACCGAGAACGAGCCTGA	Apoptosis -> Inhibition of apoptosis	Select regulatory molecule -> Protease inhibitor	go_component: cytoplasm [goid 0005737] [evidence IDA] [pmid 12679106]; go_component: intracellular [goid 0005622] [evidence IEA]; go_function: cysteine protease inhibitor activity [goid 0004869] [evidence IEA]; go_function: apoptosis inhibitor activity [goid 0008189] [evidence IMP] [pmid 12679106]; go_process: anti-apoptosis [goid 0006916] [evidence IMP] [pmid 12679106]; go_process: apoptosis [go…
U7 snRNP-specific Sm-like protein LSM10	Lsm10	1.10697	-1.64975	1.52693	-1.19865	1.20272	1.12097	-2.20053	1.1313	1.43992	-1.81384	1.11348	1.58481	1.35873	NM_138721.1	GCTGTGAGGAGTACTGCGAGTGTTTGGAGTGAATCACCTCTAACGTCCCG	Biological process unclassified	Molecular function unclassified	go_component: snRNP U7 [goid 0005683] [evidence ISS] [pmid 11574479]; go_component: Cajal body [goid 0015030] [evidence ISS] [pmid 11574479]; go_component: nucleus [goid 0005634] [evidence ISS] [pmid 12466851]; go_component: small nucleolar ribonucleoprotein complex [goid 0005732] [evidence ISS] [pmid 12466851]; go_function: snRNA binding [goid 0017069] [evidence ISS] [pmid 11574479]; go_function…
Plasminogen activator, urokinase receptor	Plaur	1.03619	1.41758	-1.27838	1.0507	-1.72878	-1.83702	2.36693	1.77316	-1.20371	1.96977	1.99841	-1.13951	1.3578	NM_011113.2	AACCAGAAGAGAATTGGAACAAGGGCTGCGGGCAGCAGGGGCCTCTTAGT	Immunity and defense -> Blood clotting	Receptor -> Other receptor	go_component: integral to membrane [goid 0016021] [evidence TAS] [pmid 12466851]; go_component: extracellular space [goid 0005615] [evidence TAS] [pmid 12466851]; go_function: receptor activity [goid 0004872] [evidence IEA]; go_function: GPI-anchored membrane-bound receptor [goid 0015025] [evidence IEA]; go_function: kinase activity [goid 0016301] [evidence IEA]; go_function: U-plasminogen activa…
RIKEN cDNA 2810417H13 gene	2810417H13Rik	1.01986	-1.16539	1.15714	-1.02752	-1.19646	1.33174	-1.49939	-2.69887	-3.47772	-1.32969	-2.40958	-2.35736	1.35687	NM_026515.1	CGTGCTGCAAATCAGGTTTTATATGTCAGGTCCTTAGCATTTCCCCGTCA	Biological process unclassified	Molecular function unclassified
Platelet-derived growth factor, C polypeptide	Pdgfc	-1.0642	1.19493	-1.75326	-1.20026	-1.48783	-1.50927	1.75905	-1.23493	-1.51215	2.20985	-1.02721	1.1337	1.35472	NM_019971.2	GGGAAATAGGAGTATAGCTCAGAGAAGCACGTCCCCAGAAACCTCGACCA	Signal transduction -> Cell communication -> Ligand-mediated signaling;Developmental processes -> Other developmental process;Cell proliferation and differentiation	Signaling molecule -> Growth factor	go_component: extracellular [goid 0005576] [evidence IDA] [pmid 10806482]; go_component: extracellular space [goid 0005615] [evidence TAS] [pmid 12466851]; go_function: platelet-derived growth factor receptor binding [goid 0005161] [evidence IDA] [pmid 10806482]; go_process: transmembrane receptor protein tyrosine kinase activation (dimerization) [goid 0007171] [evidence IDA] [pmid 10806482]; go_…
Enoyl coenzyme A hydratase 1, peroxisomal	Ech1	1.14179	-1.01743	1.00918	1.00527	-1.01195	1.08542	-1.43484	-2.06148	-1.03391	-1.26567	-1.58339	1.05177	1.35341	NM_016772.1	GGGACACAAAAAGCATCACCTTCTCCAAGCTCTGAATGTCTTCCGGACCC	Carbohydrate metabolism;Lipid, fatty acid and steroid metabolism -> Fatty acid metabolism -> Fatty acid beta-oxidation;Coenzyme and prosthetic group metabolism -> Coenzyme metabolism;Coenzyme and prosthetic group metabolism -> Vitamin metabolism -> Vitamin biosynthesis	Synthase and synthetase -> Synthetase;Oxidoreductase -> Dehydrogenase;Transferase -> Acetyltransferase;Transferase -> Acyltransferase;Lyase -> Hydratase;Isomerase -> Epimerase/racemase;Ligase	go_component: peroxisome [goid 0005777] [evidence IEA]; go_component: mitochondrion [goid 0005739] [evidence IEA]; go_function: isomerase activity [goid 0016853] [evidence IEA]; go_function: catalytic activity [goid 0003824] [evidence IEA]; go_process: fatty acid metabolism [goid 0006631] [evidence IEA]; go_process: metabolism [goid 0008152] [evidence IEA]
Fc receptor, IgG, low affinity IV	Fcrl3	1.11015	-1.08728	2.0403	1.19256	1.11514	1.43443	-1.42465	-1.10563	2.66861	-1.31963	-1.22929	2.28398	1.35328	NM_144559.1	GGACTCTGGGTGGCGATGGCGATCCTTTCCGTGCTTAGCCATTGCTCCTA	Signal transduction -> Other signal transduction;Immunity and defense -> B-cell- and antibody-mediated immunity;Immunity and defense -> Macrophage-mediated immunity;Immunity and defense -> Natural killer cell mediated immunity	Receptor -> Immunoglobulin receptor family member;Defense/immunity protein -> Immunoglobulin receptor family member	go_function: receptor activity [goid 0004872] [evidence IEA]
Sorting nexin 11	Snx11	-1.3987	-1.171	-1.07838	-2.10289	-1.0149	-1.62323	-1.19093	1.36376	1.18578	-1.32642	1.12695	-1.22857	1.35248	NM_028965.2	GCGGGATTGTCAGTGGCATTTAGTTGAGAGTTGAGGGGCTTTGGCCTGAA	Intracellular protein traffic	Membrane traffic protein -> Membrane traffic regulatory protein
record removed	5033430I15Rik	1.07332	-1.04647	1.02256	-1.03878	-1.35423	-1.14261	-2.03901	-2.73929	-2.67827	-1.43007	-1.93517	-1.48515	1.35212	XM_127301.2	GATCCCTTGGTCTCGCTGGAAGCCACTACTATTTATTGACTCTAAGCCGG
Small EDRK-rich factor 1	Serf1	1.04712	1.21426	2.06233	1.10238	1.19182	1.20808	-1.07765	-1.31171	1.14127	1.21387	-1.3109	1.17816	1.35171	NM_011353.1	GCTATTGCCAGTGGGTGCATCATACGCTCTAAGATTAAAATTTCACAGTG	Biological process unclassified	Molecular function unclassified
Baculoviral IAP repeat-containing 5	Birc5	-1.08775	-1.41409	-1.18467	-1.08399	-1.2368	1.24417	-1.7756	-1.78208	-2.9438	-1.81042	-2.1003	-3.31105	1.35027	NM_009689.1	CACGCATCCCAGCTTTTCCAGCCAGGGCCTCCTAGCAGGATCTTAGAGAA	Apoptosis -> Inhibition of apoptosis	Select regulatory molecule -> Protease inhibitor	go_component: cytoplasm [goid 0005737] [evidence IDA] [pmid 12679106]; go_component: intracellular [goid 0005622] [evidence IEA]; go_function: cysteine protease inhibitor activity [goid 0004869] [evidence IEA]; go_function: apoptosis inhibitor activity [goid 0008189] [evidence IMP] [pmid 12679106]; go_process: anti-apoptosis [goid 0006916] [evidence IMP] [pmid 12679106]; go_process: apoptosis [go…
Short stature homeobox 2	Shox2	1.13176	1.32933	1.2147	-1.07962	1.03813	1.14351	-1.16374	-2.11748	-1.46478	-1.08972	-2.52061	-1.68873	1.35014	NM_013665.1	GAGCGGGTTTGGGGAAGTCTGGATAGAGACTGGACAAAGGAGTGTGGCCA	Nucleoside, nucleotide and nucleic acid metabolism -> mRNA transcription -> mRNA transcription regulation;Developmental processes -> Mesoderm development -> Skeletal development	Transcription factor -> Homeobox transcription factor;Nucleic acid binding -> Other DNA-binding protein	go_component: transcription factor complex [goid 0005667] [evidence IEA]; go_component: nucleus [goid 0005634] [evidence IEA]; go_function: DNA binding [goid 0003677] [evidence IEA]; go_function: transcription factor activity [goid 0003700] [evidence IEA]; go_process: development [goid 0007275] [evidence IEA]; go_process: regulation of transcription, DNA-dependent [goid 0006355] [evidence IEA]
GTP cyclohydrolase I feedback regulator	2010323F13Rik	1.22255	1.14696	-1.34977	1.19975	-1.21059	-1.00401	-1.19872	-2.30693	-2.4434	-1.12053	-1.82169	-2.10885	1.34995	NM_177157.2	CAACTCCCTTGCCCAATACTGGTGGGCTGTGAACAGCCTAAGGGACCTCG	Biological process unclassified	Molecular function unclassified
Nuclear factor I/B	Nfib	1.31821	1.05271	1.13415	-1.06978	-1.26042	1.04093	1.01397	-2.25053	-1.87719	1.09948	-1.88609	-1.19704	1.34886	NM_008687.2	GCTCTATGGAAGAAATGCCTCTATGTGGGTAAAGGGTTACCTCTGCATGC	Nucleoside, nucleotide and nucleic acid metabolism -> mRNA transcription	Transcription factor;Nucleic acid binding	go_component: intracellular [goid 0005622] [evidence IEA]; go_component: nucleus [goid 0005634] [evidence IEA]; go_function: DNA binding [goid 0003677] [evidence IEA]; go_function: transcription factor activity [goid 0003700] [evidence IEA]; go_function: translation regulator activity [goid 0045182] [evidence IEA]; go_process: DNA replication [goid 0006260] [evidence IEA]; go_process: regulation …
Asp (abnormal spindle)-like, microcephaly associated (Drosophila)	Calmbp1	1.0448	-1.25299	-1.07818	-1.34412	-1.54462	-1.03383	-2.74877	-1.58342	-1.78397	-1.80434	-1.37782	-2.1689	1.34839	NM_009791.2	GGAATTATGCCAATCATGGATACCTGGAGCAGTTTTTACTGTCAGTGTAA	Signal transduction -> Intracellular signaling cascade;Cell cycle -> Cell cycle control	Select regulatory molecule -> G-protein modulator -> Other G-protein modulator
TRAF type zinc finger domain containing 1	Fln29	1.15693	1.15146	1.25327	1.32095	-1.18828	1.491	1.38222	2.61826	2.38055	1.22633	1.70791	1.77507	1.34799	NM_172275.1	AGCATCCGGGCACGCTCCAGTGATCCACTCTATTCAAAATCTCTATCCAG	Biological process unclassified	Molecular function unclassified
Small G protein signaling modulator 3	Rutbc3	1.0723	-1.28915	1.62652	-1.011	1.21246	1.19147	-1.0025	1.5722	2.1198	-1.0886	1.24529	1.49816	1.34548	NM_134091.1	CCAGCCCAGCTGCTTTCCTTAACATGGTCCTGAGGAGTGCCAGCCATATG	Biological process unclassified	Select regulatory molecule -> G-protein modulator -> Other G-protein modulator
Heat shock protein 1 (chaperonin)	Hspd1	-1.01552	1.52267	-1.38197	1.47764	-1.23432	-1.37537	2.24639	1.50488	-1.27685	1.30796	1.31009	-1.39395	1.34518	NM_010477.2	GTAAAATTTGGTGCGGACGCTCGAGCCTTAATGCTTCAAGGTGTAGACCT	Protein metabolism and modification -> Protein folding;Protein metabolism and modification -> Protein complex assembly	Chaperone -> Chaperonin	go_component: mitochondrion [goid 0005739] [evidence ISS] [pmid 12466851]; go_function: heat shock protein activity [goid 0003773] [evidence IEA]; go_function: chaperone activity [goid 0003754] [evidence ISS] [pmid 12466851]; go_function: ATP binding [goid 0005524] [evidence ISS] [pmid 12466851]; go_process: response to heat [goid 0009408] [evidence IEA]
Growth hormone inducible transmembrane protein	Ghitm	1.40119	1.45396	1.14917	-1.01653	-1.552	-1.38945	1.96878	2.08128	2.08037	1.85944	2.47271	2.19876	1.34516	NM_078478.1	CCTTGGGAAGTATTTGAATGAAAACTGGAATGGGGAGGTGCTCAGCTTCC	Biological process unclassified	Molecular function unclassified	go_component: integral to membrane [goid 0016021] [evidence TAS] [pmid 12466851]
RIKEN cDNA 1810011O10 gene	1810011O10Rik	1.18348	1.47871	1.23831	1.31013	1.18146	1.03575	-1.00324	1.29783	2.34873	1.76654	1.33129	2.18921	1.34501	NM_026931.1	GCCCAGTAAAACCCCACAGCATGGGCTATGTTTCTACAGGATTTGTACAC	Biological process unclassified	Molecular function unclassified
Ubiquitin-activating enzyme E1C	Ube1c	1.30042	1.09989	-2.05958	-1.03592	-1.24819	-1.11982	1.01314	1.16042	1.26659	1.14413	1.31622	1.14555	1.34483	NM_011666.1	CCTCAGCGTGTATCTGAAATCCACATGTGTAGAAATGTCTCCTGGGATGG	Protein metabolism and modification -> Protein modification	Ligase -> Other ligase	go_function: ATP binding [goid 0005524] [evidence IEA]; go_function: ligase activity [goid 0016874] [evidence IEA]; go_function: catalytic activity [goid 0003824] [evidence IEA]; go_function: nucleotide binding [goid 0000166] [evidence IEA]; go_function: NEDD8 activating enzyme activity [goid 0019781] [evidence TAS]; go_function: ubiquitin activating enzyme activity [goid 0004839] [evidence IEA];…
Transmembrane protein 119	BC025600	-1.01524	-1.57794	-1.97919	-1.08294	-1.72647	-1.23532	-1.51655	-2.91774	-2.32325	-1.09449	-2.5622	-1.26797	1.34365	NM_146162.1	GGCTCAGAGTTGGAATATGGGATGCAGGGCGTCTGGCTCTCTCAAGTGTC	Biological process unclassified	Molecular function unclassified
Nuclear receptor subfamily 1, group D, member 1	Nr1d1	1.08083	3.21797	1.05176	1.76178	-1.16855	1.70742	-1.22448	1.14413	1.16684	-1.2322	1.00835	1.05056	1.34128	NM_145434.1	TCTGGTGCTGAAGAACCGGCCCTCGGAGACTTCCCGCTTCACCAAGCTGC	Nucleoside, nucleotide and nucleic acid metabolism -> mRNA transcription -> mRNA transcription regulation	Receptor -> Nuclear hormone receptor;Transcription factor -> Nuclear hormone receptor;Nucleic acid binding	go_component: nucleus [goid 0005634] [evidence IDA] [pmid 12150932]; go_function: transcription factor activity [goid 0003700] [evidence IDA] [pmid 12150932]; go_function: DNA binding [goid 0003677] [evidence IDA] [pmid 7838158]; go_function: receptor activity [goid 0004872] [evidence IEA]; go_process: circadian rhythm [goid 0007623] [evidence IDA] [pmid 12150932]; go_process: regulation of trans…
Ribosomal protein L21	Rpl21	1.05306	1.04261	-2.52183	1.08469	-1.56526	-1.13539	-1.22757	-1.25711	-1.23987	1.13506	1.10331	-1.01847	1.34064	NM_019647.3	CAGCTTCCTGAAGCGGGTGAAGGAGAATGACCAGAAGAAAAAGGAAGCCA	Protein metabolism and modification -> Protein biosynthesis	Nucleic acid binding -> Ribosomal protein	go_component: intracellular [goid 0005622] [evidence IEA]; go_component: cytosolic ribosome (sensu Eukarya) [goid 0005830] [evidence IEA]; go_component: ribosome [goid 0005840] [evidence IEA]; go_component: ribonucleoprotein complex [goid 0030529] [evidence IEA]; go_function: structural constituent of ribosome [goid 0003735] [evidence IEA]; go_process: protein biosynthesis [goid 0006412] [evidenc…
Guanidinoacetate methyltransferase	Gamt	1.09806	1.00947	1.28935	1.16891	1.61237	1.02167	-1.60207	-4.06417	-2.79821	-1.39783	-3.6578	-1.92793	1.34017	NM_010255.1	ATGCCTTCCCTCAGATGATCACACCCCTGGTCACCAAGCACTGAGCAGCC	Biological process unclassified	Molecular function unclassified	go_function: methyltransferase activity [goid 0008168] [evidence IEA]; go_function: transferase activity [goid 0016740] [evidence IEA]; go_process: creatine biosynthesis [goid 0006601] [evidence TAS] [pmid 8312439]
Scotin gene	Scotin	1.0579	1.11574	1.16207	-1.02711	-1.1847	1.09255	1.00999	2.16847	2.90824	-1.02359	1.47332	1.97152	1.3387	NM_025858.1	CCAGTTTGTCCCAGTAGCAGGGACACCAAGGCCAATGGGTTATCTGGACC	Biological process unclassified	Molecular function unclassified	go_component: nuclear membrane [goid 0005635] [evidence IDA] [pmid 12135983]; go_component: endoplasmic reticulum [goid 0005783] [evidence IDA] [pmid 12135983]; go_component: integral to membrane [goid 0016021] [evidence TAS] [pmid 12466851]; go_function: apoptosis activator activity [goid 0016506] [evidence IDA] [pmid 12135983]; go_process: apoptotic program [goid 0008632] [evidence IDA] [pmid 1…
Oviductal glycoprotein 1	Ovgp1	1.29668	2.48177	1.0736	2.30201	-1.04738	1.13937	1.9421	-1.07854	1.16452	1.0516	1.08676	-1.06382	1.33848	NM_007696.2	CTGAGGTAGAAACGTACTCCCAAGATGGGTGAAATTGGTCTTCCAGCTCT	Carbohydrate metabolism -> Other polysaccharide metabolism	Hydrolase -> Glycosidase	go_component: extracellular space [goid 0005615] [evidence TAS] [pmid 12466851]; go_function: catalytic activity [goid 0003824] [evidence IEA]; go_function: hydrolase activity [goid 0016787] [evidence IEA]; go_process: carbohydrate metabolism [goid 0005975] [evidence IEA]; go_process: fertilization (sensu Animalia) [goid 0007338] [evidence IEA]; go_process: metabolism [goid 0008152] [evidence IEA]
RIKEN cDNA 1810014F10 gene	1810014F10Rik	-1.57673	-2.54883	-2.0868	-2.35931	-1.52846	-1.54705	-1.29026	-2.20906	-2.18277	-1.11417	-1.73967	-1.52565	1.3384	NM_026928.1	CTATCTGCTGTTCATCTGGTTTCCATTTAAGGCCATAATCCTATCCTGGG	Biological process unclassified	Molecular function unclassified	go_component: nucleus [goid 0005634] [evidence IDA] [pmid 10893414]; go_function: protein binding [goid 0005515] [evidence IPI] [pmid 10893414]; go_function: histone binding [goid 0042393] [evidence IDA] [pmid 10893414]
Wingless related MMTV integration site 10b	Wnt10b	-1.01025	-1.39384	-1.06506	-1.10134	-1.46451	2.07144	-1.44151	-1.78037	-1.16586	-1.23157	-1.74945	1.42665	1.33757	NM_011718.1	CTCCTCCACTACAGCCCAGAACCTCCTCTTATGGGACCTCGGGTGACAAT	Signal transduction -> Cell communication -> Ligand-mediated signaling;Developmental processes	Signaling molecule -> Other signaling molecule	go_component: extracellular space [goid 0005615] [evidence TAS] [pmid 12466851]; go_component: extracellular [goid 0005576] [evidence ISS] [pmid 12466851]; go_function: receptor binding [goid 0005102] [evidence TAS] [pmid 9889131]; go_function: signal transducer activity [goid 0004871] [evidence IEA]; go_process: development [goid 0007275] [evidence IEA]; go_process: signal transduction [goid 000…
Pleckstrin homology-like domain, family A, member 1	Phlda1	2.17383	3.48602	1.28346	2.77496	-1.36063	-1.1403	2.85663	-1.11086	-1.5474	1.97734	1.12827	-1.30959	1.33757	NM_009344.1	TAGTTTGGACTTCACCCGACGGATAACGCGCGCTTGCAGTTCCCTCGTAG	Biological process unclassified	Molecular function unclassified	go_process: FasL biosynthesis [goid 0045210] [evidence IDA] [pmid 8673705]
Coiled-coil domain containing 137	3110023B02Rik	-1.33567	-1.20204	-1.09081	-1.59156	1.26759	-1.6957	1.17413	1.24625	-1.0439	-1.23417	-1.58223	-2.32972	1.33743	NM_152807.1	GGAACATAGCACTGGTTACTGCGCGGTCGGCCGGTCTTAGAGGCTCGGGA	Biological process unclassified	Molecular function unclassified
RIKEN cDNA B230113M03 gene	B230113M03Rik	-1.09044	1.06319	1.33973	-1.14705	1.20586	1.02716	1.6078	2.29796	1.5485	1.56948	2.00953	1.32707	1.3372	XM_109923.4	GCTCCAGGTAGAGAGGATGCCTGCCGGTGAGCACATTACAGCTCTTGTCG
record removed	4632404H12Rik	1.12307	-1.45192	2.11739	-1.50439	1.55098	-1.11522	-1.47973	-1.22773	-1.00614	-1.44699	-1.13657	1.07126	1.33642	NM_028726.1	GGGACCAATTCATCATGTGAGCCGTTGGCCCGTCTACCGTCACCACCTCT	Biological process unclassified	Molecular function unclassified
Torsin A interacting protein 1	MGC6357	-1.00052	-1.02168	1.52168	-1.30009	-1.04709	-1.38137	1.14386	3.42903	2.05408	1.10708	2.16068	1.37437	1.33639	NM_144791.1	TAAAGTCAAGTTCACCAGCTCTAGCACTGCCAGCTCCTACAACCACATGG	Biological process unclassified	Molecular function unclassified
Retinal S-antigen	Sag	1.15418	1.34516	1.47197	1.15803	1.10157	1.09101	1.09634	1.33414	2.10647	-1.12283	1.06303	1.66909	1.33491	NM_009118.1	GAAGACTTAGCCTAGATGCCTAGAAACTGCTTGTAGTTCCGGGTGCCTTG	Signal transduction -> Cell surface receptor mediated signal transduction -> G-protein mediated signaling;Intracellular protein traffic -> Endocytosis;Sensory perception -> Vision	Select regulatory molecule;Miscellaneous function -> Other miscellaneous function protein	go_function: calcium ion binding [goid 0005509] [evidence IEA]; go_process: vision [goid 0007601] [evidence IEA]; go_process: signal transduction [goid 0007165] [evidence IEA]; go_process: sensory perception [goid 0007600] [evidence IEA]
Zinc finger, AN1-type domain 2A	AA407930	1.21043	4.49405	2.36132	4.00655	1.42387	-1.17502	7.54695	5.10319	5.13938	5.83955	4.02398	2.96784	1.33426	NM_133349.2	CATCAGGCCTCAGATTCTCTCCCTACTGCAAGGAAGCAAAATCACCAGGC	Biological process unclassified	Nucleic acid binding -> Other RNA-binding protein	go_function: electron transporter activity [goid 0005489] [evidence ISS] [pmid 12466851]; go_process: electron transport [goid 0006118] [evidence ISS] [pmid 12466851]
RIKEN cDNA 2700050L05 gene	2700050L05Rik	-1.26769	2.26565	-1.02596	1.40783	-1.1992	-1.45883	1.31847	1.19571	1.06191	1.27161	1.14213	-1.06797	1.33359	NM_178115.2	GCGCATCAGCGTCTACTTCTAAGTGACACAAAAGTGTCCCCTTTCCAAGC	Biological process unclassified	Molecular function unclassified
Sorting nexin 16	Snx16	1.03747	2.6854	1.30457	2.27072	-1.11117	-1.12039	1.4873	1.37856	1.4787	1.44363	1.31794	1.25997	1.32986	NM_029068.2	TTATAGTGTCTTGCCTGTATATTGCTCCAGACTAGTGTGTTTGTGTGTGT	Intracellular protein traffic;Protein targeting and localization;Transport	Kinase	go_function: protein transporter activity [goid 0008565] [evidence ISS] [pmid 12466851]; go_process: intracellular protein transport [goid 0006886] [evidence ISS] [pmid 12466851]; go_process: intracellular signaling cascade [goid 0007242] [evidence ISS] [pmid 12466851]; go_process: transport [goid 0006810] [evidence ISS] [pmid 12466851]; go_process: protein transport [goid 0015031] [evidence ISS]…
Solute carrier family 11 (proton-coupled divalent metal ion transporters), member 1	Slc11a1	6.01921	5.08273	1.59554	2.22672	-1.19752	-1.12798	1.04413	-1.11754	1.22764	1.19656	1.15842	1.07057	1.3296	NM_013612.1	TGGGATCCCTCTTCTGGTGTGTCTGAAGACAACAACAGTGTCCTCACATA	Transport -> Ion transport -> Cation transport;Immunity and defense -> Stress response	Transporter -> Other transporter
Artemin	Artn	1.2051	1.01745	-1.03322	1.07652	-1.15135	-1.03362	3.04381	1.21942	-1.25489	2.41926	1.01449	-1.71034	1.32944	NM_009711.2	CGGCATGACAGACAGAGTGAAAGATGTCGGAACCACTGACCAACAGTCCC	Signal transduction -> Cell surface receptor mediated signal transduction;Signal transduction -> Cell communication;Developmental processes -> Ectoderm development -> Neurogenesis;Cell structure and motility -> Cell motility	Signaling molecule -> Growth factor	go_component: extracellular space [goid 0005615] [evidence TAS] [pmid 12466851]; go_function: glial cell line-derived neurotrophic factor receptor binding [goid 0030116] [evidence ISS] [pmid 10673327]; go_function: chemoattractant activity [goid 0042056] [evidence IDA] [pmid 12160745]; go_process: axon guidance [goid 0007411] [evidence IDA] [pmid 12160745]; go_process: peripheral nervous system d…
Carbonic anhydrase 13	Car13	1.16376	1.05061	2.06943	1.10702	1.0161	1.28672	1.30563	2.07037	2.44602	1.42518	1.53432	2.02858	1.32911	NM_024495.2	CGAGAATTTCACGTTTGTGGATTCTACTTGTCCAGCACCTCTGGCACGGC	Other metabolism -> Other carbon metabolism	Lyase -> Dehydratase	go_function: lyase activity [goid 0016829] [evidence IEA]; go_function: zinc ion binding [goid 0008270] [evidence ISS] [pmid 12466851]; go_function: carbonate dehydratase activity [goid 0004089] [evidence ISS] [pmid 12466851]; go_process: one-carbon compound metabolism [goid 0006730] [evidence ISS] [pmid 12466851]
Starch binding domain 1	D5Ertd593e	1.37972	1.17644	-1.34014	1.07324	-1.92636	-1.33502	4.79237	2.91674	2.10981	3.68919	2.63542	1.60947	1.32886	NM_175096.2	GGTGGTTTGAAGGGCTCCTTGAGGACTGGGAGTAACAGGTCTGAGTCTGG	Biological process unclassified	Molecular function unclassified
Heparin-binding EGF-like growth factor	Dtr	1.05605	1.50869	-1.32131	1.51399	1.00721	-1.57148	-1.83125	-1.92925	-3.0099	-3.34422	-2.12155	-3.59865	1.32842	NM_010415.1	TGTGTCCTCTCCCTGCCAAATCCCAGAAGAGATTGAGCATCCATGCCTGC	Signal transduction -> Cell communication -> Ligand-mediated signaling;Cell proliferation and differentiation	Signaling molecule -> Growth factor	go_component: integral to membrane [goid 0016021] [evidence TAS] [pmid 12466851]; go_component: extracellular space [goid 0005615] [evidence TAS] [pmid 12466851]; go_function: growth factor activity [goid 0008083] [evidence IEA]; go_function: heparin binding [goid 0008201] [evidence IEA]; go_process: regulation of heart rate [goid 0008016] [evidence IMP] [pmid 12621152]; go_process: EGF receptor …
NAD(P) dependent steroid dehydrogenase-like	Nsdhl	1.18236	-1.57747	-2.84606	-1.27899	-2.14799	-1.52058	1.54548	-1.29526	-1.62653	1.52092	-1.17499	-1.53838	1.32725	NM_010941.3	CTAGGTCTCTTTCAAAGATGGTTGCAGTGTCTGCCTCTATTGTTTTTCCA	Lipid, fatty acid and steroid metabolism -> Steroid metabolism -> Cholesterol metabolism	Lyase -> Dehydratase;Isomerase -> Epimerase/racemase	go_component: integral to membrane [goid 0016021] [evidence TAS] [pmid 12466851]; go_function: 3-beta-hydroxy-delta5-steroid dehydrogenase activity [goid 0003854] [evidence IEA]; go_function: oxidoreductase activity [goid 0016491] [evidence IEA]; go_process: cholesterol biosynthesis [goid 0006695] [evidence IEA]; go_process: steroid biosynthesis [goid 0006694] [evidence IEA]; go_process: choleste…
DEAD (Asp-Glu-Ala-Asp) box polypeptide 21	Ddx21	-1.01736	-1.07797	-1.93355	-1.36207	-1.99626	-1.78865	1.53157	-1.4159	-1.77518	1.15214	-1.22343	-2.12556	1.32646	NM_019553.1	AGCCTGTTTTTATGTTCCAGCTGTCTATGTATGTTTTCCTGAAACTGTAC	Nucleoside, nucleotide and nucleic acid metabolism	Nucleic acid binding -> Helicase -> RNA helicase	go_component: nucleolus [goid 0005730] [evidence ISS] [pmid 10860663]; go_component: nucleus [goid 0005634] [evidence ISS] [pmid 10860663]; go_function: ATP dependent helicase activity [goid 0008026] [evidence IEA]; go_function: helicase activity [goid 0004386] [evidence IEA]; go_function: RNA helicase activity [goid 0003724] [evidence ISS] [pmid 10860663]; go_function: nucleic acid binding [goid…
RIKEN cDNA 2610511F20 gene	Fbxl20	1.73586	1.25155	3.02245	1.6287	2.18665	2.13987	-1.76299	1.07967	1.97754	-1.66623	-1.32015	1.76178	1.32586	XM_126674.3	CCTTCAGTCTGTCCTCAGGATGCTGCCCACTCGATTGTTACTATGTTGCT
T-cell, immune regulator 1, ATPase, H+ transporting, lysosomal V0 protein A3	Tcirg1	-1.11174	-1.34169	1.20389	-1.22629	-1.12583	1.4888	1.71963	3.40968	2.84476	1.34118	1.40937	1.38007	1.32434	NM_016921.2	TCCTGTGGGCCATGGTGATGCGCATAGGCCTGGGCATGGGCCGAGAGATC	Transport -> Ion transport -> Cation transport;Immunity and defense -> T-cell mediated immunity	Transporter -> Cation transporter -> Hydrogen transporter	go_component: plasma membrane [goid 0005886] [evidence IDA] [pmid 10722719]; go_component: membrane [goid 0016020] [evidence ISS] [pmid 12466851]; go_component: integral to membrane [goid 0016021] [evidence TAS] [pmid 12466851]; go_function: hydrogen-exporting ATPase activity, phosphorylative mechanism [goid 0008553] [evidence ISS] [pmid 12466851]; go_function: hydrogen-transporting two-sector AT…
Syntaxin binding protein 2	Stxbp2	1.21836	-1.03415	1.30402	1.02689	-1.10395	1.17897	-1.133	1.28528	2.10666	-1.0192	1.16502	1.73744	1.32279	NM_011503.2	CTCCAACCCGCTTCCTCGATGACCTCAAGACACTGGATCAGAAGCTGGAG	Intracellular protein traffic -> Exocytosis -> Regulated exocytosis;Transport;Neuronal activities -> Synaptic transmission -> Neurotransmitter release	Membrane traffic protein -> Membrane traffic regulatory protein	go_function: protein transporter activity [goid 0008565] [evidence IEA]; go_function: syntaxin binding [goid 0019905] [evidence TAS] [pmid 12297296]; go_process: intracellular protein transport [goid 0006886] [evidence IEA]; go_process: protein secretion [goid 0009306] [evidence IEA]; go_process: protein transport [goid 0015031] [evidence IEA]
Glucosaminyl (N-acetyl) transferase 2, I-branching enzyme	Gcnt2	-1.10707	1.3077	-1.50536	2.22899	-1.34926	-1.57746	1.28598	-1.6419	-2.00388	1.26026	-1.49918	-2.19293	1.32245	NM_008105.2	AGGAGCGTAGCATTTGCATAGCAGGGATTGTGCCTGTATCTACTGTGTCC	Protein metabolism and modification -> Protein modification -> Protein glycosylation	Transferase -> Glycosyltransferase	go_component: Golgi apparatus [goid 0005794] [evidence IEA]; go_component: membrane [goid 0016020] [evidence IEA]; go_component: integral to membrane [goid 0016021] [evidence IEA]; go_function: acetylglucosaminyltransferase activity [goid 0008375] [evidence IDA] [pmid 12670491]; go_function: N-acetyllactosaminide beta-1,6-N-acetylglucosaminyltransferase activity [goid 0008109] [evidence IEA]; go_…
Growth hormone receptor	Ghr	-1.07675	-1.22271	1.02065	-1.37557	1.29314	1.33375	-2.43548	-2.19846	-1.50574	-2.33691	-2.28747	-1.2253	1.32086	NM_010284.1	TGGTACTTTGCTGGCCACACAAGCCGTTATTCACCGTTTAACTAGTTGTG	Signal transduction -> Cell surface receptor mediated signal transduction;Signal transduction -> Intracellular signaling cascade;Developmental processes	Receptor -> Other receptor	go_component: integral to membrane [goid 0016021] [evidence TAS] [pmid 12466851]; go_component: membrane [goid 0016020] [evidence IEA]; go_component: extracellular space [goid 0005615] [evidence TAS] [pmid 12466851]; go_function: receptor activity [goid 0004872] [evidence IEA]; go_function: hematopoietin/interferon-class (D200-domain) cytokine receptor activity [goid 0004896] [evidence IEA]
Centromere protein P	1700022C02Rik	1.26401	1.05563	-1.20115	1.21668	-2.02918	1.53005	1.0044	-2.70284	-2.3631	1.132	-2.74541	-2.07953	1.3207	NM_025495.1	GCTCCTCTCAGTTTCCGAAGCCTGCTAGGTGTACTTGGTATTGAAGCTGC	Biological process unclassified	Molecular function unclassified
Cysteine-rich protein 1 (intestinal)	Crip1	-1.14249	-1.57579	-1.75573	1.02559	-1.44572	1.11111	-1.74419	-3.56678	-2.40931	-1.30313	-2.54206	-2.23426	1.32023	NM_007763	TCCCTGCCTGAAGTGTGAGAAATGTGGAAAGACACTGACCTCTGGGGGTC	Developmental processes -> Mesoderm development -> Muscle development		go_function: zinc ion binding [goid 0008270] [evidence ISS] [pmid 7999070]
Serologically defined colon cancer antigen 13	Stard13	1.01626	1.21257	-1.30578	-2.13053	-1.63794	-1.13162	-2.0388	-1.19711	-1.00806	-1.22537	1.10342	1.16267	1.3197	NM_146258.1	CCCCAGCACCTTTCTCTTCCAACTTAGCTGGCTTTCTGATTGTATGCACA	Signal transduction	Select regulatory molecule -> G-protein modulator -> Other G-protein modulator	go_function: GTPase activator activity [goid 0005096] [evidence IEA]
Scotin gene	Scotin	1.13773	1.20202	1.06903	1.13575	-1.1131	1.02324	-1.03795	1.44592	3.38233	-1.13737	1.01549	1.85784	1.31968	NM_026381.1	AACTGAGTGGCCTCTGATGAAAAGAGGGGAAGTCCTGGGCTGCAGGAGCC	Biological process unclassified	Molecular function unclassified	go_component: nuclear membrane [goid 0005635] [evidence IDA] [pmid 12135983]; go_component: endoplasmic reticulum [goid 0005783] [evidence IDA] [pmid 12135983]; go_component: integral to membrane [goid 0016021] [evidence TAS] [pmid 12466851]; go_function: apoptosis activator activity [goid 0016506] [evidence IDA] [pmid 12135983]; go_process: apoptotic program [goid 0008632] [evidence IDA] [pmid 1…
RIKEN cDNA E130016E03 gene	E130016E03Rik	1.40514	-1.00354	1.52576	1.02007	1.07307	1.31195	-2.06433	-1.13258	-1.76115	-1.45438	-1.23341	-1.56259	1.31924	NM_001039556.1	AGCTCCTGCCGTCTAATGAAGGACTGCTTCCTAACATGCCTTTGCTCCCC	Nucleoside, nucleotide and nucleic acid metabolism -> DNA metabolism -> DNA repair;Nucleoside, nucleotide and nucleic acid metabolism -> DNA metabolism -> DNA recombination	Nucleic acid binding -> Helicase -> DNA helicase	go_component: nucleus [goid 0005634] [evidence IEA]; go_function: ATP binding [goid 0005524] [evidence IEA]; go_function: DNA binding [goid 0003677] [evidence IEA]; go_function: helicase activity [goid 0004386] [evidence IEA]; go_function: hydrolase activity [goid 0016787] [evidence IEA]; go_function: nucleotide binding [goid 0000166] [evidence IEA]; go_function: nucleic acid binding [goid 000367…
Germ cell-specific gene 2	Gsg2	-1.23767	-2.91488	1.11732	-2.90013	-1.16008	-1.2217	-2.22775	-1.34435	-2.0974	-1.3176	-1.39112	-1.91054	1.3172	NM_010353.1	CCTGCAACATTTCCACAGGACTGTACTGAGTTTCAGCTCTGCCACGGACC	Biological process unclassified	Molecular function unclassified	go_component: nucleus [goid 0005634] [evidence IDA] [pmid 10358056]; go_function: ATP binding [goid 0005524] [evidence IEA]; go_function: protein serine/threonine kinase activity [goid 0004674] [evidence IDA] [pmid 10358056]; go_function: kinase activity [goid 0016301] [evidence IEA]; go_function: transferase activity [goid 0016740] [evidence IEA]; go_function: protein kinase activity [goid 00046…
Cathepsin Z	Ctsz	1.22677	1.11343	1.02164	1.14009	-1.22235	-1.02002	1.22851	1.51177	2.43089	1.11159	1.69529	2.11934	1.31682	NM_022325.3	CTGCATCCCGAGAGGAGACGGTAAAGGATGAAACACAACTGCACTGGGAC	Protein metabolism and modification -> Proteolysis	Protease -> Cysteine protease	go_component: lysosome [goid 0005764] [evidence IEA]; go_component: extracellular space [goid 0005615] [evidence TAS] [pmid 12466851]; go_function: hydrolase activity [goid 0016787] [evidence IEA]; go_function: cysteine-type peptidase activity [goid 0008234] [evidence IEA]; go_function: cysteine-type endopeptidase activity [goid 0004197] [evidence IEA]; go_process: proteolysis and peptidolysis [g…
Death effector domain-containing DNA binding protein 2	Dedd2	1.05222	3.22087	1.58632	5.822	-1.09478	1.37645	5.40158	8.63976	6.6939	3.84385	5.26124	2.61912	1.3168	NM_207677.1	AGGGAAGACGAGGACGAGGGCTGATGGGAAGATGGTTCACAAACTGCGCC	Biological process unclassified	Molecular function unclassified	go_component: nucleus [goid 0005634] [evidence ISS] [pmid 12527898]; go_function: DNA binding [goid 0003677] [evidence IEA]; go_process: apoptosis [goid 0006915] [evidence TAS] [pmid 12466851]; go_process: apoptosis [goid 0006915] [evidence ISS] [pmid 12819136]; go_process: regulation of apoptosis [goid 0042981] [evidence TAS] [pmid 12466851]; go_process: regulation of apoptosis [goid 0042981] [e…
Sulfite oxidase	Suox	-1.04741	-1.25169	1.64763	-1.24694	1.0845	1.15727	-1.30989	1.18604	2.22511	-1.27103	1.26048	1.56726	1.31631	NM_173733.2	GCCTCTGGGATGCAAGGGGATTTCCCTCTTAGAGTGCTACTTTTAAAACT	Electron transport;Sulfur metabolism -> Sulfur redox metabolism;Other metabolism	Oxidoreductase -> Oxidase	go_component: mitochondrion [goid 0005739] [evidence IEA]; go_function: oxidoreductase activity [goid 0016491] [evidence IEA]; go_function: molybdenum ion binding [goid 0030151] [evidence IEA]; go_process: electron transport [goid 0006118] [evidence IEA]
RIKEN cDNA 1500032H18 gene	1500032H18Rik	1.04729	-1.29643	1.19559	-1.21852	-1.1323	-1.04812	-1.98641	2.19527	2.50099	-1.77374	1.38559	1.47177	1.31484	XM_129802.2	GCCTGGAAGAAATAAAGCAGTCCCTCGGGAGTCACGGAGTGGTGCTGGAA
Opioid growth factor receptor	Ogfr	-1.18017	-1.24581	1.12439	-1.30133	1.01016	-1.16563	1.68329	2.33641	2.22288	1.22722	1.05046	1.03223	1.31455	NM_031373.2	AAGGGTCTAAGGGGATGGGCCTCTTTTCTTCGTCTGGTGCCAAGTGAGGC	Signal transduction -> Cell surface receptor mediated signal transduction;Neuronal activities -> Other neuronal activity;Oncogenesis	Receptor -> Other receptor	go_component: membrane [goid 0016020] [evidence IEA]; go_function: receptor activity [goid 0004872] [evidence IEA]; go_process: cell growth and/or maintenance [goid 0008151] [evidence IEA]; go_process: regulation of cell growth [goid 0001558] [evidence IEA]
Legumain	Lgmn	1.144	1.17043	-1.1658	1.3474	-1.21161	1.27081	1.19207	1.51058	2.80783	1.06008	1.13	1.67144	1.31408	NM_011175.1	CAGCACATGACTGCTACCAGGAGGCTGTAACCCACTTCCGCACACACTGC	Protein metabolism and modification -> Proteolysis	Protease -> Cysteine protease	go_component: lysosome [goid 0005764] [evidence IEA]; go_component: extracellular space [goid 0005615] [evidence TAS] [pmid 12466851]; go_function: hydrolase activity [goid 0016787] [evidence IEA]; go_function: legumain activity [goid 0001509] [evidence IEA]; go_function: cysteine-type endopeptidase activity [goid 0004197] [evidence IEA]; go_function: cysteine-type peptidase activity [goid 000823…
record removed	H2-T17	1.03878	-1.09789	-1.31575	-1.06071	-1.33005	-1.06124	-1.18424	3.06504	3.06752	-1.18724	1.43132	1.43696	1.31287	NM_010396	CTGGGTCCTACCCTCAGTGCTTCAGGGACATTTAATCAGGTCAAATTGGG			go_process: defense response [goid 0006952] [evidence IEA]
Dihydrouridine synthase 4-like (S. cerevisiae)	2310069P03Rik	-1.14106	-1.20535	-1.38132	-1.75243	-1.35674	-2.20286	1.14196	-1.10463	-1.52613	1.09672	1.20431	-1.38194	1.31244	NM_028002.1	CCGCCCGGTACTCCGTCCTCATGGATTCAGTAGATTGTGAGCAGACCCAG	Nucleoside, nucleotide and nucleic acid metabolism -> tRNA metabolism	Synthase and synthetase -> Synthase
RIKEN cDNA 1110007M04 gene	1110007M04Rik	-1.19321	-1.22898	-1.12167	-1.98892	-1.28974	-2.24993	1.21765	1.08544	-1.58662	1.0225	1.1053	-1.49887	1.31232	NM_026742.1	AAATCACGAAACAACTTCCCCTGTATGTGTTCCCAAGCTCCGCGCCCTTG	Biological process unclassified	Molecular function unclassified
S100 calcium binding protein A3	S100a3	1.24828	2.1513	1.31388	1.87427	1.48906	1.93217	-1.25335	-1.50954	1.59728	-1.30392	-1.18678	1.83979	1.31197	NM_011310.1	CTGTGGTACCCCTTTCAATCTAGACTTGCCAAGTTCTTGATGTGCTAACC	Oncogenesis	Select calcium binding protein -> Calmodulin related protein	go_function: electron transporter activity [goid 0005489] [evidence ISS] [pmid 12466851]; go_function: calcium ion binding [goid 0005509] [evidence ISS] [pmid 12466851]; go_process: electron transport [goid 0006118] [evidence ISS] [pmid 12466851]
record removed	Sec61g	1.01785	1.0556	-4.47092	-1.06069	-1.699	-1.40884	-1.34365	-1.52271	-1.52443	-1.15513	-1.17669	-1.3096	1.31001	XM_122171.1	GCTATCATGGGATTCATTGGCTTCTTCGTGAAACTGATCCATATACCCAT			go_component: membrane [goid 0016020] [evidence IEA]; go_component: endoplasmic reticulum [goid 0005783] [evidence IEA]; go_component: integral to membrane [goid 0016021] [evidence IEA]; go_function: protein translocase activity [goid 0015450] [evidence IEA]; go_function: protein transporter activity [goid 0008565] [evidence IEA]; go_process: protein transport [goid 0015031] [evidence IEA]; go_pr…
StAR-related lipid transfer (START) domain containing 4	Stard4	-1.08762	-1.65685	-2.68802	-1.37793	-1.70536	-1.09454	1.3673	-1.56608	-2.04225	1.32179	-1.70392	-1.74486	1.30935	NM_133774.2	CACTGCTGAGCAGGGACGCACTGCAAGTAAAACAACCCTCGTGGAAATGT	Lipid, fatty acid and steroid metabolism -> Regulation of lipid, fatty acid and steroid metabolism;Lipid, fatty acid and steroid metabolism -> Other lipid, fatty acid and steroid metabolism;Developmental processes -> Gametogenesis -> Oogenesis	Transfer/carrier protein -> Other transfer/carrier protein;Membrane traffic protein -> Other membrane traffic protein	go_component: mitochondrion [goid 0005739] [evidence TAS] [pmid 12011453]; go_function: cholesterol binding [goid 0015485] [evidence ISS] [pmid 12011453]; go_function: lipid binding [goid 0008289] [evidence IEA]; go_function: cholesterol transporter activity [goid 0017127] [evidence IEA]; go_process: transport [goid 0006810] [evidence IEA]; go_process: steroid biosynthesis [goid 0006694] [evidenc…
Ribonucleotide reductase M2	Rrm2	-1.19338	-1.37584	1.03294	-1.44073	-1.16904	-1.30766	-1.65737	-3.09079	-4.26323	-1.35756	-2.74741	-2.78419	1.30881	NM_009104.1	GGCTGTACGGAATTCACAAGTGAGTTTGAGCCCAGTGGTGGGTACACCCG	Biological process unclassified	Molecular function unclassified	go_component: ribonucleoside-diphosphate reductase complex [goid 0005971] [evidence IEA]; go_function: ribonucleoside-diphosphate reductase activity [goid 0004748] [evidence IEA]; go_function: oxidoreductase activity [goid 0016491] [evidence IEA]; go_function: protein binding [goid 0005515] [evidence IPI] [pmid 12655059]; go_process: DNA replication [goid 0006260] [evidence IEA]; go_process: deox…
Cholinergic receptor, nicotinic, beta polypeptide 1 (muscle)	Chrnb1	-1.00203	-1.16676	-1.25906	1.00094	-1.53134	-1.32044	1.24813	1.71025	2.17255	1.07335	2.00334	2.08067	1.30839	NM_009601.3	TTGTTTCTGGGAAGACGTTCAAGTGAGACTTGGAGGCTGAGCATGGTGCC	Signal transduction -> Cell communication;Transport -> Ion transport -> Cation transport;Neuronal activities -> Synaptic transmission -> Neuromuscular synaptic transmission;Muscle contraction	Receptor -> Ligand-gated ion channel -> Acetylcholine receptor;Ion channel -> Ligand-gated ion channel -> Acetylcholine receptor;Transporter -> Cation transporter	go_component: membrane [goid 0016020] [evidence IEA]; go_component: integral to membrane [goid 0016021] [evidence TAS] [pmid 12466851]; go_component: extracellular space [goid 0005615] [evidence TAS] [pmid 12466851]; go_component: Golgi apparatus [goid 0005794] [evidence IDA] [pmid 12388596]; go_component: plasma membrane [goid 0005886] [evidence IDA] [pmid 12388596]; go_function: receptor activi…
CDNA sequence BC010787	MGC18837	-1.0268	-1.11665	1.78082	1.09229	1.39027	1.37943	-1.40335	1.19189	2.18673	-1.34827	1.48498	2.99342	1.30815	NM_178577.3	GAGGACCCGGGAAGTCTGATTAAAGTCATCCACTTGCTGGTCTTGTCTGG	Biological process unclassified	Molecular function unclassified
GDP-mannose 4, 6-dehydratase	Gmds	1.17946	-1.06203	-1.52851	1.08769	-1.73302	-1.29298	1.02123	-1.54622	-2.11992	-1.14372	-1.45512	-1.6375	1.30811	NM_146041.1	GAGGTTTGTAGAGCCTGGGACAGGACACACCAGAGCTAAGGCCGCATTGC	Carbohydrate metabolism -> Other carbohydrate metabolism	Lyase -> Dehydratase;Isomerase -> Epimerase/racemase	go_component: cellular_component unknown [goid 0008372] [evidence ND]; go_function: molecular_function unknown [goid 0005554] [evidence ND]; go_process: biological_process unknown [goid 0000004] [evidence ND]
Plastin 3 (T-isoform)	Pls3	1.04373	-1.18663	-1.98497	-1.1987	-2.20547	-1.38641	-1.21091	-1.42026	-1.42696	1.10109	-1.11683	-1.20572	1.3073	NM_145629.1	GGTCTCAGAAATGGGAAAGTATGTATGTCGGACTTGATGTACTCTTGCTC	Cell structure and motility -> Cell structure	Cytoskeletal protein -> Actin family cytoskeletal protein -> Non-motor actin binding protein	go_function: actin binding [goid 0003779] [evidence ISS] [pmid 12466851]; go_function: calcium ion binding [goid 0005509] [evidence ISS] [pmid 12466851]
Zinc finger protein 623	2610029D06Rik	1.32394	2.64094	1.44766	2.05453	-1.0988	-1.23078	1.27149	1.05691	1.0578	1.35496	1.1784	1.0251	1.30536	NM_030199.2	GCTGTTTCCCCGAGGACACTAAGGATGTATCATTGGCTCCTATGTCCCTA	Nucleoside, nucleotide and nucleic acid metabolism -> mRNA transcription -> mRNA transcription regulation;Cell proliferation and differentiation	Transcription factor -> Zinc finger transcription factor -> KRAB box transcription factor
Poly (ADP-ribose) polymerase family, member 12	Zc3hdc1	-1.14146	-1.45705	-1.36371	-1.32474	-1.33304	-1.16488	-1.04579	4.2981	3.87563	-1.00149	1.74722	1.61085	1.30447	NM_172893.1	GGCCCGACTTGAAGCCACAATCTTAATCCTTGTCTGATAACAGTTTTAGG	Nucleoside, nucleotide and nucleic acid metabolism	Nucleic acid binding
Par-6 (partitioning defective 6,) homolog alpha (C. elegans)	Pard6a	1.293	-2.06111	-1.20449	-1.87123	-1.27072	-1.17254	1.27162	1.42322	1.30778	1.25979	1.81021	1.4711	1.30387	NM_019695	AGCGGATTCAGCCTCTGACAGGCAAAGATGCAGCCCTTGTCACTTTAGGC	Protein targeting and localization -> Asymmetric protein localization;Developmental processes -> Other developmental process;Cell cycle	Miscellaneous function -> Other miscellaneous function protein;Cell junction protein -> Tight junction	go_component: tight junction [goid 0005923] [evidence IEA]; go_component: membrane [goid 0016020] [evidence IEA]; go_function: protein binding [goid 0005515] [evidence IEA]; go_process: cell cycle [goid 0007049] [evidence IEA]; go_process: intracellular signaling cascade [goid 0007242] [evidence IEA]; go_process: cytokinesis [goid 0000910] [evidence IEA]
GRP1 (general receptor for phosphoinositides 1)-associated scaffold protein	Grasp	1.15755	1.53368	2.10482	1.33403	1.44735	1.17851	1.67014	1.55294	2.15938	1.31677	1.06476	1.20074	1.30328	NM_019518.2	GGGGCAGCCTGGACTGTTCCACCGTTTTCTGCATATGTTGCTTCTGAACC	Signal transduction -> Intracellular signaling cascade -> Other intracellular signaling cascade;Signal transduction -> Cell communication;Intracellular protein traffic;Transport	Molecular function unclassified	go_component: cytoplasm [goid 0005737] [evidence ISS] [pmid 11850456]; go_component: plasma membrane [goid 0005886] [evidence IDA] [pmid 11850456]; go_component: perinuclear space [goid 0005653] [evidence ISS] [pmid 11850456]; go_function: protein binding [goid 0005515] [evidence ISS] [pmid 11850456]; go_process: intracellular protein transport [goid 0006886] [evidence ISS] [pmid 11850456]; go_pr…
Procollagen, type VIII, alpha 1	Col8a1	1.2023	-1.23042	-2.13265	-1.03152	-1.44399	-1.01859	-1.25824	-2.91544	-2.03323	-1.39923	-1.57998	-1.26993	1.30278	NM_007739.1	CCCGGGGTCTACTACTTTGCTTATCATGTTCACTGCAAGGGAGGCAACGT	Signal transduction -> Cell communication;Cell adhesion;Cell structure and motility -> Cell structure	Cell adhesion molecule;Extracellular matrix -> Extracellular matrix structural protein	go_component: extracellular matrix [goid 0005578] [evidence IEA]; go_component: collagen [goid 0005581] [evidence IEA]; go_component: microfibril [goid 0001527] [evidence IEA]; go_component: extracellular space [goid 0005615] [evidence TAS] [pmid 12466851]; go_function: extracellular matrix structural constituent conferring tensile strength [goid 0030020] [evidence IEA]; go_function: extracellula…
AXIN1 up-regulated 1	Axud1	1.01607	4.58652	1.32134	5.39942	-1.28129	-1.25333	3.16109	1.35114	1.37684	1.67201	1.41911	1.2038	1.30259	NM_153287.2	GCAACTGGTGGCTCTTGAGAGCTCTTACGCCCTTCATTAGCTGATGTTGG	Apoptosis	Molecular function unclassified	go_component: nucleus [goid 0005634] [evidence IEA]; go_process: apoptosis [goid 0006915] [evidence IEA]
RIKEN cDNA 1500031L02 gene	1500031L02Rik	1.0384	-1.14262	1.15698	-1.22837	-1.09447	-1.00199	-2.0021	1.81907	1.47019	-1.49553	1.47433	1.4904	1.30246	NM_025892.1	GGCGGATGGCAGGCAGTTCTACTCCGCAATCAGGAAATATGGTCTAACGT	Biological process unclassified	Molecular function unclassified
Transmembrane protein 41B	D7Ertd743e	1.15957	1.47811	-1.02378	1.50269	-1.17392	-1.27024	2.07288	1.13613	-1.07708	1.86544	1.24589	1.05718	1.30146	NM_153525.2	AGATTGAAACACTCCCTATCTTCGGTGCCAGAGATCCCAGGGCCTTGCAC	Biological process unclassified	Molecular function unclassified	go_component: integral to membrane [goid 0016021] [evidence TAS] [pmid 12466851]
Interferon alpha responsive gene	Ifrg15	1.12917	-1.31123	-1.05818	-1.2317	-1.5026	1.12888	1.14512	1.572	2.0807	-1.10043	1.11509	1.56409	1.30141	NM_022329.2	GCTTTCCCTTATGGCACCTCACCTCCGCTGATAAAACTGACATCCATCCC	Biological process unclassified	Molecular function unclassified
F-box and WD-40 domain protein 7, archipelago homolog (Drosophila)	Fbxw7	1.04028	2.06042	1.15367	1.804	-1.2497	-1.29205	1.51829	1.11246	-1.01237	1.42158	-1.06686	-1.04934	1.3014	NM_080428.2	ATGATGAATTTTGTCCAACTGTGTAGACAATATACTCCCTACCCTTCCCC	Protein metabolism and modification -> Protein modification;Protein metabolism and modification -> Other protein metabolism;Cell cycle -> Cell cycle control	Ligase -> Ubiquitin-protein ligase;Miscellaneous function -> Other miscellaneous function protein	go_component: nucleus [goid 0005634] [evidence TAS] [pmid 11425854]; go_component: nucleus [goid 0005634] [evidence IDA] [pmid 11735228]; go_component: cytoplasm [goid 0005737] [evidence TAS] [pmid 11425854]; go_component: Golgi apparatus [goid 0005794] [evidence IDA] [pmid 11735228]; go_component: endoplasmic reticulum [goid 0005783] [evidence IDA] [pmid 11735228]; go_function: protein binding […
RIKEN cDNA 4930486L24 gene	4930486L24Rik	-1.01181	2.00521	-1.02477	2.39149	1.00388	-1.29141	1.30134	-1.03649	-1.14426	1.11351	1.01233	1.06947	1.30016	NM_178098.2	GTTCTGGTGGTCGGCTATGGTTTTGAGGGAGAAGAATCAGATGGCAACAG	Protein metabolism and modification -> Proteolysis	Protease -> Cysteine protease	go_function: cysteine-type peptidase activity [goid 0008234] [evidence ISS] [pmid 12466851]; go_function: cysteine-type endopeptidase activity [goid 0004197] [evidence ISS] [pmid 12466851]; go_process: proteolysis and peptidolysis [goid 0006508] [evidence ISS] [pmid 12466851]
Adenylosuccinate synthetase like 1	Adssl1	1.28338	2.46382	4.57362	2.01738	1.65906	2.69093	1.09326	1.48059	3.32673	-1.08598	1.39525	3.58016	1.29992	NM_007421.1	CGAGACCCTCGGCAGTGCCACCAACACCTTCAACGAAACAGTCTGAAGCT	Nucleoside, nucleotide and nucleic acid metabolism	Synthase and synthetase -> Synthetase;Ligase -> Other ligase
Chaperonin subunit 8 (theta)	Cct8	-1.09722	1.14807	-3.19419	1.0878	-1.25658	-1.29159	1.23685	1.26978	1.11508	1.07409	1.25455	1.07764	1.29983	NM_009840.2	CTGGGCTATTAAACTGGCCACTAATGCTGCAGTCACTGTACTAAGAGTGG	Protein metabolism and modification -> Protein folding;Protein metabolism and modification -> Protein complex assembly	Chaperone -> Chaperonin	go_function: chaperone activity [goid 0003754] [evidence IEA]; go_function: ATP binding [goid 0005524] [evidence IEA]; go_process: protein folding [goid 0006457] [evidence IEA]
Transmembrane protein 106B	2310036D22Rik	1.54068	2.61838	1.26322	2.08733	-1.29697	-1.1497	-1.00897	1.1684	1.39091	1.20287	1.49341	1.34823	1.29838	NM_027992.1	CCTCTCAGTATGTGTTTCATGTATAACTTTGTGAGCTTTCTGTGTGATCT	Biological process unclassified	Molecular function unclassified
HtrA serine peptidase 1	Prss11	1.03681	-1.13465	-2.0941	1.02914	-1.53559	-1.09547	1.0157	1.04481	1.60751	1.00838	1.1078	1.52635	1.29812	NM_019564.1	CCCTGAACATGGTTGTCCGCAGGGGCAATGAAGACATTGTGATTACCGTG	Protein metabolism and modification -> Proteolysis;Signal transduction -> Intracellular signaling cascade;Signal transduction -> Cell communication;Apoptosis;Developmental processes;Cell proliferation and differentiation	Protease -> Serine protease	go_component: extracellular [goid 0005576] [evidence IEA]; go_component: extracellular space [goid 0005615] [evidence TAS] [pmid 12466851]; go_function: protein binding [goid 0005515] [evidence IEA]; go_function: trypsin activity [goid 0004295] [evidence IEA]; go_function: hydrolase activity [goid 0016787] [evidence IEA]; go_function: peptidase activity [goid 0008233] [evidence IEA]; go_function:…
Insulin induced gene 1	Insig1	1.01636	-1.26315	-1.78629	1.23458	-1.57141	1.08597	4.14217	-1.11622	-1.01909	2.73087	-1.36494	1.16302	1.29743	NM_153526.2	GGGCTTGGGATTACCATCGCCTTCCTAGCTACGCTGATCACTCAGTTTCT	Lipid, fatty acid and steroid metabolism -> Steroid metabolism -> Cholesterol metabolism	Miscellaneous function -> Other miscellaneous function protein	go_component: endoplasmic reticulum [goid 0005783] [evidence TAS] [pmid 12242332]; go_component: integral to membrane [goid 0016021] [evidence TAS] [pmid 12466851]; go_function: protein binding [goid 0005515] [evidence IPI] [pmid 12242332]; go_process: response to sterol depletion [goid 0006991] [evidence IDA] [pmid 12242332]
Deoxythymidylate kinase	Dtymk	-1.02545	-1.05121	-1.02343	1.08072	-1.08776	1.02775	-2.15553	-3.07658	-3.81325	-1.75013	-2.8382	-2.20567	1.29572	NM_023136.1	CCTCTACCCTACCATTCGACGCCGTATTTGAGATAAAAAAATCGACGTAT	Nucleoside, nucleotide and nucleic acid metabolism -> DNA metabolism	Kinase -> Nucleotide kinase	go_function: thymidylate kinase activity [goid 0004798] [evidence IEA]; go_function: ATP binding [goid 0005524] [evidence IEA]; go_function: kinase activity [goid 0016301] [evidence IEA]; go_function: transferase activity [goid 0016740] [evidence IEA]; go_process: dTDP biosynthesis [goid 0006233] [evidence IEA]; go_process: dTTP biosynthesis [goid 0006235] [evidence IEA]; go_process: nucleotide b…
Rieske (Fe-S) domain containing	AI256775	-1.01153	-1.40728	1.27562	-2.02399	-1.23619	-1.47937	-1.99569	1.27961	1.24244	-1.36767	1.85133	1.44509	1.29455	NM_178916.2	GCTATGGACATTCGCTGTTACCATTCTGGAGGGCCCTTACACTTGGGAGA	Electron transport	Oxidoreductase -> Other oxidoreductase
Pescadillo homolog 1, containing BRCT domain (zebrafish)	Pes1	-1.16724	-1.19532	-2.45215	-1.46583	-1.19679	-1.70632	-1.12093	-1.99019	-2.82206	1.05339	-1.36819	-1.74509	1.29437	NM_022889.2	GCTCACACTTCCACATTGTATGTACAAAAGTGTATATGGCTCGCATTTCC	Nucleoside, nucleotide and nucleic acid metabolism -> rRNA metabolism;Protein metabolism and modification -> Protein complex assembly	Nucleic acid binding -> Other RNA-binding protein;Nucleic acid binding -> Ribosomal protein	go_component: condensed chromosome [goid 0000793] [evidence IDA] [pmid 12237316]; go_component: intracellular [goid 0005622] [evidence IEA]; go_component: nucleus [goid 0005634] [evidence IDA] [pmid 11112348]; go_component: kinesin complex [goid 0005871] [evidence IEA]; go_component: nucleolus [goid 0005730] [evidence IDA] [pmid 12237316]; go_component: metaphase chromosome [goid 0005710] [eviden…
Tumor necrosis factor, alpha-induced protein 8	Tnfaip8	1.08494	-2.03433	-1.74602	-1.87461	-1.78355	-1.24482	-2.49349	-2.38155	-1.34798	-1.60331	-1.6159	-1.0847	1.29357	NM_134131.1	GCAGTGTCCATTGCAAGAGTGTGTTTTTGAAGCTGACTTCTACCTTTTAG	Immunity and defense -> Stress response	Miscellaneous function -> Other miscellaneous function protein
Cell division cycle 2 homolog A (S. pombe)	Cdc2a	-1.18252	-2.25307	-1.01182	-1.63216	-1.37302	-1.18793	-2.53286	-1.4412	-2.6593	-1.70212	-1.57676	-2.34977	1.29318	NM_007659.2	TTTCGGCCTTGCCAGAGCGTTTGGAATACCGATACGAGTGTACACACACG	Protein metabolism and modification -> Protein modification -> Protein phosphorylation;Cell cycle -> Cell cycle control;Cell cycle -> Mitosis	Kinase -> Protein kinase -> Non-receptor serine/threonine protein kinase	go_component: nucleus [goid 0005634] [evidence IEA]; go_function: ATP binding [goid 0005524] [evidence IEA]; go_function: protein kinase activity [goid 0004672] [evidence IEA]; go_function: protein serine/threonine kinase activity [goid 0004674] [evidence IEA]; go_function: transferase activity [goid 0016740] [evidence IEA]; go_function: Hsp70 protein binding [goid 0030544] [evidence IPI] [pmid 9…
RAD54 like (S. cerevisiae)	Rad54l	1.24311	-1.78335	1.67519	-1.24036	1.36087	1.39848	-2.21074	-1.27596	-2.04401	-1.5775	-1.52329	-1.67186	1.29297	NM_009015.2	ACCTTCGTCTTCCACCAGCGTTCTCATGAGGAGCAGCGCGGTCTTCACTG	Nucleoside, nucleotide and nucleic acid metabolism -> DNA metabolism -> DNA repair;Nucleoside, nucleotide and nucleic acid metabolism -> DNA metabolism -> DNA recombination	Nucleic acid binding -> Helicase -> DNA helicase	go_function: helicase activity [goid 0004386] [evidence IEA]; go_function: ATP binding [goid 0005524] [evidence IEA]; go_function: hydrolase activity [goid 0016787] [evidence IEA]; go_function: nucleic acid binding [goid 0003676] [evidence ISS] [pmid 12466851]; go_function: DNA binding [goid 0003677] [evidence ISS] [pmid 12466851]; go_function: ATP dependent helicase activity [goid 0008026] [evid…
Transmembrane protein 33	1600019D15Rik	-1.14136	1.18147	-1.04197	1.19218	-1.16116	-1.02904	1.90287	2.00621	1.51082	1.07654	1.12725	-1.21201	1.29273	NM_028975.2	CAGCTGCCACTACCTGCTGTATTCACTCATCTTCGTCAACTCCTACCCTG	Biological process unclassified	Molecular function unclassified	go_component: integral to membrane [goid 0016021] [evidence IEA]; go_function: molecular_function unknown [goid 0005554] [evidence IEA]
Mitogen-activated protein kinase kinase kinase 14	Map3k14	1.09754	-1.82308	-1.38753	-1.97524	-1.04351	1.14786	-3.11408	-1.72942	-1.81452	-2.45781	-1.65872	-1.91855	1.29238	NM_016896.2	CCTAGCTGGGACTTCTCCTGGTGGGACTTGGAAACAGCTGCTTAGGACTC	Protein metabolism and modification -> Protein modification -> Protein phosphorylation;Phosphate metabolism;Other metabolism	Kinase -> Protein kinase;Transferase	go_function: transferase activity [goid 0016740] [evidence IEA]; go_function: protein kinase activity [goid 0004672] [evidence IEA]; go_function: protein serine/threonine kinase activity [goid 0004674] [evidence IEA]; go_function: ATP binding [goid 0005524] [evidence IEA]; go_function: protein-tyrosine kinase activity [goid 0004713] [evidence ISS] [pmid 12466851]; go_function: kinase activity [go…
Desert hedgehog	Dhh	1.01628	1.23174	2.03247	-1.31885	1.32222	-1.12691	-1.28367	-1.39052	-1.20585	-1.2748	-1.40121	-1.04509	1.29149	NM_007857.2	CTTGGAGTCCTCTATTGTTAGCTATTCTGGCCTATCCCTGTAGGCTGTCC	Protein metabolism and modification -> Proteolysis;Signal transduction -> Cell surface receptor mediated signal transduction -> Other receptor mediated signaling pathway;Signal transduction -> Intracellular signaling cascade -> Other intracellular signaling cascade;Signal transduction -> Cell communication -> Ligand-mediated signaling;Developmental processes -> Embryogenesis;Cell cycle;Oncogenesi…	Signaling molecule -> Other signaling molecule;Protease	go_component: extracellular space [goid 0005615] [evidence TAS] [pmid 12466851]; go_function: peptidase activity [goid 0008233] [evidence IEA]; go_function: hydrolase activity [goid 0016787] [evidence IEA]; go_function: signal transducer activity [goid 0004871] [evidence IEA]; go_process: cell communication [goid 0007154] [evidence IEA]; go_process: development [goid 0007275] [evidence IEA]; go_p…
record removed	C730049P21	1.2731	4.46629	1.52329	2.43272	-1.32702	-1.13657	2.09688	1.15748	1.48829	2.01863	-1.02799	-1.0944	1.29037	NM_177800.2	TTCCTGACAACCAAGTGAAATCATCAGTGCCTGGAACGGCATCAGCACAC
Fetuin beta	Fetub	1.06281	1.10572	1.82473	1.25451	1.25971	1.30026	1.05192	1.56841	1.61057	1.03246	2.19108	2.02299	1.28908	NM_021564.1	GGAGGGAGCCCTGAGGAAGCCTTTCCTGTGCAGCTGGATCTAACCACCAA	Biological process unclassified	Molecular function unclassified	go_component: extracellular space [goid 0005615] [evidence TAS] [pmid 12466851]; go_function: cysteine protease inhibitor activity [goid 0004869] [evidence IEA]
Histone cluster 1, H2bp	Hist1h2bp	1.17047	1.58306	1.05179	1.41847	1.57058	1.16201	-1.56203	-2.46622	-2.23514	-1.34945	-1.6799	-1.38275	1.28843	NM_178202	CAAGCACGCGGTGTCGGAGGGCACCAAGGCTGTCACCAAGTACACCAGCT	Biological process unclassified	Molecular function unclassified
Aurora kinase A	Stk6	-1.15372	-1.2925	1.04442	-1.23802	-1.81152	-1.23025	-2.23885	-1.01666	-1.76421	-1.75791	-1.21014	-2.40243	1.28777	NM_011497.2	GTGACACCCATTCAGGGTCTTGTTTCCAGTCGTCTGAAGCCCGTGCGGGA	Protein metabolism and modification -> Protein modification -> Protein phosphorylation;Cell cycle -> Mitosis -> Cytokinesis	Kinase -> Protein kinase -> Non-receptor serine/threonine protein kinase	go_function: ATP binding [goid 0005524] [evidence IEA]; go_function: kinase activity [goid 0016301] [evidence IEA]; go_function: transferase activity [goid 0016740] [evidence IEA]; go_function: protein kinase activity [goid 0004672] [evidence IEA]; go_function: protein-tyrosine kinase activity [goid 0004713] [evidence ISS] [pmid 12466851]; go_function: protein serine/threonine kinase activity [go…
Importin 11	Ipo11	-1.10804	-1.27393	-3.23362	-1.48777	-1.34346	-1.36634	-1.04776	-1.16183	-1.67795	-1.11129	-1.10978	-1.18283	1.28753	NM_029665.2	TAGGAAAACCACTACCCCTTTGTAAGCTATGGAACCCATAGTGTCTACGG	Intracellular protein traffic -> Nuclear transport	Transporter;Select regulatory molecule -> G-protein -> Small GTPase	go_component: nucleus [goid 0005634] [evidence ISS] [pmid 12466851]; go_function: protein transporter activity [goid 0008565] [evidence IDA] [pmid 12466851]; go_function: protein binding [goid 0005515] [evidence IPI] [pmid 11809816]; go_process: protein-nucleus import, docking [goid 0000059] [evidence ISS] [pmid 12466851]; go_process: ribosomal protein-nucleus import [goid 0006610] [evidence IDA]…
MAX-like protein X	Tcfl4	-1.04302	1.04336	-1.00044	-1.17958	-1.2019	-1.25	-1.05597	2.40257	1.63506	1.12779	2.41595	1.64919	1.28742	NM_011550.2	TTTTGTTATATGCAGTTTCCCAAACTTCTTAGCAGACCTCCAAAGCAGCC	Nucleoside, nucleotide and nucleic acid metabolism -> mRNA transcription -> mRNA transcription regulation	Transcription factor -> Basic helix-loop-helix transcription factor;Nucleic acid binding	go_component: transcription factor complex [goid 0005667] [evidence IEA]; go_component: nucleus [goid 0005634] [evidence IDA] [pmid 12446771]; go_component: cytoplasm [goid 0005737] [evidence IDA] [pmid 12446771]; go_function: protein binding [goid 0005515] [evidence IPI] [pmid 12446771]; go_function: DNA binding [goid 0003677] [evidence IEA]; go_function: transcription factor activity [goid 0003…
Tissue inhibitor of metalloproteinase 3	Timp3	-1.40423	-1.20373	-1.40725	-1.22263	-1.14243	-1.32239	1.63079	-1.74554	-2.0452	2.08045	1.03012	-1.41478	1.28691	NM_011595.1	AGGCAACCTGCCCGTCTGTACAAAAAACTCAAAGGGCTGAGATGAACGTC	Protein metabolism and modification -> Proteolysis	Select regulatory molecule -> Protease inhibitor -> Metalloprotease inhibitor	go_component: extracellular matrix [goid 0005578] [evidence IEA]; go_component: basement membrane [goid 0005604] [evidence IDA] [pmid 12950084]; go_function: metalloendopeptidase inhibitor activity [goid 0008191] [evidence IEA]
G protein-coupled receptor 176	Gm1012	1.00236	-1.36017	-2.6017	-1.30828	-2.86751	-1.53671	1.94231	-1.2063	-1.41013	1.12157	1.00735	-1.11122	1.28657	NM_201367.1	CCTGAGAAGAACCTGTGAAATAAACCTGTGTTGCTGTCACCGTCCTGACA	Signal transduction -> Cell surface receptor mediated signal transduction -> G-protein mediated signaling;Neuronal activities -> Synaptic transmission	Receptor -> G-protein coupled receptor
record removed	Clic4	1.14359	1.05976	-5.86745	-1.02547	-1.66407	-1.30618	1.61709	1.07174	-1.13067	1.61842	1.30503	1.05359	1.28644	XM_124389.1	TGCTTGCGTTTTCTTTTCTCTGGAACATCAACACCAGTGTATTGCTGGCA			go_component: mitochondrion [goid 0005739] [evidence IDA] [pmid 10593946]; go_component: integral to membrane [goid 0016021] [evidence ISS] [pmid 10593946]; go_component: membrane [goid 0016020] [evidence IEA]; go_function: chloride channel activity [goid 0005254] [evidence ISS] [pmid 10593946]; go_function: voltage-gated chloride channel activity [goid 0005247] [evidence IEA]; go_function: ion c…
A disintegrin-like and metallopeptidase (reprolysin type) with thrombospondin type 1 motif, 1	Adamts1	-1.05524	2.71703	-1.07095	-1.0836	-1.41564	-1.38228	4.0765	1.12266	-1.21774	2.2756	1.00282	-1.20111	1.2863	NM_009621.1	CACCCTGCTTCCGAATGTGCAAAGGAAGTGAAGCCAGCCAGTACCAGACC	Protein metabolism and modification -> Proteolysis;Signal transduction -> Cell communication -> Cell adhesion-mediated signaling;Signal transduction -> Cell communication -> Extracellular matrix protein-mediated signaling;Developmental processes -> Fertilization;Developmental processes -> Ectoderm development -> Neurogenesis;Developmental processes -> Mesoderm development -> Skeletal development;…	Protease -> Metalloprotease	go_component: extracellular matrix [goid 0005578] [evidence IEA]; go_component: plasma membrane [goid 0005886] [evidence IEA]; go_function: metallopeptidase activity [goid 0008237] [evidence IEA]; go_function: hydrolase activity [goid 0016787] [evidence IEA]; go_function: metalloendopeptidase activity [goid 0004222] [evidence IEA]; go_function: heparin binding [goid 0008201] [evidence IEA]; go_fu…
Tax1 (human T-cell leukemia virus type I) binding protein 1	Tax1bp1	1.11404	1.29763	-1.80241	-1.09514	-1.40777	-1.15161	1.22643	1.88009	1.71159	1.38804	2.03735	1.6789	1.28619	NM_025816.1	CCTCAGCACAATCACACTTACAAGTTTCTGTACACCTTGGCGATTGAGCA	Biological process unclassified	Molecular function unclassified	go_function: DNA binding [goid 0003677] [evidence IEA]
nuclear factor I/B (Nfib), transcript variant 3	E030026I10Rik	1.19662	-1.12975	1.24966	-1.24424	-1.24866	1.23531	-1.04289	-2.72492	-2.36717	-1.06131	-2.26855	-1.30173	1.28539	NM_175553.2	GTATGTTGAGATTGTGAAAGCGCTTCAGTGGCACTAGCCTACGGGACCCT
Methenyltetrahydrofolate synthetase domain containing	BC052066	-1.14124	-1.44613	2.04424	-1.47673	1.70069	1.35135	-1.80819	-1.12199	1.1008	-1.49286	-1.1436	1.25285	1.28415	NM_172761.1	CACAGCGTCTATTAGCATTGTCCTTTGTCCCAAAAGGGCAGGCCTCGCTC	Coenzyme and prosthetic group metabolism -> Coenzyme metabolism	Ligase -> Other ligase
T-cell leukemia translocation altered gene	Tcta	-1.33409	-1.29606	1.82353	-1.55969	1.54713	-1.06564	-1.7213	1.34975	1.86885	-1.33915	1.84663	2.243	1.28337	NM_133986.1	CAAGAGTCAAGGTCTCACATTCCACCCCAGGAGCAACTGAAGATGTGGCA	Biological process unclassified	Molecular function unclassified
ADP-ribosylation factor-like 8A	Arl10b	1.04948	1.32586	-2.25174	1.15487	-1.319	-1.138	1.59627	1.42082	1.54238	1.66275	1.62847	1.51439	1.28152	NM_026823.1	GTTCCTCTTCCTTTTTACAGTTTTCAGCTCATATTTAACCTCTGTTTGGA	Intracellular protein traffic -> General vesicle transport	Select regulatory molecule -> G-protein -> Small GTPase
Vitamin K epoxide reductase complex, subunit 1	Vkorc1	1.19166	1.0238	-1.04163	1.15609	1.13213	1.19048	-1.16912	-2.25562	-1.56525	-1.17488	-1.52594	-1.13586	1.28104	NM_178600.2	CGGACAGCGTCCTCAACCAATCCAACAGCATATTTGGTTGCCTGTTCTAC	Coenzyme and prosthetic group metabolism -> Vitamin metabolism	Oxidoreductase -> Other oxidoreductase
Fibronectin type III domain containing 3B	1600019O04Rik	1.07252	-1.0433	-1.70985	-1.35346	-1.64883	-1.29969	1.06482	-2.01093	-1.51453	1.38452	-1.42631	-1.05492	1.28065	NM_173182.1	CACACTTGAGATGTTGACATTTTCTGACCCTGTGTCTTTGGCTACAATCA	Biological process unclassified	Molecular function unclassified
Ankyrin repeat domain 49	Gbif	-1.58564	-1.26223	-1.01814	-2.02589	-1.23922	-1.6475	-1.9231	-1.42881	-1.64411	-1.50885	-1.36985	-1.3906	1.27954	NM_019683.2	GTCCAGCACTATCCCCACGGCCCTCATTTTCTACAAGCCATGACAAAGGA	Biological process unclassified	Molecular function unclassified	go_component: cellular_component unknown [goid 0008372] [evidence ND]; go_function: molecular_function unknown [goid 0005554] [evidence ND]; go_function: DNA binding [goid 0003677] [evidence ISS] [pmid 12466851]; go_function: transcription factor activity [goid 0003700] [evidence ISS] [pmid 12466851]; go_process: biological_process unknown [goid 0000004] [evidence ND]; go_process: regulation of t…
RIKEN cDNA A730037C10 gene	A730037C10Rik	1.55872	2.82016	1.62025	2.58984	-1.21109	-1.26873	1.69063	-1.09688	-1.05121	2.04381	1.07646	-1.02889	1.27894	NM_177203.1	GATGGCCCCACGGCTATGTATTTATGGACAGCACTAACTGGCTTCAATGG	Biological process unclassified	Molecular function unclassified
Nucleolar and spindle associated protein 1	Nusap1	1.08901	-1.15317	-1.0562	1.03724	-1.75623	1.27247	-2.09027	-1.53671	-1.82449	-1.73597	-1.70374	-2.00339	1.27885	NM_133851.1	TACAAGTAGTAAAGAGAGGAAAGCTGCAAGGGGTGACCTTCTGATCTTTG	Biological process unclassified	Molecular function unclassified
Serine incorporator 1	Tde2	1.12654	1.03653	-2.48033	-1.05059	-1.47834	-1.16032	1.25563	1.37036	1.52111	1.40582	1.56047	1.42964	1.27825	NM_019760	CCAGCCTTACTCTGTGTTAATACTGCTTCACAATTCTGAATGGCTGTGTT	Biological process unclassified	Miscellaneous function -> Transmembrane receptor regulatory/adaptor protein	go_component: plasma membrane [goid 0005886] [evidence IDA] [pmid 10637174]; go_component: membrane [goid 0016020] [evidence IEA]; go_component: integral to membrane [goid 0016021] [evidence TAS] [pmid 12466851]
Tropomodulin 3	Tmod3	1.15195	1.00274	-1.48775	-1.07208	-2.00808	-1.17581	1.4508	-1.03037	1.10463	1.27998	-1.01999	1.22568	1.27805	NM_016963.1	CAGACTGTTGGTCATTTCAAGGAGGATGTTTGTGATCCTTAAGTGGCACG	Cell structure and motility -> Cell structure		go_component: F-actin capping protein complex [goid 0008290] [evidence ISS] [pmid 10662549]; go_component: cytoskeleton [goid 0005856] [evidence IEA]; go_function: F-actin capping activity [goid 0003782] [evidence ISS] [pmid 10662549]; go_function: tropomyosin binding [goid 0005523] [evidence ISS] [pmid 10662549]; go_function: actin binding [goid 0003779] [evidence IEA]; go_process: actin filamen…
CDNA sequence BC008155	BC008155	-1.05125	-1.11888	1.39157	-1.04645	1.43569	1.39673	-2.00007	-1.85824	-1.20772	-1.77115	-1.39191	1.18299	1.27765	NM_145410.1	CCCAGAGTCCAGTTCTACCTTAGTCCCTAGAGCCCCTGTTTGACAAACTG	Biological process unclassified	Molecular function unclassified
NAD(P)H dehydrogenase, quinone 2	Nqo2	1.1714	1.07182	2.00885	-1.06103	1.21525	1.30582	-1.63014	-2.47953	1.09964	-1.20524	-1.54675	1.4603	1.27735	NM_020282.2	CAGCAATCCTAAAAGGTTGGATGGATAGGGTGCTGTGCCGAGGGTTTGCC	Biological process unclassified	Molecular function unclassified	go_function: oxidoreductase activity [goid 0016491] [evidence IEA]; go_function: NAD(P)H dehydrogenase (quinone) activity [goid 0003955] [evidence IEA]; go_process: electron transport [goid 0006118] [evidence IEA]
Hydroxy-delta-5-steroid dehydrogenase, 3 beta- and steroid delta-isomerase 7	Hsd3b7	1.1084	-1.08265	1.78067	-1.20593	1.18226	1.03105	-1.24066	3.12766	3.76553	1.06786	3.13169	3.67371	1.2773	NM_133943.1	GACATTGTTAGCTTCCTCCCCTAGGATGCCAACCTGTATCTGGCCAAGCC	Lipid, fatty acid and steroid metabolism -> Steroid metabolism -> Cholesterol metabolism	Lyase -> Dehydratase;Isomerase -> Epimerase/racemase
PDZ binding kinase	Pbk	-1.01418	-1.12673	-1.07378	-1.10804	-1.36776	-1.34195	-1.1761	-1.46684	-2.50282	1.01993	-1.3816	-2.32625	1.2758	NM_023209.1	GCTAGATTCTAGAAGTAGCTTTAACACTAGTGACCCCTGTCTAAGATGAC	Protein metabolism and modification -> Protein modification -> Protein phosphorylation;Phosphate metabolism;Other metabolism	Kinase -> Protein kinase;Transferase	go_component: cellular_component unknown [goid 0008372] [evidence ND]; go_function: protein serine/threonine kinase activity [goid 0004674] [evidence ISS] [pmid 12466851]; go_function: protein binding [goid 0005515] [evidence ISS] [pmid 10779557]; go_function: ATP binding [goid 0005524] [evidence IEA]; go_function: transferase activity [goid 0016740] [evidence IEA]; go_function: protein kinase ac…
Docking protein 3	Dok3	-1.17572	4.66187	1.53967	2.23893	1.01156	-1.66989	2.26502	1.12336	-1.03331	1.93356	1.02098	-1.27002	1.27545	NM_013739.1	GAGGAGCCACACTCTGCCCTACCTCCTCCCTCAGACTGTACAGATTGAAC	Signal transduction -> Other signal transduction;Cell structure and motility -> Cell motility	Miscellaneous function -> Other miscellaneous function protein
Cytochrome P450, family 51	Cyp51	1.05206	-1.48061	-3.21581	-1.31437	-2.07119	-1.89397	2.73226	-1.17374	-2.15612	2.37441	-1.16047	-2.33579	1.27492	NM_020010.1	GAAGTTTGCCTATGTGCCATTTGGAGCTGGGCGTCATCGTTGTGTTGGAG	Lipid, fatty acid and steroid metabolism -> Steroid metabolism -> Cholesterol metabolism;Protein metabolism and modification -> Proteolysis;Electron transport	Oxidoreductase -> Oxygenase;Transferase -> Methyltransferase	go_component: cellular_component unknown [goid 0008372] [evidence ND]; go_component: extracellular space [goid 0005615] [evidence TAS] [pmid 12466851]; go_component: integral to membrane [goid 0016021] [evidence ISS] [pmid 12466851]; go_function: monooxygenase activity [goid 0004497] [evidence IEA]; go_function: sterol 14-demethylase activity [goid 0008398] [evidence TAS] [pmid 10864439]; go_func…
Niban protein	Niban	1.15096	1.10928	1.3485	1.06568	-1.22994	1.10032	1.6204	2.08656	2.07124	1.2509	2.20784	2.10665	1.27411	NM_022018.1	TTGAAGGCATTCTAATCAAGCACGTGAAGGACTCCAGCCACACCACCCAC	Oncogenesis	Molecular function unclassified	go_component: cellular_component unknown [goid 0008372] [evidence ND]; go_function: molecular_function unknown [goid 0005554] [evidence ND]; go_process: biological_process unknown [goid 0000004] [evidence ND]
Splicing factor, arginine/serine-rich 6	Sfrs6	-1.2882	1.24949	-1.67818	-1.15625	-2.15094	-1.54582	1.77663	-1.22889	-1.27697	1.34412	-1.1629	-1.41354	1.27377	NM_026499.2	GAGTCCTGTTGGACGTGATAGTGTTTCTTGATCTGTATGCCACAGTGCCT	Nucleoside, nucleotide and nucleic acid metabolism -> Pre-mRNA processing -> mRNA splicing	Nucleic acid binding -> mRNA processing factor -> mRNA splicing factor	go_component: nucleus [goid 0005634] [evidence ISS] [pmid 12466851]; go_function: nucleic acid binding [goid 0003676] [evidence ISS] [pmid 12466851]; go_function: RNA binding [goid 0003723] [evidence ISS] [pmid 12466851]; go_function: pre-mRNA splicing factor activity [goid 0008248] [evidence ISS] [pmid 12466851]; go_process: mRNA splicing [goid 0006371] [evidence ISS] [pmid 12466851]; go_process…
Dead end homolog 1 (zebrafish)	Dnd1	1.04216	3.26367	1.18875	2.04206	1.02137	-1.36512	1.87083	1.02517	-1.12953	1.816	1.1225	-1.10578	1.27358	NM_173383.1	CCAGGGTCTGACCTGCTATCCTTAGTCAATTCCCAGCTTGGCACCAGAGC	Nucleoside, nucleotide and nucleic acid metabolism -> Pre-mRNA processing -> mRNA splicing	Nucleic acid binding -> Other RNA-binding protein
Lanosterol synthase	Lss	1.29493	-1.27134	-2.21986	-1.23919	-2.07442	-1.90567	1.55983	-1.24293	-1.46132	1.51333	-1.05885	-1.52332	1.2725	NM_146006	AAGTCATTTGAATGATCACCGACTCCCTTACTAAACAGACCCTGGGCGTA	Biological process unclassified	Molecular function unclassified	go_component: cellular_component unknown [goid 0008372] [evidence ND]; go_function: molecular_function unknown [goid 0005554] [evidence ND]; go_process: biological_process unknown [goid 0000004] [evidence ND]
ELOVL family member 6, elongation of long chain fatty acids (yeast)	Elovl6	1.08204	-1.25444	-2.19914	-1.32291	-1.80824	-1.67362	-1.39958	-3.03279	-3.1059	-1.58568	-4.16402	-3.65122	1.27007	NM_130450.1	GTGGCACTTCAGACTTTTGTTCTCCTGGTTGATCAAGGTGTTGCCTGGTG	Lipid, fatty acid and steroid metabolism -> Fatty acid metabolism	Transferase -> Acyltransferase	go_component: integral to endoplasmic reticulum membrane [goid 0030176] [evidence IDA] [pmid 11567032]; go_component: integral to membrane [goid 0016021] [evidence TAS] [pmid 12466851]; go_function: transferase activity, transferring groups other than amino-acyl groups [goid 0016747] [evidence IDA] [pmid 11567032]; go_process: fatty acid elongation [goid 0030497] [evidence IDA] [pmid 11567032]
RIKEN cDNA 3010026O09 gene	3010026O09Rik	1.19134	-1.54999	1.70202	-1.36976	1.01515	1.50844	-2.20052	-1.24864	-1.11079	-2.13445	-1.02703	-1.10687	1.26998	NM_026543.1	GGGACCCAGAAGGCTCCACCCTTGCAACTGCACAACCTCTTTACAACCGG	Biological process unclassified	Molecular function unclassified
Polymerase (DNA-directed), delta 4	Pold4	1.12573	1.24718	2.8965	1.07459	1.80533	2.29372	-1.35175	-1.03787	1.53623	-1.36454	1.06472	1.52914	1.26931	NM_027196	CACCAGATGCCCACCCGCCACACCCCTGACCTACGGTGTGGCAAATCCAG	Biological process unclassified	Molecular function unclassified	go_component: nucleus [goid 0005634] [evidence IEA]; go_function: DNA-directed DNA polymerase activity [goid 0003887] [evidence IEA]; go_process: DNA replication [goid 0006260] [evidence IEA]
RIKEN cDNA 1700040I03 gene	1700040I03Rik	1.01324	-1.03565	1.05418	-1.06159	-1.14235	-1.0488	-1.15897	-1.8071	-2.02126	-1.10904	-1.46279	-1.87425	1.26817	XM_132652.1	GGCTTCTGACTAGAATTTGAAACAAAAGGTGCTGAAGGCAGATGGCCCTG
Farnesyl diphosphate synthetase	Fdps	1.08964	-1.21135	-2.6399	-1.11555	-2.34885	-1.64327	1.38391	-1.13794	-1.43409	1.27001	-1.17545	-1.55564	1.26807	NM_134469.2	TGGCTGGTGGTTCAGTGTCTGCTACGAGCCTCTCCTCAACAGCGCCAGAT	Lipid, fatty acid and steroid metabolism -> Steroid metabolism -> Cholesterol metabolism;Other metabolism	Synthase and synthetase -> Synthetase;Transferase -> Acyltransferase	go_function: transferase activity [goid 0016740] [evidence IEA]
Solute carrier family 35 (CMP-sialic acid transporter), member 1	Slc35a1	1.03393	-1.0884	-2.89014	-1.26564	-1.1748	-1.37493	-1.65281	-1.39116	-1.43228	-1.57074	-1.29241	-1.17398	1.26798	NM_011895.2	GAAGACTGAGAACTCTAGTGATGCATTTGTGCCATTTACTGTCTGGTTCC	Protein metabolism and modification -> Protein modification -> Protein glycosylation	Transporter -> Other transporter	go_component: integral to membrane [goid 0016021] [evidence TAS] [pmid 12466851]; go_component: Golgi apparatus [goid 0005794] [evidence IEA]; go_component: extracellular space [goid 0005615] [evidence TAS] [pmid 12466851]; go_function: nucleotide-sugar transporter activity [goid 0005338] [evidence IEA]; go_function: sugar porter activity [goid 0005351] [evidence IEA]; go_process: transport [goid…
WD repeats and SOF domain containing 1	Gm83	-1.14491	-1.04189	-2.32598	-1.11838	-1.32111	-1.54361	1.23766	1.07812	1.13909	1.35312	1.21754	1.05871	1.26704	NM_198606.1	GTGTGGGTCTGACGAAATGAACATCCGACTGTGGAAAGCTAATGCGTCTG	Nucleoside, nucleotide and nucleic acid metabolism -> Pre-mRNA processing;Nucleoside, nucleotide and nucleic acid metabolism -> rRNA metabolism	Nucleic acid binding -> Other RNA-binding protein
Zinc finger, matrin type 1	B930008K04Rik	-1.10197	-1.8038	-1.05495	-1.53241	-1.31143	-1.04532	-2.09508	-1.57293	-1.36884	-1.44659	-1.19012	-1.15456	1.26678	NM_175446.2	GACTATGACATTTACAAGCATCTGCCCTCAAATGACAATGCCAGTGCCCA	Biological process unclassified	Molecular function unclassified	go_component: nucleus [goid 0005634] [evidence ISS] [pmid 12466851]
Histocompatibility 2, Q region locus 8	H2-Q6	1.00157	-1.13491	-1.11688	1.06803	-1.39433	-1.10732	1.27081	1.66712	2.12021	1.3359	1.54562	1.392	1.2667	NM_207648	GAATTACACATGCCATGTGAACCATGAGGGGCTGCCTGAGCCTCTCACCC	Immunity and defense -> T-cell mediated immunity -> MHCI-mediated immunity	Defense/immunity protein -> Major histocompatibility complex antigen	go_component: plasma membrane [goid 0005886] [evidence IEA]; go_component: integral to membrane [goid 0016021] [evidence IEA]; go_process: defense response [goid 0006952] [evidence IEA]
Centromere protein M	2610019I03Rik	1.1272	-1.06931	-1.60604	1.1646	-1.2679	1.14192	-1.16032	-1.74134	-2.45407	-1.20541	-1.75461	-2.24491	1.26659	NM_025639.2	CCAGAACACAGTTATAAAACTGGCCCACACCTACCGAAGCCCGCTGCTCC	Biological process unclassified	Molecular function unclassified
record removed	Mcc	1.05865	-1.08695	-1.58396	-1.2008	-1.27596	-1.11927	2.23921	1.50194	1.15965	2.00626	1.79443	1.26492	1.26497	NM_001033406.1	AGCACACGTGACTGTGTTTGCATCTGTCAGTGATGTTCTGCTCGTATGGA	Biological process unclassified	Molecular function unclassified	go_function: calcium ion binding [goid 0005509] [evidence IEA]
RIKEN cDNA 2310005E10 gene	2310005E10Rik	1.16704	1.11953	1.40987	1.20673	-1.18463	1.36845	-1.27518	1.23407	2.29338	-1.04185	1.18207	1.99142	1.26465	NM_172398.2	CGCTTGCCTGGAGGACACTCTTCACTGATATGCAACCCGCTCCTACTGAC	Other metabolism	Oxidoreductase -> Reductase
StAR-related lipid transfer (START) domain containing 5	Stard5	1.16703	-1.33235	-1.06331	-1.12611	-1.33789	-1.3758	4.81512	1.81579	1.25901	2.72576	1.34545	1.06438	1.26418	NM_023377.4	GCTGGTTGCTGTAAGACACCTTGTCCCTGTGTGGGTCTTAAAGAATCATC	Lipid, fatty acid and steroid metabolism -> Regulation of lipid, fatty acid and steroid metabolism;Lipid, fatty acid and steroid metabolism -> Other lipid, fatty acid and steroid metabolism;Developmental processes -> Gametogenesis -> Oogenesis	Transfer/carrier protein -> Other transfer/carrier protein;Membrane traffic protein -> Other membrane traffic protein	go_function: cholesterol binding [goid 0015485] [evidence ISS] [pmid 12011452]; go_function: lipid binding [goid 0008289] [evidence IEA]; go_function: cholesterol transporter activity [goid 0017127] [evidence IEA]; go_process: steroid biosynthesis [goid 0006694] [evidence IEA]; go_process: transport [goid 0006810] [evidence IEA]; go_process: lipid transport [goid 0006869] [evidence IEA]
T-complex protein 1	Tcp1	-1.07381	-1.03635	-3.11858	-1.15327	-1.27327	-1.21763	-1.03993	-1.091	-1.28478	-1.02263	-1.01245	-1.15912	1.26407	NM_013686.1	GGAGCGCTCTTTACATGATGCTCTTTGTGTGGTGAAGAGAGTTTTGGAGT	Protein metabolism and modification -> Protein folding;Protein metabolism and modification -> Protein complex assembly	Chaperone -> Chaperonin	go_function: chaperone activity [goid 0003754] [evidence IEA]; go_function: ATP binding [goid 0005524] [evidence IEA]; go_process: protein folding [goid 0006457] [evidence IEA]
Procollagen, type III, alpha 1	Col3a1	1.07537	-1.09083	-1.00458	-1.14285	-1.30234	-1.23319	-1.52625	-3.82059	-3.21492	-1.0187	-2.57811	-1.99819	1.26076	NM_009930.1	GAATACAATTTTTTGCTGTTTCAACCACCCAATACAGGTCAAATGCTTTT	Cell adhesion;Cell structure and motility -> Cell structure	Extracellular matrix -> Extracellular matrix structural protein	go_component: collagen [goid 0005581] [evidence IEA]; go_component: extracellular matrix [goid 0005578] [evidence IEA]; go_function: extracellular matrix structural constituent [goid 0005201] [evidence IEA]; go_function: extracellular matrix structural constituent conferring tensile strength [goid 0030020] [evidence IEA]; go_process: cell adhesion [goid 0007155] [evidence IEA]
Proteasome (prosome, macropain) subunit, beta type 3	Psmb3	-1.04853	1.20439	1.56449	-1.08782	1.30164	1.01994	1.21737	2.55551	2.3818	1.10825	2.60484	2.50917	1.26057	NM_011971.2	CCTGCTCCGAACAAATGTATGGGATGTGTGAGTCTCTCTGGGAGCCCAAC	Protein metabolism and modification -> Proteolysis		go_component: proteasome core complex (sensu Eukarya) [goid 0005839] [evidence IDA] [pmid 10436176]; go_component: cytosol [goid 0005829] [evidence IEA]; go_function: endopeptidase activity [goid 0004175] [evidence ISS] [pmid 10436176]; go_function: peptidase activity [goid 0008233] [evidence IEA]; go_function: proteasome endopeptidase activity [goid 0004299] [evidence ISS] [pmid 10436176]; go_fu…
Centromere protein M	2610019I03Rik	1.0475	-1.20138	-1.60587	1.08462	-1.35441	-1.04043	1.08105	-1.45697	-1.98334	-1.23785	-1.79514	-2.26223	1.25888	NM_178269.1	GAACCCCCCATCCAAGGAGCTGTGAGCATTACTGCCCTCCACACGTTTGC	Biological process unclassified	Molecular function unclassified
ZW10 interactor	Zwint	-1.14663	1.72476	1.08834	-1.14228	-1.02036	-1.19838	1.82202	2.20721	1.96807	1.67483	2.13975	1.61308	1.25872	NM_025635.1	CTATTGAATCCAGAATGTGAATCCATGCCTTTGTGACTGTGACCTCACTC	Biological process unclassified	Molecular function unclassified
Vesicle transport through interaction with t-SNAREs 1B homolog	Vti1b	1.14645	1.01103	-2.18668	-1.22299	-1.67244	-1.44037	-1.43571	1.04017	1.12908	-1.06519	1.19175	1.14385	1.2586	NM_016800.2	GCTGCTGTGGGCTAACAGTTCAAGAATGTATTGTCTTGTCAGACTATGGG	Intracellular protein traffic -> General vesicle transport;Neuronal activities -> Synaptic transmission -> Neurotransmitter release	Membrane traffic protein -> SNARE protein	go_component: integral to membrane [goid 0016021] [evidence IEA]; go_component: kinesin complex [goid 0005871] [evidence IEA]; go_function: protein transporter activity [goid 0008565] [evidence IEA]; go_process: transport [goid 0006810] [evidence IEA]; go_process: intracellular protein transport [goid 0006886] [evidence IEA]; go_process: protein transport [goid 0015031] [evidence IEA]
Histone cluster 1, H4h	Hist1h4h	2.28515	2.29875	1.73462	1.70899	1.28657	1.28651	-1.0412	-1.17544	-1.28706	-1.06441	-1.06723	-1.20817	1.25826	NM_153173.1	TTTCTTCAGCAAGTACACCATGTCTGGTCGTGGCAAGGGCGGTAAAGGTC	Nucleoside, nucleotide and nucleic acid metabolism -> Chromatin packaging and remodeling	Nucleic acid binding -> Histone
Zinc finger protein 36	Zfp36	-1.38365	1.73833	1.49562	1.73052	-1.33083	1.01026	4.70426	2.36643	1.85784	2.79719	1.86517	1.32696	1.25708	NM_011756.3	GCAAATAGCCAAAGCCATTGCCAAATCCCTTCTCCCCCAACCAGTGGGCC	Nucleoside, nucleotide and nucleic acid metabolism -> RNA catabolism;Signal transduction -> Intracellular signaling cascade	Nucleic acid binding -> Other RNA-binding protein	go_component: cytosol [goid 0005829] [evidence IDA]; go_component: cytosol [goid 0005829] [evidence ISS]; go_component: nucleus [goid 0005634] [evidence IDA]; go_component: cytoplasm [goid 0005737] [evidence IDA]; go_function: DNA binding [goid 0003677] [evidence IEA]; go_function: mRNA binding [goid 0003729] [evidence IDA]; go_function: mRNA binding [goid 0003729] [evidence ISS]; go_function: zi…
ATPase, Class V, type 10D	Atp10d	-1.01349	-1.54534	-3.29955	-1.36302	-1.53131	-1.30933	-1.56172	-1.7782	-1.65911	-1.41411	-1.98441	-1.39042	1.25701	NM_153389.2	CTGGAACTGTCACAAAACCATGTGTCTAAACGAAGCTGCCTTCTGCTTCC	Lipid, fatty acid and steroid metabolism -> Lipid and fatty acid transport;Transport -> Lipid and fatty acid transport;Transport -> Ion transport -> Cation transport	Transporter -> Other transporter;Hydrolase -> Other hydrolase	go_component: membrane [goid 0016020] [evidence IEA]; go_component: integral to membrane [goid 0016021] [evidence IEA]; go_component: cellular_component unknown [goid 0008372] [evidence ND]; go_function: ATP binding [goid 0005524] [evidence IEA]; go_function: magnesium ion binding [goid 0000287] [evidence IEA]; go_function: ATPase activity, coupled to transmembrane movement of ions, phosphorylati…
Nudix (nucleoside diphosphate linked moiety X)-type motif 1	Nudt1	1.02704	-1.36663	-1.08489	-1.12651	1.06037	-1.06548	-2.10005	-1.95536	-2.26937	-1.6316	-1.43465	-1.44356	1.25672	NM_008637.1	GTTACTCGCTGCGAGAGGTGGACTCATTCTAATACAGAAGTCTGGCTGGT	Nucleoside, nucleotide and nucleic acid metabolism	Transferase -> Phosphorylase;Hydrolase -> Other hydrolase	go_component: extracellular space [goid 0005615] [evidence TAS] [pmid 12466851]; go_function: 8-oxo-7,8-dihydroguanine triphosphatase activity [goid 0008413] [evidence IDA] [pmid 12466851]; go_function: hydrolase activity [goid 0016787] [evidence IEA]; go_process: dGTP catabolism [goid 0006203] [evidence IDA] [pmid 7592783]
DnaJ (Hsp40) homolog, subfamily C, member 2	Dnajc2	-1.18523	-1.12744	-1.09523	-1.35328	-1.08355	-1.42082	1.49617	2.048	1.24808	1.17177	1.75201	1.00129	1.25651	NM_009583	CACTTCTCGGACAATGAGGCAGACCGTGTTAAAATGATGGAAGAGGTGGA			go_component: nucleus [goid 0005634] [evidence IEA]; go_function: chaperone activity [goid 0003754] [evidence IEA]; go_function: DNA binding [goid 0003677] [evidence IEA]
S-phase kinase-associated protein 2 (p45)	Skp2	-1.19627	-1.51724	-1.3292	-1.94789	-1.17019	-1.35647	-1.78937	-1.48397	-2.1382	-1.59712	-1.65241	-1.95395	1.25616	NM_013787.1	GGTTGAACTGATTTCTGTCCATCGGCAATCTACACGGGAAGCGTGCGCAT	Protein metabolism and modification -> Proteolysis;Oncogenesis	Molecular function unclassified	go_component: ubiquitin ligase complex [goid 0000151] [evidence TAS] [pmid 10790373]; go_function: kinase activity [goid 0016301] [evidence IEA]; go_process: ubiquitin-dependent protein catabolism [goid 0006511] [evidence IDA] [pmid 10790373]; go_process: regulation of cell cycle [goid 0000074] [evidence IPI] [pmid 10790373]; go_process: G1/S transition of mitotic cell cycle [goid 0000082] [evide…
BTB (POZ) domain containing 1	Btbd1	1.11307	1.09079	-1.52195	-1.1993	-1.47365	-1.16757	-1.3723	-2.37659	-1.72839	-1.29565	-1.64599	1.00559	1.25615	NM_146193	GGGAACTGTTTTCAGTCTGCTCTGGTACTATGATCTTATGGGTCTAAGCC	Biological process unclassified	Nucleic acid binding -> DNA topoisomerase	go_function: protein binding [goid 0005515] [evidence ISS] [pmid 12466851]
Receptor (TNFRSF)-interacting serine-threonine kinase 2	Ripk2	-1.04684	-1.00801	1.09305	-1.23641	-1.17747	-1.1921	1.94269	-1.04078	-1.13538	2.17898	-1.00868	-1.02792	1.25615	NM_138952.1	GTGCAGAAGTTGAAAGATAACAAGCAGCTGGGGCTGCAGCCTTACCCAGA	Protein metabolism and modification -> Protein modification -> Protein phosphorylation;Signal transduction -> Intracellular signaling cascade -> NF-kappaB cascade;Apoptosis -> Induction of apoptosis	Kinase -> Protein kinase -> Non-receptor serine/threonine protein kinase	go_component: intracellular [goid 0005622] [evidence IEA]; go_function: protein serine/threonine kinase activity [goid 0004674] [evidence IEA]; go_function: ATP binding [goid 0005524] [evidence IEA]; go_function: transferase activity [goid 0016740] [evidence IEA]; go_function: protein-tyrosine kinase activity [goid 0004713] [evidence IEA]; go_function: protein kinase activity [goid 0004672] [evid…
Solute carrier family 25 (mitochondrial carrier, phosphate carrier), member 25	Slc25a25	-1.07478	-1.21454	-1.20047	1.04412	-1.40588	-1.43402	2.07481	1.16521	-1.0187	1.54871	-1.0849	-1.15916	1.25586	NM_146118.2	CGACAAGGCAGTGAGGTGCTTCACCAGGAATTTGGTTTGAGGGTGAGGAC	Transport -> Small molecule transport	Transfer/carrier protein -> Mitochondrial carrier protein
CDNA sequence BC052484	4732467B22	1.08443	2.81248	1.90349	1.88554	1.03534	1.04675	1.19053	1.04875	-1.02677	1.21114	1.02273	1.20932	1.25529	NM_177822.2	GATGGGACTCGGTGTTACTTGAATGTCACTTGCCCTCGATGGCGGATCTG	Signal transduction -> Cell communication -> Ligand-mediated signaling;Cell adhesion;Developmental processes -> Other developmental process	Extracellular matrix -> Extracellular matrix glycoprotein
Expressed sequence AI314180	AI314180	1.0139	1.03542	-1.81769	-1.12745	-1.37165	-1.16549	1.27693	1.90653	1.63547	1.40004	2.1022	1.65014	1.25503	NM_172381.2	GGAGACAGACAACAGACCAGAGCTGCAGGAGAAAGCCTCAGTATTGAAGA	Protein metabolism and modification -> Proteolysis	Miscellaneous function -> Other miscellaneous function protein
Abhydrolase domain containing 8	Abhd8	1.02924	-1.20547	1.3456	-1.08321	-1.10431	1.1943	-1.74889	-1.63253	1.14469	-1.58671	-2.40441	-1.35784	1.25371	NM_022419.1	TGTCCTGGGAGACCCTACCGCGCCATCCCCATTGCTTGGGACTGGGAGCT	Immunity and defense -> Detoxification;Other metabolism	Hydrolase	go_function: hydrolase activity [goid 0016787] [evidence IEA]; go_function: catalytic activity [goid 0003824] [evidence ISS] [pmid 12466851]; go_process: xenobiotic metabolism [goid 0006805] [evidence IEA]; go_process: response to toxin [goid 0009636] [evidence IEA]; go_process: aromatic compound catabolism [goid 0019439] [evidence IEA]; go_process: aromatic compound metabolism [goid 0006725] [ev…
Solute carrier family 7 (cationic amino acid transporter, y+ system), member 11	Slc7a11	1.25357	1.26954	1.33923	1.33108	-1.03782	-1.58136	6.89168	4.77242	1.80329	9.32487	6.2475	1.65905	1.25361	NM_011990.1	GTACCTGGGCTATCATTCCTCTACCACGTTTCTTATTATGACTGAGAACC	Amino acid metabolism -> Amino acid transport;Transport -> Amino acid transport	Transporter -> Amino acid transporter	go_component: integral to membrane [goid 0016021] [evidence TAS] [pmid 12466851]; go_component: membrane [goid 0016020] [evidence IEA]; go_function: amino acid-polyamine transporter activity [goid 0005279] [evidence IEA]; go_function: amino acid permease activity [goid 0015359] [evidence IEA]; go_function: amino acid transporter activity [goid 0015171] [evidence IEA]; go_process: amino acid trans…
Coiled-coil domain containing 47	2610204L23Rik	1.10539	1.04328	1.4913	-1.03283	1.07425	1.08195	1.12877	1.88137	1.272	1.27859	2.09676	1.50103	1.25324	NM_026009.1	AAGCCATGTAGAGCTGGTTGCAGAGGTTGTGTCCTTGCTGCCGTTAGCTC	Biological process unclassified	Molecular function unclassified	go_component: extracellular space [goid 0005615] [evidence TAS] [pmid 12466851]
LSM8 homolog, U6 small nuclear RNA associated (S. cerevisiae)	Lsm8	1.03265	-1.18068	-2.16481	-1.10207	-1.05837	-1.1446	-1.3658	-1.80936	-2.27407	-1.12209	-1.52597	-1.48519	1.25238	NM_133939.1	CCTCAGTGTGTAGTGAGATGTGTGTAAATCCTGTACAGAAGCGTCTGTCC	Nucleoside, nucleotide and nucleic acid metabolism -> Pre-mRNA processing -> mRNA splicing;Other metabolism	Nucleic acid binding -> Nuclease;Nucleic acid binding -> mRNA processing factor -> mRNA splicing factor	go_component: nucleus [goid 0005634] [evidence ISS] [pmid 12466851]; go_component: small nucleolar ribonucleoprotein complex [goid 0005732] [evidence ISS] [pmid 12466851]; go_function: pre-mRNA splicing factor activity [goid 0008248] [evidence ISS] [pmid 12466851]; go_function: U6 snRNA binding [goid 0017070] [evidence ISS] [pmid 12466851]; go_function: RNA binding [goid 0003723] [evidence ISS] […
RIKEN cDNA 1110007N04 gene	Sgol2	-1.15301	-1.90677	-1.0845	-1.59024	-1.35919	1.24234	-2.56875	-1.28452	-1.79684	-1.59419	-1.61156	-2.13017	1.25133	XM_355200.1	GGCTCTGCTTTCCTCATGAGGACCTGCTAGAGGGTGGAACTCAAGTCACC
ATP-binding cassette, sub-family D (ALD), member 1	Abcd1	1.0301	-1.29478	1.38783	-1.02151	-1.15088	1.29855	-1.57813	-1.07178	1.46986	-1.26424	1.20274	2.07948	1.251	NM_007435.1	TTGTCTAAATTGCCAACATGAGTACCCTGCCAGCACAGGAGGTGACTGGG	Lipid, fatty acid and steroid metabolism -> Lipid and fatty acid transport;Transport -> Lipid and fatty acid transport	Transporter	go_component: integral to membrane [goid 0016021] [evidence IEA]; go_component: membrane [goid 0016020] [evidence IEA]; go_component: peroxisome [goid 0005777] [evidence IEA]; go_function: ATP-binding cassette (ABC) transporter activity [goid 0004009] [evidence IEA]; go_function: ATP binding [goid 0005524] [evidence IEA]; go_function: nucleotide binding [goid 0000166] [evidence ISS] [pmid 1246685…
replication factor C (activator 1) 5	Rfc5	1.0434	-1.15477	-1.04519	-1.24908	-1.18163	-1.2849	-1.3197	-1.44775	-2.58564	-1.10168	-1.35004	-2.09926	1.25092	XM_132348.2	AGACTGCACACCTCACTTGTTGGGGGGAATGGGGCACTGCAGACGTTCCT			go_component: DNA replication factor C complex [goid 0005663] [evidence: IEA]; go_component: nucleus [goid 0005634] [evidence: IEA]; go_function: ATP binding [goid 0005524] [evidence: IEA]; go_function: DNA replication factor [goid 0003687] [evidence: IEA]; go_function: nucleotide binding [goid 0000166] [evidence: IEA]; go_process: DNA replication [goid 0006260] [evidence: IEA]; go_process: DNA r…
Platelet-activating factor acetylhydrolase 2	Pafah2	-1.0214	-1.07234	1.1207	-1.01797	1.0162	-1.05273	1.3423	3.66687	2.89063	1.34647	3.5518	2.65369	1.25042	NM_133880	GCAACGGATGGAATGATTGAGTGGAGGGTTGGGTGACCCCTGGGTTATTA	Lipid, fatty acid and steroid metabolism -> Phospholipid metabolism;Immunity and defense -> Other immune and defense	Synthase and synthetase	go_function: hydrolase activity [goid 0016787] [evidence IEA]
Kruppel-like factor 6	Copeb	1.36481	2.00676	1.40075	1.77411	-1.30987	-1.30707	1.64403	1.70812	1.47969	1.45227	1.50211	1.2555	1.24989	NM_011803.1	CCAAGGGATGAGTTGACCACCAATCATTTCCTGAAGGGTGTCTGCACCTT	Nucleoside, nucleotide and nucleic acid metabolism -> mRNA transcription -> mRNA transcription regulation;Immunity and defense -> B-cell- and antibody-mediated immunity;Cell proliferation and differentiation	Transcription factor -> Zinc finger transcription factor	go_component: nucleus [goid 0005634] [evidence IEA]; go_function: DNA binding [goid 0003677] [evidence IEA]; go_function: translation regulator activity [goid 0045182] [evidence IEA]; go_process: regulation of transcription, DNA-dependent [goid 0006355] [evidence IEA]
Fyn-related kinase	Frk	-1.16508	-1.38454	-1.22266	-2.02259	-1.30717	-1.44249	-1.22954	-1.0816	1.11849	-1.02856	-1.22815	-1.04713	1.24907	NM_010237.2	CTAGGAGGGTAACAGGGACTAACCATTAGCCATTTGGTGATGGCACTTCC	Carbohydrate metabolism -> Carbohydrate transport;Transport -> Carbohydrate transport;Protein metabolism and modification -> Protein modification -> Protein phosphorylation;Signal transduction -> Intracellular signaling cascade;Immunity and defense;Developmental processes -> Gametogenesis -> Oogenesis;Developmental processes -> Embryogenesis;Developmental processes -> Ectoderm development -> Neur…	Kinase -> Protein kinase -> Non-receptor tyrosine protein kinase	go_component: extracellular space [goid 0005615] [evidence TAS] [pmid 12466851]; go_component: nucleus [goid 0005634] [evidence ISS] [pmid 12466851]; go_component: intracellular [goid 0005622] [evidence ISS] [pmid 12466851]; go_function: protein-tyrosine kinase activity [goid 0004713] [evidence IEA]; go_function: kinase activity [goid 0016301] [evidence IEA]; go_function: transferase activity [go…
Amyloid beta (A4) precursor protein-binding, family A, member 3	Apba3	1.1612	1.49594	1.02277	1.74286	-1.02862	-1.0299	2.05316	2.32696	1.52611	1.43494	2.00141	1.26523	1.24902	NM_018758.1	TGCTGAGCGTGGTGGAGTCCGCGTTGGACACCGCATCATTGAGGTCAACG	Intracellular protein traffic	Membrane traffic protein -> Membrane traffic regulatory protein	go_function: protein transporter activity [goid 0008565] [evidence IEA]; go_function: protein binding [goid 0005515] [evidence IEA]; go_process: intracellular protein transport [goid 0006886] [evidence IEA]; go_process: intracellular signaling cascade [goid 0007242] [evidence IEA]; go_process: protein transport [goid 0015031] [evidence IEA]
Guanosine monophosphate reductase	Gmpr	-1.33583	-1.81724	1.24331	-1.17056	1.28079	1.01997	-2.0163	-1.86012	-1.66781	-1.47997	-2.01829	-1.26586	1.24883	NM_025508.1	CAGCAGGAGAGCCACGTTCATCCGGGTGACCCAACAGCACAACACGGTGT	Nucleoside, nucleotide and nucleic acid metabolism -> Purine metabolism	Oxidoreductase -> Reductase	go_function: catalytic activity [goid 0003824] [evidence ISS] [pmid 12466851]; go_function: GMP reductase activity [goid 0003920] [evidence ISS] [pmid 12466851]; go_function: oxidoreductase activity [goid 0016491] [evidence ISS] [pmid 12466851]; go_process: nucleotide metabolism [goid 0009117] [evidence IEA]
Cell cycle progression 1	D9Ertd392e	1.15207	1.28149	-1.25106	1.22671	-1.25239	-1.0048	1.05407	1.12247	3.0896	1.12844	1.30077	2.72058	1.24868	NM_028181.1	GCTGGGCTGGCTTGTCTTGTGAACTCTCTTGCACACCTGAATGCTATGGA	Developmental processes -> Embryogenesis	Molecular function unclassified
Plectin 1	Plec1	-1.32969	-1.59236	-2.19769	-1.09123	1.05897	-1.09119	-1.77676	-1.88379	-2.44254	-1.54229	-1.508	-2.36262	1.24799	NM_011117	GGCGGCAGCTACCAAGGAGCTGATGTGGCTGAATGAGAAAGAAGAGGAGG	Cell structure and motility -> Cell structure		go_component: cytoskeleton [goid 0005856] [evidence IEA]; go_function: actin binding [goid 0003779] [evidence IEA]; go_function: structural molecule activity [goid 0005198] [evidence IEA]
Ariadne homolog 2 (Drosophila)	Arih2	1.11343	2.08081	1.14211	1.37798	-1.49755	1.08851	1.97153	1.40629	1.71729	1.5324	1.20721	1.27917	1.24758	NM_011790.2	GTGGCGTCTCATCTGTGGAAACCTTTGTTTTTGCACCCTCAGTGGTTGTC	Protein metabolism and modification -> Protein modification	Ligase -> Ubiquitin-protein ligase	go_component: nucleus [goid 0005634] [evidence IEA]; go_component: kinesin complex [goid 0005871] [evidence IEA]; go_function: nucleic acid binding [goid 0003676] [evidence IEA]; go_process: ubiquitin-dependent protein catabolism [goid 0006511] [evidence IPI] [pmid 10431818]
Prothymosin alpha	Ptma	1.02884	-1.12089	-2.10707	-1.10593	-1.85509	-1.27495	-1.22065	-1.45051	-1.49362	1.11553	-1.17911	-1.31603	1.24754	NM_008972.1	GTGTATGTACCTAGCTGTACTATAAGTAGTTGGTTTGTATGAGATGGTTA	Nucleoside, nucleotide and nucleic acid metabolism;Cell proliferation and differentiation	Miscellaneous function	go_component: nucleus [goid 0005634] [evidence IEA]
expressed sequence AI840675	Rusc2	1.34092	1.62393	1.85223	1.69923	1.04695	1.32134	2.00259	2.99978	3.04575	1.66294	2.52658	2.08853	1.24668	XM_131380.3	TTGGGGCCAGAGTCCTAAGCCCCCCATGCTGTAAATAGTCTGGTCGTCAG
MTERF domain containing 2	1810059A23Rik	1.20302	2.20632	1.45271	1.26181	1.00627	-1.10166	1.04392	1.06997	1.01373	1.17797	1.116	1.06558	1.24592	NM_178051.3	CGTTCCCAGAGGTGCTGCTTGATCTTGCTGTTCACTGTTAACACTGTAGC	Biological process unclassified	Molecular function unclassified
Histocompatibility 2, T region locus 22	H2-T9	1.01837	-1.06315	-1.30362	-1.0432	-1.30128	-1.04672	-1.04205	3.41606	3.27799	-1.21093	1.34099	1.42823	1.24504	NM_010399	CTCTCACCCACAGCACTCTGGGTCCTACCCTCAGTGCTTCAGGGACATTT	Immunity and defense -> T-cell mediated immunity -> MHCI-mediated immunity	Defense/immunity protein -> Major histocompatibility complex antigen	go_component: integral to membrane [goid 0016021] [evidence IEA]; go_process: defense response [goid 0006952] [evidence IEA]
L antigen family, member 3	1110049G11Rik	1.00853	-1.15908	1.06817	1.03871	-1.09307	-1.03716	-1.84404	-2.1297	-2.24979	-1.53464	-1.77439	-1.2675	1.245	NM_025410.1	CGAACCACATCGAGGACTGGTAGGGAAGGAGCTTAAAGTGAGCGGCTGCA	Biological process unclassified	Molecular function unclassified
Dolichol kinase	Tmem15	-1.78631	-3.06459	-2.2354	-2.52967	-1.07212	-1.46592	-1.97293	1.00367	1.03748	-1.30288	1.15147	1.30872	1.24476	NM_177648.2	GGAAGCGTACACTACTCAGATAGACAATCTCCTGTTGCCTCTCTACCTAC	Biological process unclassified	Molecular function unclassified
solute carrier family 27	Slc27a3	-1.08906	-1.06666	1.22673	1.0378	1.31177	1.14045	-1.47213	-2.94151	-2.22592	-1.09432	-2.22387	-1.60642	1.24432	XM_130954.3	GCTGCACCAGGGAGGGTTTTCGGGTATCTTTTGTATATGGAGTCATTATT
Protein kinase, AMP-activated, beta 2 non-catalytic subunit	Prkab2	1.06624	1.10783	1.03479	-1.10684	-1.34638	-1.16341	1.24756	1.65111	1.27782	1.40814	2.29327	1.33813	1.24363	NM_182997.1	GCCCTGGCCTCTTGGGCCGGAAGTACAAAGGAAGAAAACCCGTTTCTGAG	Carbohydrate metabolism -> Gluconeogenesis;Lipid, fatty acid and steroid metabolism -> Steroid metabolism -> Cholesterol metabolism;Protein metabolism and modification -> Protein modification -> Protein phosphorylation;Immunity and defense -> Stress response	Select regulatory molecule -> Kinase modulator	go_function: SNF1A/AMP-activated protein kinase activity [goid 0004679] [evidence TAS] [pmid 10098881]; go_process: response to stress [goid 0006950] [evidence TAS] [pmid 10098881]; go_process: fatty acid biosynthesis [goid 0006633] [evidence ISS] [pmid 12466851]
Thioredoxin-like 1	Txnl1	-1.09346	2.03926	-2.55483	1.6258	-2.07422	-1.99544	1.76291	-1.34613	-1.70311	2.15665	1.00898	-1.1816	1.24347	NM_016792.2	CATTTGAGGGCATTCTTACCTATATAGTGCAGAGGTTTGCCTTTGGATAC	Electron transport;Sulfur metabolism -> Sulfur redox metabolism	Oxidoreductase -> Other oxidoreductase
RIKEN cDNA 9930111J21 gene	9930111J21Rik	1.20419	-1.64827	2.04808	1.19776	1.18763	1.3273	-1.84643	-1.18503	-1.04539	-1.82752	-1.19461	1.19197	1.24332	NM_173434.1	GCGTGAAGGGTGAGGGTTAGGGTTTAGTCTTGGCTGATGCCCAGTTTTCC	Biological process unclassified	Molecular function unclassified
Expressed sequence AI451557	AI451557	1.04164	-1.17659	1.13442	-1.25019	-1.11932	-1.08428	1.33694	2.22272	2.5423	1.08826	1.47123	1.49307	1.24243	NM_001033207.1	ATCGTGTTCTTCCAAGGACTTCCAGCCCAGGCTTAGGAGTTAACCTGACC	Biological process unclassified	Molecular function unclassified
Selenoprotein K	Selk	1.14688	1.20816	-2.42984	1.14832	-1.87762	-1.32834	1.11616	-1.48149	1.01971	1.42074	1.03264	1.22053	1.2422	NM_019979.1	CCCCTTCTCCAGTGTATATAGTTCTGTTAATTTTGCCTTTTCTCAGCTTT	Biological process unclassified	Molecular function unclassified	go_component: integral to membrane [goid 0016021] [evidence TAS] [pmid 12466851]
Calpain 5	Capn5	1.48064	1.24762	2.18957	1.16425	1.0132	2.23281	-1.97099	-2.04542	1.15696	-1.46459	-1.44839	1.16052	1.24204	NM_007602.2	GCACCCAGGAGGCCTTGTAGTCTTCCAATTGCAGGAGATCAGCCCTACAG	Protein metabolism and modification -> Proteolysis;Signal transduction	Protease -> Cysteine protease;Select calcium binding protein -> Calmodulin related protein	go_component: intracellular [goid 0005622] [evidence ISS] [pmid 12466851]; go_function: peptidase activity [goid 0008233] [evidence IEA]; go_function: calpain activity [goid 0004198] [evidence IEA]; go_function: cysteine-type peptidase activity [goid 0008234] [evidence IEA]; go_function: hydrolase activity [goid 0016787] [evidence IEA]; go_function: cysteine-type endopeptidase activity [goid 0004…
hypothetical gene supported by NM_011804	Pappa2	-1.00539	1.03352	1.14063	-1.00374	1.1772	-1.09023	1.15387	2.55428	4.17185	1.28311	2.13632	2.66163	1.24146	XM_358337.1	TTTGACCCAACACCAACCATAACCCCAGCCCTTCTCGGGCACTCTGTATC
Procollagen lysine, 2-oxoglutarate 5-dioxygenase 2	Plod2	-1.13096	1.00428	-1.17113	-1.01439	-1.25933	1.11066	2.06811	-1.07622	1.20712	1.79602	-1.41708	-1.05415	1.24091	NM_011961	CTGCTTTACAAAGTGCTTCAAGCGTCAGCTCCAAGTGTCCTTATGTCAGC	Protein metabolism and modification -> Other protein metabolism	Oxidoreductase -> Oxygenase	go_component: membrane [goid 0016020] [evidence ISS] [pmid 12466851]; go_component: endoplasmic reticulum [goid 0005783] [evidence ISS] [pmid 12466851]; go_component: extracellular space [goid 0005615] [evidence TAS] [pmid 12466851]; go_function: oxidoreductase activity, acting on single donors with incorporation of molecular oxygen, incorporation of two atoms of oxygen [goid 0016702] [evidence I…
RIKEN cDNA 1110012M11 gene	1110012M11Rik	1.01699	1.02404	-1.33457	1.0655	-1.20433	-1.0292	1.17965	1.82254	2.11574	1.1965	1.14348	1.55147	1.24074	NM_028617.2	TCTGTGTCTAGAGGCCACATATGCACCAGCAGTAAACGCTACCTGGGACC	Biological process unclassified	Molecular function unclassified
AE binding protein 2	Aebp2	2.05642	4.80033	2.58276	1.73344	1.04893	1.1206	2.09939	1.1577	1.62892	1.21628	1.0443	1.10365	1.24039	NM_009637.1	CATAGCCCCCTGGCCAAATGCATTTCTAGCAGCCTTGCGTGTAAGGAGAG	Nucleoside, nucleotide and nucleic acid metabolism -> mRNA transcription -> mRNA transcription regulation	Transcription factor -> Zinc finger transcription factor	go_component: nucleus [goid 0005634] [evidence IDA] [pmid 10329662]; go_function: DNA binding [goid 0003677] [evidence IDA] [pmid 10329662]; go_function: transcription co-repressor activity [goid 0003714] [evidence IDA] [pmid 10329662]; go_process: regulation of transcription, DNA-dependent [goid 0006355] [evidence IDA] [pmid 10329662]
Dephospho-CoA kinase domain containing	6720485C15Rik	-1.01445	-1.21929	-1.01007	-1.17401	1.04655	-1.17683	-1.40866	-1.74696	-2.18466	-1.34604	-1.75492	-1.74504	1.24031	NM_026551.2	TTGGGTTCTCCCAGACTGTACGCCTCTAGATGGCAGGGCCGATTCATCTC	Coenzyme and prosthetic group metabolism -> Coenzyme metabolism	Miscellaneous function -> Other miscellaneous function protein
N-acetylglucosamine-1-phosphotransferase, gamma subunit	AU067744	1.11354	1.25863	1.41041	1.03348	-1.17123	-1.11372	1.09875	1.32904	2.11993	1.11377	1.2196	1.90085	1.24019	NM_172529.1	GTGTCACTGACAAACAAGAGGGACCTGCTGGCCAGCCTTTGTTGTGCCCA	Protein metabolism and modification -> Protein modification -> Protein glycosylation	Transferase -> Other transferase
Lysosomal acid lipase A	Lip1	1.30135	1.12072	1.51729	1.00551	-1.03356	1.06089	-1.10554	2.01738	2.59538	1.11525	1.71176	2.56556	1.2399	NM_021460.1	CCCAGCTTCTCCAGGAATAAATATCCTCTCTTCAGTTTCATCAGACCTCA	Lipid, fatty acid and steroid metabolism -> Lipid metabolism	Hydrolase -> Lipase	go_component: lysosome [goid 0005764] [evidence IEA]; go_component: extracellular space [goid 0005615] [evidence TAS] [pmid 12466851]; go_function: catalytic activity [goid 0003824] [evidence IEA]; go_function: hydrolase activity [goid 0016787] [evidence IEA]; go_process: lipid metabolism [goid 0006629] [evidence IEA]; go_process: lipid catabolism [goid 0016042] [evidence IEA]
Histone cluster 1, H2ae	Hist1h2ae	3.69064	1.7149	1.08379	1.65167	-1.07368	-1.02375	-1.3429	-1.66998	-1.87842	1.06133	-1.26804	-1.29957	1.23969	NM_178187.2	TTCAATGGCATAAGAAAATTCAACCTGTCAATTGTCCCCCAGCTTCTCCA	Nucleoside, nucleotide and nucleic acid metabolism -> Chromatin packaging and remodeling	Nucleic acid binding -> Histone
Adaptor-related protein complex 3, sigma 2 subunit	Ap3s2	-1.08839	1.89041	1.28474	1.01214	-1.84419	-1.06632	1.02182	1.64878	2.09355	1.13944	1.63605	1.70669	1.23969	NM_009682.2	CATTCACGGCGTCTCTTTTCTAGGACCTGTTCCTGCTCTACAGCTTGGCC	Biological process unclassified	Membrane traffic protein -> Vesicle coat protein	go_component: Golgi trans face [goid 0005802] [evidence TAS] [pmid 9714600]; go_component: Golgi apparatus [goid 0005794] [evidence ISS] [pmid 12466851]; go_component: clathrin vesicle coat [goid 0030125] [evidence ISS] [pmid 12466851]; go_component: clathrin adaptor complex [goid 0030131] [evidence ISS] [pmid 12466851]; go_function: protein transporter activity [goid 0008565] [evidence IEA]; go_…
Solute carrier family 30 (zinc transporter), member 1	Slc30a1	-1.19076	1.30119	1.04774	1.2601	-1.46256	-1.65857	2.3389	1.03285	-1.25307	2.25528	1.1533	-1.0858	1.23925	NM_009579.2	ATACTAAGTTTGCCAAGTAGTGTAATTGAAGTCCTTGTCTGGTCGCACAG	Transport -> Ion transport -> Cation transport;Homeostasis	Transporter -> Other transporter	go_component: plasma membrane [goid 0005886] [evidence ISS] [pmid 7882967]; go_component: membrane [goid 0016020] [evidence IEA]; go_component: integral to membrane [goid 0016021] [evidence TAS] [pmid 12466851]; go_component: extracellular space [goid 0005615] [evidence TAS] [pmid 12466851]; go_function: cation transporter activity [goid 0008324] [evidence IEA]; go_function: zinc ion transporter …
Integrator complex subunit 7	5930412E23Rik	-1.0046	-1.37082	-2.41563	-1.33801	-1.22497	-1.09707	-1.07158	-1.43342	-1.51833	1.00033	-1.44369	-1.3287	1.23808	NM_178632.4	CCCGCTCTGGTTTCTACTAGATGACGTATTACTCTACACCTGATGTCTAG	Biological process unclassified	Molecular function unclassified	go_process: protein targeting [goid 0006605] [evidence ISS] [pmid 12466851]
Retinol dehydrogenase 11	Rdh11	-1.02225	-1.74951	-1.34214	-1.76765	-1.76912	-1.63846	1.77461	1.47354	-1.18035	2.16638	1.55123	-1.23082	1.23676	NM_021557	CCAAGGGTGTCAGGAATCCCTCATGTTCCCATCACTGGTTTGGAGGATGC	Other metabolism	Oxidoreductase -> Dehydrogenase;Oxidoreductase -> Reductase	go_component: extracellular space [goid 0005615] [evidence TAS] [pmid 12466851]; go_component: endoplasmic reticulum [goid 0005783] [evidence IEA]; go_component: integral to membrane [goid 0016021] [evidence IEA]; go_function: oxidoreductase activity [goid 0016491] [evidence ISS] [pmid 12466851]; go_process: metabolism [goid 0008152] [evidence ISS] [pmid 12466851]
Sperm associated antigen 5	Spag5	1.05398	-1.26592	-2.69457	-1.11422	-1.56504	1.18903	-1.52916	-1.24246	-1.75727	-1.33924	-1.32327	-2.24518	1.23615	NM_017407.1	CCCAACCCTTATCCCAATAATAAGACCAATTGGCATAGAGCCGACCATGT	Biological process unclassified	Molecular function unclassified	go_component: kinetochore [goid 0000776] [evidence ISS] [pmid 11724960]; go_component: kinetochore [goid 0005699] [evidence ISS] [pmid 11724960]; go_component: spindle [goid 0005819] [evidence ISS] [pmid 11724960]; go_component: membrane [goid 0016020] [evidence ISS] [pmid 12466851]; go_component: spindle microtubule [goid 0005876] [evidence IDA] [pmid 12893248]; go_function: microtubule binding …
N-acetylglucosamine-1-phosphotransferase, gamma subunit	AU067744	1.0867	1.26221	1.31629	1.03471	-1.15578	-1.12786	1.18169	1.41402	2.32515	1.10873	1.29776	2.04774	1.23605	NM_172529.1	GGACCTGCTGGCCAGCCTTTGTTGTGCCCAAAGATCCAGACAAAATAAAG	Protein metabolism and modification -> Protein modification -> Protein glycosylation	Transferase -> Other transferase
Interferon regulatory factor 1	Irf1	-1.08803	-1.77096	1.17007	-2.52545	-1.39455	1.30985	2.37367	1.07197	1.22269	1.82135	-1.42825	1.02119	1.23553	NM_008390.1	AAGGTTGGCTCCCTTAGCCTCAGAGGGAATCTGCCTCACTACCTGCTCCA	Nucleoside, nucleotide and nucleic acid metabolism -> mRNA transcription -> mRNA transcription regulation;Immunity and defense -> Interferon-mediated immunity;Oncogenesis	Transcription factor -> Other transcription factor;Nucleic acid binding	go_component: nucleus [goid 0005634] [evidence IC] [pmid 14568984]; go_function: DNA binding [goid 0003677] [evidence IDA] [pmid 14568984]; go_function: transcription factor activity [goid 0003700] [evidence IDA] [pmid 14568984]; go_function: translation regulator activity [goid 0045182] [evidence IEA]; go_process: regulation of transcription, DNA-dependent [goid 0006355] [evidence IEA]; go_proce…
Tissue inhibitor of metalloproteinase 2	Timp2	1.06095	-1.04581	-1.29531	-1.15947	-1.65549	-1.10261	-1.18361	-2.15706	-1.64508	-1.07665	-1.68355	1.01618	1.23442	NM_011594.2	CGCTGCCTGATGCGTATTAAGACATATCCGTGGGCTTGCTGCATAACTCA	Protein metabolism and modification -> Proteolysis	Select regulatory molecule -> Protease inhibitor -> Metalloprotease inhibitor	go_component: extracellular matrix [goid 0005578] [evidence IEA]; go_component: extracellular space [goid 0005615] [evidence TAS] [pmid 12466851]; go_component: basement membrane [goid 0005604] [evidence IDA] [pmid 12950084]; go_function: enzyme activator activity [goid 0008047] [evidence IMP] [pmid 10827176]; go_function: metalloendopeptidase inhibitor activity [goid 0008191] [evidence IMP] [pmi…
Histocompatibility 2, K1, K region	H2-K1	1.04608	-1.08671	-2.25824	1.06562	-1.66889	-1.26437	1.53414	2.2732	3.22934	1.22801	1.4738	1.49587	1.23422	NM_001001892	CTGCAACTCCTCACTTCCACACTGAGAATAATAATTTGAATGTAACCTTG	Immunity and defense -> T-cell mediated immunity -> MHCI-mediated immunity	Defense/immunity protein -> Major histocompatibility complex antigen
DEK oncogene (DNA binding)	Dek	1.09246	-1.19065	-1.34018	-1.22064	-1.58261	-1.106	-1.10246	-1.82649	-2.22605	-1.01895	-2.14988	-2.28599	1.23376	NM_025900.1	GGCGTGAACAGCGAACTCGTGAAGAGGATCTTGAACTTCTTAATGCATCC	Nucleoside, nucleotide and nucleic acid metabolism -> mRNA transcription -> mRNA transcription initiation;Nucleoside, nucleotide and nucleic acid metabolism -> Regulation of nucleoside, nucleotide metabolism	Nucleic acid binding -> DNA ligase;Ligase -> DNA ligase	go_component: nucleus [goid 0005634] [evidence ISS] [pmid 12466851]; go_function: specific RNA polymerase II transcription factor activity [goid 0003704] [evidence ISS] [pmid 12466851]; go_function: DNA binding [goid 0003677] [evidence ISS] [pmid 12466851]; go_process: viral life cycle [goid 0016032] [evidence ISS] [pmid 12466851]; go_process: cell growth and/or maintenance [goid 0008151] [eviden…
Dynein light chain Tctex-type 1	Tctex1	1.05851	-1.33738	-1.13547	-1.08527	-1.37183	-1.09378	-2.55404	1.18826	1.23184	-1.34303	1.65687	1.61923	1.2326	NM_009342	GAGGAGACTGCATTTGTTGTTGATGAAGTGAGCAGCATTGTAAAGGAGGC	Nucleoside, nucleotide and nucleic acid metabolism -> RNA localization;Intracellular protein traffic -> General vesicle transport;Cell cycle;Cell structure and motility -> Cell structure	Cytoskeletal protein -> Microtubule family cytoskeletal protein	go_component: axonemal dynein complex [goid 0005858] [evidence TAS] [pmid 9602174]; go_component: dynein complex [goid 0030286] [evidence IEA]; go_component: Golgi apparatus [goid 0005794] [evidence IDA] [pmid 9677391]; go_component: cytoplasmic dynein complex [goid 0005868] [evidence TAS] [pmid 11148215]; go_function: motor activity [goid 0003774] [evidence IEA]; go_function: protein binding [go…
GRP1 (general receptor for phosphoinositides 1)-associated scaffold protein	Grasp	1.24422	4.67259	2.46791	2.75438	2.12829	1.24985	1.51056	1.31559	1.59218	1.1991	1.02737	1.09813	1.23245	NM_019518.2	CAGCGTGTAGAGATGGTGACCTTCGTCTGCCGAGTTCATGAATCCAGCCC	Signal transduction -> Intracellular signaling cascade -> Other intracellular signaling cascade;Signal transduction -> Cell communication;Intracellular protein traffic;Transport	Molecular function unclassified	go_component: cytoplasm [goid 0005737] [evidence ISS] [pmid 11850456]; go_component: plasma membrane [goid 0005886] [evidence IDA] [pmid 11850456]; go_component: perinuclear space [goid 0005653] [evidence ISS] [pmid 11850456]; go_function: protein binding [goid 0005515] [evidence ISS] [pmid 11850456]; go_process: intracellular protein transport [goid 0006886] [evidence ISS] [pmid 11850456]; go_pr…
Clathrin, light polypeptide (Lcb)	Cltb	-1.45806	-1.14489	-1.17642	1.04611	-1.14266	-1.20214	1.0918	2.49658	1.61672	1.05975	2.18026	1.59423	1.23172	NM_028870.1	CCGCAACTGGTGTCAGCGCTCAGTTTGTGCATAGAATTTTCCTAGCTCCG	Intracellular protein traffic -> Endocytosis -> Receptor mediated endocytosis	Membrane traffic protein -> Vesicle coat protein	go_component: cellular_component unknown [goid 0008372] [evidence ND]; go_component: coated pit [goid 0005905] [evidence ISS] [pmid 12466851]; go_function: molecular_function unknown [goid 0005554] [evidence ND]; go_function: calcium ion binding [goid 0005509] [evidence ISS] [pmid 12466851]; go_process: biological_process unknown [goid 0000004] [evidence ND]
Ral guanine nucleotide dissociation stimulator,-like 1	Rgl1	-1.03928	-1.64897	-1.20304	-1.1172	1.11765	1.26759	-2.54976	-3.09404	-1.88413	-1.65959	-2.32879	-1.21438	1.23123	NM_016846.2	TTGTCTGTAATAACAGTTTCATTCTGTGCTTCCGATCTGCGCTATGCTGG	Signal transduction -> Cell surface receptor mediated signal transduction -> G-protein mediated signaling;Signal transduction -> Cell surface receptor mediated signal transduction -> Receptor protein tyrosine kinase signaling pathway	Select regulatory molecule -> G-protein modulator -> Guanyl-nucleotide exchange factor	go_function: lipid binding [goid 0008289] [evidence IEA]; go_function: guanyl-nucleotide release factor activity [goid 0019839] [evidence IEA]; go_function: binding [goid 0005488] [evidence IEA]; go_function: guanyl-nucleotide exchange factor activity [goid 0005085] [evidence IEA]; go_process: small GTPase mediated signal transduction [goid 0007264] [evidence IEA]; go_process: transport [goid 000…
Rho-related BTB domain containing 3	Rhobtb3	1.13499	-1.04674	-1.38994	-1.13392	-1.31541	-1.11563	-1.54882	-2.11049	-1.7093	-1.45599	-1.7389	-1.16057	1.23027	NM_028493.1	GGCATGGTAGCTGAAGCCCACTCCTGTGCAAGCCATACTGGAACTTCATA	Signal transduction -> Cell surface receptor mediated signal transduction -> G-protein mediated signaling	Select regulatory molecule -> G-protein -> Small GTPase	go_function: protein binding [goid 0005515] [evidence IEA]
Annexin A1	Anxa1	-1.12729	-1.14216	1.00023	-1.00344	-1.37497	-1.04585	-1.24726	-2.0624	-1.25257	1.16574	-1.56066	1.04278	1.22927	NM_010730.1	GATCAGGATTATGGTCTCCCGTTCGGAAATTGACATGAATGAAATCAAAG	Lipid, fatty acid and steroid metabolism -> Fatty acid metabolism;Signal transduction -> Cell surface receptor mediated signal transduction;Cell structure and motility -> Cell motility	Transfer/carrier protein;Select calcium binding protein -> Annexin	go_function: calcium ion binding [goid 0005509] [evidence IEA]; go_function: calcium-dependent phospholipid binding [goid 0005544] [evidence IEA]; go_function: phospholipase A2 inhibitor activity [goid 0019834] [evidence IEA]; go_process: cell cycle [goid 0007049] [evidence IMP] [pmid 12553880]; go_process: signal transduction [goid 0007165] [evidence IMP] [pmid 12553880]; go_process: regulation …
Histone cluster 1, H4a	Hist1h4a	2.31906	2.52839	1.49331	1.83362	1.44874	1.18835	-1.34784	-2.10789	-2.40683	-1.15826	-1.66219	-2.19043	1.22927	NM_178192	ATCTCCGGCCTCATCTACGAGGAGACCCGCGGTGTGCTGAAGGTGTTCCT	Nucleoside, nucleotide and nucleic acid metabolism -> Chromatin packaging and remodeling	Nucleic acid binding -> Histone
Coenzyme Q10 homolog B (S. cerevisiae)	1500041J02Rik	-1.30186	1.1155	-1.36444	1.32824	-1.36163	-1.37057	2.30057	1.30616	1.09146	1.65695	1.07981	1.15507	1.22921	NM_026424.2	GTCAGAAAGCATTTGTTAAACCTGCCTTGATTCTAAGCCCGTGCTGTTGA	Immunity and defense -> Other immune and defense	Synthase and synthetase -> Other synthase/synthetase
RIKEN cDNA E430025E21 gene	E430025E21Rik	1.07489	-1.05334	1.14134	-1.05221	-1.06793	-1.07357	1.13019	1.56395	2.211	1.25917	1.95414	2.20882	1.22914	NM_153548.2	CTAAGGAAAGTGGCTCTCAACTGTCTAAATCATGGCATCGTAAGGAATTT	Transport -> Small molecule transport	Transfer/carrier protein
Ubiquitin specific peptidase 20	Usp20	-1.00813	-1.12323	1.2011	-1.18018	1.16962	1.1732	-1.03876	2.72539	3.34453	-1.13402	2.65079	2.53345	1.22848	NM_028846.1	GCTCATTGCACTACTGTGACGCAGTCTGGTTTGTGTTCAGAATGTCACAA	Protein metabolism and modification -> Proteolysis	Protease -> Cysteine protease	go_function: cysteine-type endopeptidase activity [goid 0004197] [evidence ISS] [pmid 12466851]; go_function: ubiquitin thiolesterase activity [goid 0004221] [evidence ISS] [pmid 12466851]; go_function: cysteine-type peptidase activity [goid 0008234] [evidence ISS] [pmid 12466851]; go_function: hydrolase activity [goid 0016787] [evidence ISS] [pmid 12466851]; go_process: ubiquitin-dependent prote…
Transporter 1, ATP-binding cassette, sub-family B (MDR/TAP)	Tap1	-1.26351	1.36919	-1.0264	1.43882	-1.2213	1.0382	-1.07948	2.23473	1.74022	-1.02624	1.37905	1.33011	1.22833	NM_013683.1	TGCAGCTCATGAAGAGAGGAGGGTGCTACCGGGCCATGGTAGAGGCTCTT	Transport -> Extracellular transport and import;Immunity and defense	Transporter -> ATP-binding cassette (ABC) transporter	go_component: membrane [goid 0016020] [evidence IEA]; go_component: integral to plasma membrane [goid 0005887] [evidence IEA]; go_component: integral to membrane [goid 0016021] [evidence TAS] [pmid 12466851]; go_component: extracellular space [goid 0005615] [evidence TAS] [pmid 12466851]; go_function: nucleotide binding [goid 0000166] [evidence IEA]; go_function: ATP-binding cassette (ABC) transp…
record removed	D230007K08Rik	1.41066	1.19324	1.68537	1.05973	1.07496	1.1749	1.16769	1.17692	2.26813	1.0253	1.26918	2.39122	1.22762	NM_175547.2	CCCAAGCCTAACTGTAGCGGTATGGCCACACAAGACCCAAACAGGAACTG
Polo-like kinase 4 (Drosophila)	Plk4	-1.06142	-1.72799	-1.32789	-1.24052	-1.40854	-1.1781	-1.37896	-1.47448	-2.23011	1.085	-1.34271	-1.65002	1.22715	NM_011495.1	GTGGTCATAAGGCTAGGACATCTAATTTTGCTCCAAGCATGTAATCCTTC	Protein metabolism and modification -> Protein modification -> Protein phosphorylation;Developmental processes -> Embryogenesis;Cell cycle	Kinase -> Protein kinase -> Non-receptor serine/threonine protein kinase	go_function: transferase activity [goid 0016740] [evidence IEA]; go_function: protein serine/threonine kinase activity [goid 0004674] [evidence IEA]; go_function: ATP binding [goid 0005524] [evidence IEA]; go_function: protein kinase activity [goid 0004672] [evidence ISS] [pmid 12466851]; go_function: protein-tyrosine kinase activity [goid 0004713] [evidence ISS] [pmid 12466851]; go_function: kin…
Proteasome (prosome, macropain) 26S subunit, non-ATPase, 12	Psmd12	-1.10261	-1.10324	-1.03729	-1.12177	-1.18921	-1.20129	1.32333	1.87632	1.39284	1.53293	2.19668	1.38439	1.22629	NM_025894.1	GGCCAAGTACTACACTCGGATAACAATGAAAAGGATGGCACAACTTCTGG	Protein metabolism and modification -> Proteolysis	Select regulatory molecule	go_component: cytosol [goid 0005829] [evidence IEA]
Amyotrophic lateral sclerosis 2 (juvenile) homolog (human)	Als2	1.00297	-1.14466	1.02381	-1.3137	-1.22323	-1.18941	1.29986	1.91644	1.38469	1.41404	2.09826	1.38879	1.22566	NM_028717.2	GCGCAGTGGCCTGACTCATGGGAAATGACTCAGCAGGCGGCAACTACTTT	Signal transduction -> Intracellular signaling cascade;Cell cycle -> Mitosis	Select regulatory molecule -> G-protein modulator -> Guanyl-nucleotide exchange factor	go_function: guanyl-nucleotide release factor activity [goid 0019839] [evidence IEA]; go_function: guanyl-nucleotide exchange factor activity [goid 0005085] [evidence IEA]; go_process: intracellular signaling cascade [goid 0007242] [evidence IEA]
H3 histone, family 3B	H3f3b	-1.22409	-1.17605	-2.085	-1.10539	-1.3971	-1.25093	1.11772	-1.48036	-1.62234	1.09048	-1.27239	-1.49176	1.2253	NM_008211.2	ATAAACATGGGAGTAAGAACACAGCTTCAACTTCTTGGACCTCTGCCAAT	Nucleoside, nucleotide and nucleic acid metabolism -> Chromatin packaging and remodeling	Nucleic acid binding -> Histone
Expressed sequence AA467197	AA467197	1.26499	-1.21122	-1.39958	1.01093	-1.50128	1.06621	1.74945	1.90923	1.39584	2.14112	1.9476	1.54281	1.22495	NM_001004174.1	CGGAAAAGAAACCCAGAGCCTTGGGAAATGGTGGATCCTACTCAACCCCA	Other metabolism -> Other carbon metabolism	Oxidoreductase
Forkhead box M1	Foxm1	1.2201	-1.06818	-1.00508	-1.00334	-1.17479	1.10018	-1.44934	-1.71729	-2.64575	-1.34556	-1.77187	-2.46558	1.22483	NM_008021.2	GGTGTTTCTCTGATAGTGTTCCCAATCATGCCAGGGAGTCTACCACTGAG	Carbohydrate metabolism;Nucleoside, nucleotide and nucleic acid metabolism -> mRNA transcription -> mRNA transcription regulation;Signal transduction -> Cell surface receptor mediated signal transduction -> Other receptor mediated signaling pathway;Signal transduction -> Cell communication;Sensory perception -> Vision;Developmental processes -> Embryogenesis;Developmental processes -> Anterior/po…	Transcription factor -> Other transcription factor;Nucleic acid binding	go_component: nucleus [goid 0005634] [evidence IEA]; go_component: transcription factor complex [goid 0005667] [evidence IEA]; go_function: DNA binding [goid 0003677] [evidence IEA]; go_function: transcription factor activity [goid 0003700] [evidence IEA]; go_function: translation regulator activity [goid 0045182] [evidence IEA]; go_process: regulation of transcription, DNA-dependent [goid 000635…
RIKEN cDNA 2410001E19 gene	2410001E19Rik	-1.14209	-1.29134	1.17654	-2.33417	-1.07875	-1.51773	-1.05812	1.15428	-1.02225	-1.0314	1.16814	-1.05078	1.22421	XM_134644.2	GAGCCAGGGATTTTGTCAACTAGAGTATGGGTGCTGTCCTGCCCTAGCAG
Far upstream element (FUSE) binding protein 1	Fubp1	1.09518	1.56473	2.41284	1.17321	1.55924	1.16911	1.28704	1.17858	-1.09338	1.15808	-1.00158	1.03672	1.22383	NM_057172.1	GCAGGCTCCAGCTCCAGCTGGACAGGTTGATTATACAAAGGCTTGGGAAG	Nucleoside, nucleotide and nucleic acid metabolism -> Pre-mRNA processing -> mRNA splicing;Protein metabolism and modification -> Translational regulation	Nucleic acid binding -> Other RNA-binding protein
Histone cluster 1, H2bk	Hist1h2bk	1.22862	1.51606	1.07433	1.45216	1.35087	1.13603	-1.31346	-2.04057	-2.26606	-1.32116	-1.73771	-1.86276	1.22167	NM_175665.1	CTGGCCAAGCACGCCGTGTCGGAGGGCACCAAGGCTGTCACCAAGTATAC	Biological process unclassified	Molecular function unclassified
LSM12 homolog (S. cerevisiae)	2600001B17Rik	1.05222	-1.03635	-1.43598	1.11435	1.0253	-1.20648	1.19524	-1.1565	-1.50017	-1.12748	-1.49611	-2.13807	1.22037	NM_172947.1	AGTGGAGGCCGGCCGGGGGAGGGAAGGGATCCTATATTTCCTGCTGACTC	Biological process unclassified	Molecular function unclassified
Nucleobindin 1	Nucb1	1.20178	1.16905	1.07428	1.2231	1.02296	1.13805	1.18115	1.66702	2.23944	1.11446	1.3783	1.60904	1.21859	NM_008749.1	CTAGCTGAGGTCCAACCCTGCTCAGGGCTCCTGAAAATTGGTTCACCAAC	Homeostasis -> Calcium ion homeostasis	Nucleic acid binding;Select calcium binding protein -> Calmodulin related protein;Select calcium binding protein -> Annexin
Procollagen C-endopeptidase enhancer 2	Pcolce2	-1.18166	-1.13645	-2.21063	-1.01563	-1.57645	-1.22787	-1.56882	-2.39484	-2.43064	-1.10735	-1.95058	-1.98161	1.21759	NM_029620.1	TAAGAATCAGAAGCCCATGAACGCACTGAAGAACAAGCAGTGTTAGCCTG	Cell adhesion	Select regulatory molecule -> Other enzyme regulator;Extracellular matrix -> Other extracellular matrix	go_component: microfibril [goid 0001527] [evidence IEA]; go_component: extracellular space [goid 0005615] [evidence TAS] [pmid 12466851]
SWA-70 protein	Swap70	1.33628	1.10127	2.09409	1.10888	1.35422	1.32007	1.50604	1.53626	1.28477	1.52331	1.5318	1.48223	1.21636	NM_009302.2	TATAAACAGGAAGGTGACCCATGTGGCACAGAAGAGGTGGGACTCAGTAG	Nucleoside, nucleotide and nucleic acid metabolism -> DNA metabolism -> DNA recombination;Immunity and defense -> B-cell- and antibody-mediated immunity	Nucleic acid binding -> Other nucleic acid binding	go_component: nucleus [goid 0005634] [evidence IDA] [pmid 9642267]; go_function: DNA binding [goid 0003677] [evidence IDA] [pmid 9642267]; go_function: protein binding [goid 0005515] [evidence IPI] [pmid 9642267]; go_function: ATP binding [goid 0005524] [evidence IDA] [pmid 9642267]; go_function: calcium ion binding [goid 0005509] [evidence ISS] [pmid 12466851]; go_process: somatic cell DNA recom…
Ubiquitin specific petidase 45	4930550B20Rik	1.20134	1.09344	2.04862	1.11522	1.86485	1.39645	1.01903	2.21807	1.46239	1.00427	1.74798	1.32398	1.21589	NM_152825.1	GTGCAGGTGGTTCCAGAGTCAAGAGCCCTGAGTGCACAAGCTTATCTTCT	Protein metabolism and modification -> Proteolysis	Protease -> Cysteine protease
Galactosidase, beta 1	Glb1	1.16879	1.15623	-1.13499	1.13069	-1.63109	-1.10473	1.29493	1.26116	2.28595	1.16877	1.12098	1.4214	1.21487	NM_009752.1	GGCTGAAGGGAGTGGACACCACAGGAAGACACAGGTTGGAGCAAAACTTG	Carbohydrate metabolism -> Disaccharide metabolism	Hydrolase -> Galactosidase	go_component: lysosome [goid 0005764] [evidence IEA]; go_component: beta-galactosidase complex [goid 0009341] [evidence IEA]; go_component: extracellular space [goid 0005615] [evidence TAS] [pmid 12466851]; go_function: beta-galactosidase activity [goid 0004565] [evidence IEA]; go_function: hydrolase activity [goid 0016787] [evidence IEA]; go_function: hydrolase activity, acting on glycosyl bonds…
RIKEN cDNA B230120H23 gene	AV006891	1.08908	1.26262	1.10994	1.12603	-1.32374	-1.3265	2.42813	1.55248	1.16675	1.67755	1.48403	-1.05988	1.21486	NM_023057.1	GGAGAAGTGGATCGTGGGAATAGCGGAGGATCAGACTGTGGAGTGCACGG	Protein metabolism and modification -> Protein modification -> Protein phosphorylation;Signal transduction -> Intracellular signaling cascade -> MAPKKK cascade;Signal transduction -> Intracellular signaling cascade -> JNK cascade;Immunity and defense -> Stress response;Cell structure and motility -> Cell structure	Kinase -> Protein kinase -> Non-receptor serine/threonine protein kinase	go_component: nucleus [goid 0005634] [evidence IDA] [pmid 11042189]; go_component: cytoplasm [goid 0005737] [evidence IDA] [pmid 11042189]; go_function: protein serine/threonine kinase activity [goid 0004674] [evidence IEA]; go_function: MAP kinase kinase kinase activity [goid 0004709] [evidence IDA] [pmid 11042189]; go_function: ATP binding [goid 0005524] [evidence IEA]; go_function: transferase…
pellino 1	Peli1	1.06975	1.0652	1.1485	-1.14588	-1.18102	-1.1011	2.43202	1.15419	1.11613	2.15621	1.04574	1.10939	1.21443	NM_030015.1	GTACCTTAGAATGTTGTGATAGGCTAGCATGGTAATGATGGTGTCACACA
Centrin 3	Cetn3	-1.01317	-1.23256	-5.07405	-1.16153	-1.41002	-1.37638	-1.5483	-1.58811	-1.66573	-1.33727	-1.38587	-1.17036	1.21441	NM_007684.2	CCAAAATGTTACTTTTACCATCTATCTTCTCTTTGTGTGCCTGGAGTCCA	Signal transduction -> Intracellular signaling cascade -> Calcium mediated signaling;Cell cycle;Cell proliferation and differentiation	Select calcium binding protein -> Calmodulin related protein	go_function: calcium ion binding [goid 0005509] [evidence IEA]; go_process: cytokinesis [goid 0016288] [evidence IEA]; go_process: mitosis [goid 0007067] [evidence IEA]; go_process: cytokinesis [goid 0000910] [evidence IEA]
Retinol dehydrogenase 5	Rdh5	-1.08398	1.90514	3.10607	1.16626	1.84883	1.39129	1.15924	-1.19917	-1.25089	1.04015	-1.28066	-1.35037	1.2143	NM_134006.3	TCCCCGGCCCGCCCAGTCAGTCTCCTGATTCCAGCTTTACAGCAAGAGGC	Lipid, fatty acid and steroid metabolism -> Steroid metabolism -> Other steroid metabolism;Sensory perception -> Vision	Oxidoreductase -> Dehydrogenase;Oxidoreductase -> Reductase	go_component: integral to membrane [goid 0016021] [evidence IEA]; go_component: membrane [goid 0016020] [evidence ISS] [pmid 12466851]; go_component: extracellular space [goid 0005615] [evidence TAS] [pmid 12466851]; go_function: oxidoreductase activity [goid 0016491] [evidence IEA]; go_function: retinol dehydrogenase activity [goid 0004745] [evidence ISS] [pmid 12466851]; go_process: vision [goi…
CDNA sequence BC031353	BC031353	1.285	3.57829	2.6791	3.09424	1.11961	2.07806	1.1155	3.07627	5.4686	1.85893	3.33923	3.65982	1.21388	NM_153584.1	TTCCTAAGTGGACTGGAAGCACCCGTGTCGTCGCCCTTTTTGTACTGTTG	Biological process unclassified	Molecular function unclassified
Adenosine deaminase, RNA-specific	Adar	1.01644	-1.07612	1.14046	-1.16134	-1.08575	1.11697	-1.10919	3.78733	3.73113	-1.20662	2.16051	1.94419	1.21319	NM_019655.2	TACCAAGAACTGCTTTCTTTGGGATTTCGAGGTGGGGTCCAGCCAAGTCC	Nucleoside, nucleotide and nucleic acid metabolism -> Other nucleoside, nucleotide and nucleic acid metabolism;Neuronal activities	Nucleic acid binding;Hydrolase -> Deaminase	go_component: cellular_component unknown [goid 0008372] [evidence ND]; go_component: nucleus [goid 0005634] [evidence ISS] [pmid 12466851]; go_component: intracellular [goid 0005622] [evidence ISS] [pmid 12466851]; go_function: double-stranded RNA adenosine deaminase activity [goid 0003726] [evidence ISS]; go_function: left-handed Z-DNA binding [goid 0003692] [evidence TAS] [pmid 11524677]; go_fu…
Thioredoxin domain containing 12 (endoplasmic reticulum)	0610040B21Rik	1.03548	-1.20718	-2.12607	1.09318	-1.91813	-1.07257	-1.27005	-1.16372	-1.08974	-1.04818	-1.01664	1.07057	1.21275	NM_025334.2	GAAACTCTCAAGTCTGCAAACCCTACATGAAGCCATTTTGTCAATTCACC	Sulfur metabolism -> Sulfur redox metabolism	Oxidoreductase -> Reductase	go_component: endoplasmic reticulum [goid 0005783] [evidence IEA]; go_component: extracellular space [goid 0005615] [evidence TAS] [pmid 12466851]; go_function: electron transporter activity [goid 0005489] [evidence ISS] [pmid 12466851]; go_process: electron transport [goid 0006118] [evidence ISS] [pmid 12466851]
Topoisomerase (DNA) II alpha	Top2a	-1.10901	-1.35543	-1.28468	-1.00282	-1.12847	1.3294	-1.65537	-1.27901	-2.12737	-1.39364	-1.7347	-2.11396	1.21206	NM_011623.1	GAGAGCTGCGCCAAAGGGAACCAAATCAGATTCAGCCTTGAGTGCTCGTG	Nucleoside, nucleotide and nucleic acid metabolism -> DNA metabolism -> DNA replication;Cell cycle -> DNA replication;Nucleoside, nucleotide and nucleic acid metabolism -> mRNA transcription -> General mRNA transcription activities;Nucleoside, nucleotide and nucleic acid metabolism -> DNA metabolism -> DNA replication;Cell cycle -> DNA replication	Nucleic acid binding -> DNA topoisomerase;Select regulatory molecule;Isomerase	go_component: nucleus [goid 0005634] [evidence IEA]; go_component: nucleolus [goid 0005730] [evidence IDA]; go_component: condensed chromosome [goid 0000793] [evidence IDA]; go_function: DNA topoisomerase activity [goid 0003916] [evidence IEA]; go_function: isomerase activity [goid 0016853] [evidence IEA]; go_function: DNA binding [goid 0003677] [evidence IEA]; go_function: DNA topoisomerase type…
Regulator of calcineurin 1	Dscr1	1.23226	2.99548	1.18816	2.11151	-1.25649	-1.52281	1.77712	1.1332	1.30648	2.89026	-1.0041	-1.08012	1.21143	NM_019466.2	CCGCCGGCCCAGTGTTTCTAGTTCTGCACTTTGAACCGGAGAGGCTAACC	Signal transduction -> Intracellular signaling cascade;Developmental processes -> Ectoderm development	Signaling molecule -> Other signaling molecule	go_component: nucleus [goid 0005634] [evidence IDA] [pmid 10722714]; go_component: cytoplasm [goid 0005737] [evidence IDA] [pmid 10722714]; go_process: calcium-mediated signaling [goid 0019722] [evidence IEA]
Histocompatibility 2, T region locus 23	H2-T23	1.24356	1.16156	-1.32343	1.37725	-1.29484	1.21658	1.49285	2.36428	3.11775	1.24815	1.50236	1.53017	1.21088	NM_010398	CACAAGTGGGCAGCTGTCGTGGTGCCTCTTGGGAAGGAGCAGTATTACAC	Immunity and defense -> T-cell mediated immunity -> MHCI-mediated immunity	Defense/immunity protein -> Major histocompatibility complex antigen	go_component: integral to membrane [goid 0016021] [evidence TAS] [pmid 12466851]; go_component: membrane [goid 0016020] [evidence IEA]; go_component: extracellular space [goid 0005615] [evidence TAS] [pmid 12466851]; go_function: MHC class I receptor activity [goid 0030106] [evidence IEA]; go_process: antigen presentation, endogenous antigen [goid 0019883] [evidence IEA]; go_process: antigen proc…
Vinculin	Vcl	-1.07539	-1.51088	-1.83956	-1.23267	-2.59069	-1.28252	1.26718	-1.15997	1.05417	1.34162	1.08023	1.04076	1.21048	NM_009502	GGAGGCAAAAGGAAACAGTCCCTGAATGACGTGTTAGAGATGCCACCACT	Cell structure and motility -> Cell structure	Cell adhesion molecule;Cytoskeletal protein -> Actin family cytoskeletal protein -> Non-motor actin binding protein	go_component: cytoskeleton [goid 0005856] [evidence IEA]; go_component: adherens junction [goid 0005912] [evidence IDA] [pmid 12203715]; go_component: focal adhesion [goid 0005925] [evidence IDA] [pmid 12651156]; go_function: structural molecule activity [goid 0005198] [evidence IEA]; go_function: actin binding [goid 0003779] [evidence IEA]; go_function: protein binding [goid 0005515] [evidence I…
record removed	D17H6S56E-5	-1.01338	-1.75579	-1.60929	-1.27172	-1.55254	1.35882	-3.23016	-2.08869	-2.31619	-1.8919	-1.75005	-2.55655	1.20976	NM_033075.2	CCAGTCCAAAATGTACAGACACCCCTCACTATGAACACAAACAATCCTGG	Non-vertebrate process	Nucleic acid binding -> Reverse transcriptase;Transferase -> Nucleotidyltransferase;Viral protein -> Viral coat protein	go_component: viral envelope [goid 0019031] [evidence IEA]
Branched chain ketoacid dehydrogenase E1, alpha polypeptide	Bckdha	1.2308	1.35237	1.97843	1.22126	1.17197	1.58798	1.06173	1.47786	2.81214	1.21305	1.40876	2.62478	1.20867	NM_007533.2	GGCTACTTCACTCCCTTCACCTGTTACAGTGCCTTTTAGGGGTGGGAAGG	Amino acid metabolism -> Amino acid catabolism	Oxidoreductase -> Dehydrogenase	go_component: mitochondrion [goid 0005739] [evidence IEA]; go_component: extracellular space [goid 0005615] [evidence TAS] [pmid 12466851]; go_function: 3-methyl-2-oxobutanoate dehydrogenase (lipoamide) activity [goid 0003863] [evidence IEA]; go_function: oxidoreductase activity [goid 0016491] [evidence IEA]; go_function: oxidoreductase activity, acting on the aldehyde or oxo group of donors, dis…
Transmembrane protein 32	Tmem32	-1.19881	-1.31955	-1.22492	-1.4954	-1.31358	-1.29422	1.0429	-1.91476	-2.21851	1.11304	-1.42171	-1.45992	1.20805	NM_146234.2	GAATGCAGGAACACACTTCATAACCAGGGAACTAGCCAAATCCTATGGGC	Biological process unclassified	Molecular function unclassified
Nucleobindin 1	Nucb1	1.31914	1.20892	1.01422	1.32334	1.05559	1.23001	1.10539	1.72693	2.36205	1.191	1.37945	1.93636	1.20779	NM_008749.1	CTCTGACTCTGCCTTCTGTGGAGCCAATGATCTCAATTCCTTTTGGTGGC	Homeostasis -> Calcium ion homeostasis	Nucleic acid binding;Select calcium binding protein -> Calmodulin related protein;Select calcium binding protein -> Annexin
CUG triplet repeat, RNA binding protein 2	Cugbp2	1.07017	-1.38039	-2.69856	1.11023	-1.78755	-1.03914	1.16033	-1.88292	-1.27042	1.10459	-1.98309	1.00916	1.20754	NM_010160.1	TTGCTGTTTAGATCGAAGTTTTTTCTGACCCTTCTGTCCTCATTGTGAAC	Nucleoside, nucleotide and nucleic acid metabolism -> Pre-mRNA processing -> mRNA splicing	Nucleic acid binding -> Other RNA-binding protein	go_component: nucleus [goid 0005634] [evidence ISS] [pmid 11158314]; go_function: pre-mRNA splicing factor activity [goid 0008248] [evidence IDA] [pmid 11158314]; go_process: mRNA splice site selection [goid 0006376] [evidence IDA] [pmid 11158314]
RIKEN cDNA D030074E01 gene	D030074E01Rik	1.17556	1.00849	2.03011	1.07284	1.14633	-1.08506	1.11289	1.19973	1.23864	1.21281	1.22698	1.20532	1.20691	NM_029491.1	TTGCAGGTATCACGACGCGCCTGACTTCCGGTGCTACCACTCAGTTCACC	Transport	Molecular function unclassified
Aquaporin 1	Aqp1	1.08698	-1.05483	-1.57133	-1.32118	-1.31848	1.11672	-1.18512	-1.83957	-2.30179	-1.15393	-1.44491	-1.82732	1.20622	NM_007472.1	GAACCAGGACCTTGTATCTGTCTGCTCTGTGTATGTTTCTTTGCAATTGA	Transport -> Other transport;Homeostasis -> Other homeostasis activities	Transporter -> Other transporter	go_component: mitochondrial outer membrane [goid 0005741] [evidence IEA]; go_component: integral to plasma membrane [goid 0005887] [evidence TAS] [pmid 11066060]; go_component: membrane [goid 0016020] [evidence IEA]; go_component: integral to membrane [goid 0016021] [evidence TAS] [pmid 12466851]; go_component: extracellular space [goid 0005615] [evidence TAS] [pmid 12466851]; go_function: transp…
Zinc finger protein 715	2610041B18Rik	-1.06406	2.52119	1.56079	1.68638	1.13267	-1.12127	1.0015	1.44071	1.45508	-1.00132	1.55389	1.30443	1.20578	NM_027264.1	GTCCAAGATAGTTGTGTGAGCGCTTCCAGAAGATACTCTCTCTTCTCCAC	Biological process unclassified	Transcription factor -> Zinc finger transcription factor -> KRAB box transcription factor	go_function: DNA binding [goid 0003677] [evidence IEA]
Mannosidase, beta A, lysosomal	Manba	1.22363	1.18255	1.11873	1.19252	-1.11183	1.29263	1.17145	1.3205	2.60402	1.1721	1.21697	1.50973	1.20545	NM_027288.2	CTCCCAGGATTGTGGTTTTGTCCCACAGCTAAAGCACGGCCAGAAGACTC	Protein metabolism and modification -> Protein modification -> Protein glycosylation	Hydrolase -> Glycosidase	go_component: lysosome [goid 0005764] [evidence TAS] [pmid 3447593]; go_function: beta-mannosidase activity [goid 0004567] [evidence IDA] [pmid 3447593]; go_process: glycoprotein catabolism [goid 0006516] [evidence IDA] [pmid 3447593]
Hexosaminidase A	Hexa	1.3032	1.40967	1.22923	1.29172	-1.02441	1.17787	1.18144	1.7455	2.93849	1.09895	1.26526	2.22452	1.20429	NM_010421	CAGGAGTTTGAGCAGACTTGAGCCACCAGTGCTGAACACCCAGGAGGTTG	Carbohydrate metabolism -> Other polysaccharide metabolism;Lipid, fatty acid and steroid metabolism	Hydrolase -> Glycosidase	go_component: lysosome [goid 0005764] [evidence IEA]; go_function: beta-N-acetylhexosaminidase activity [goid 0004563] [evidence IEA]; go_function: hydrolase activity, acting on glycosyl bonds [goid 0016798] [evidence IEA]; go_function: hydrolase activity [goid 0016787] [evidence IEA]; go_process: carbohydrate metabolism [goid 0005975] [evidence IEA]
record removed	BC010304	1.08853	1.07062	-2.31807	-1.10057	-1.56418	-1.05409	-1.16233	-1.40346	-1.0369	-1.04702	-1.10249	-1.02979	1.20422	XM_127326.3	CCATGCATCTGTGATCAGTGAGCTACGTGGTTTTGAATCGGACGTAGACC
Nerve growth factor, beta	Ngfb	-1.29706	1.43074	-1.35263	1.36592	1.13774	-1.80508	5.86408	3.08337	1.0864	2.60551	2.25158	-1.60451	1.20421	NM_013609.1	GACTTCCAGGCCCATGGTACAATCCCTTTCAACAGGACTCACCGGAGCAA	Signal transduction -> Cell surface receptor mediated signal transduction -> Receptor protein tyrosine kinase signaling pathway;Signal transduction -> Cell communication -> Ligand-mediated signaling;Developmental processes -> Ectoderm development -> Neurogenesis	Signaling molecule -> Growth factor -> Neurotrophic factor	go_component: extracellular space [goid 0005615] [evidence TAS] [pmid 12466851]; go_function: growth factor activity [goid 0008083] [evidence IEA]; go_function: receptor signaling protein activity [goid 0005057] [evidence IDA] [pmid 12473665]; go_process: perception of pain [goid 0019233] [evidence IMP] [pmid 8137419]
FBJ osteosarcoma oncogene B	Fosb	1.38264	5.09997	1.4799	4.7177	-1.00769	-1.10333	-1.13152	1.01903	1.10581	-1.38933	-1.1503	-1.4236	1.20379	NM_008036	GGTCTGTCTGTTAATTCTGGATTTGTCGGGGACATGCAATTTTACTTCTG	Nucleoside, nucleotide and nucleic acid metabolism -> mRNA transcription -> mRNA transcription regulation;Developmental processes;Cell cycle -> Cell cycle control	Transcription factor -> Other transcription factor;Nucleic acid binding	go_component: intracellular [goid 0005622] [evidence IEA]; go_component: nucleus [goid 0005634] [evidence IEA]; go_function: DNA binding [goid 0003677] [evidence IEA]; go_function: subtilase activity [goid 0004289] [evidence ISS] [pmid 12466851]; go_process: regulation of cell cycle [goid 0000074] [evidence IEA]; go_process: cell growth and/or maintenance [goid 0008151] [evidence IEA]; go_process…
Glutamic pyruvic transaminase 1, soluble	Gpt1	-1.15447	1.61287	1.53374	1.14724	1.10801	1.18264	1.56573	2.04214	2.10246	1.59554	1.46932	1.11551	1.20365	NM_182805.1	GTCTGGGTACTTGTCCCTGCAGGTCCCTAATAAAGCTGGGTGTAGGCCTG	Amino acid metabolism;Nitrogen metabolism -> Other nitrogen metabolism	Transferase -> Transaminase	go_function: alanine transaminase activity [goid 0004021] [evidence IEA]
record removed	4931414L13Rik	-1.49594	-1.39279	-1.32357	-1.27078	-1.11723	-1.51093	2.40512	-1.06669	-1.33593	1.41099	-1.30329	-1.50805	1.20277	NM_175321.2	AGGGGAGTATTTCTAGACTGCAGGCTGGTAGAGTAGTGTGGAGCTCTCGG			go_function: guanyl-nucleotide exchange factor activity [goid 0005085] [evidence ISS] [pmid 12466851]
WD repeat and HMG-box DNA binding protein 1	Wdhd1	1.03599	-1.9278	1.05411	-1.66912	1.08136	-1.06862	-2.35354	-2.11656	-2.44158	-1.38415	-1.74751	-1.67227	1.20245	NM_172598.2	CTGCCAGCGATGGAGCTGAAGCAAAGAAGCGAAAGCGTGTGGTCAGCGAG	Nucleoside, nucleotide and nucleic acid metabolism -> mRNA transcription -> mRNA transcription regulation	Nucleic acid binding -> Other DNA-binding protein
Cyclin Y	5730405I09Rik	-1.08262	-1.80006	-2.00473	-1.52725	-1.49087	-1.26605	1.08924	-1.29078	-1.14546	1.15389	-1.14242	-1.07676	1.20167	NM_026484.2	TCAGACTGTTGACTATTGTTTTCAAGCCTTGTACACTGGACTCTACCTCT	Biological process unclassified	Molecular function unclassified	go_function: cyclin-dependent protein kinase, intrinsic regulator activity [goid 0016538] [evidence IEA]; go_process: cell cycle [goid 0007049] [evidence IEA]; go_process: cytokinesis [goid 0016288] [evidence IEA]; go_process: cytokinesis [goid 0000910] [evidence IEA]
RIKEN cDNA 1700088E04 gene	1700088E04Rik	1.15137	1.07706	1.38254	1.09405	1.17604	1.11534	-1.0293	2.81997	3.51459	1.01195	2.58438	2.93163	1.20141	NM_138581.1	CTCCTGATGTCACAGCTGGCCTCAGGTGCTCTGTTTTGCCTTTCTGAACC	Biological process unclassified	Molecular function unclassified
Max dimerization protein 3	Mxd3	-1.16723	-2.33125	1.20299	-1.37834	1.02178	-1.0251	-1.82446	-1.51004	-1.70727	-1.78425	-1.6733	-1.55743	1.20133	NM_016662.2	AAACAGAGCTCCTACAGAGCTTCAGCGCTGGGCGGGAGCACAGCTACTCA	Nucleoside, nucleotide and nucleic acid metabolism -> mRNA transcription -> mRNA transcription regulation	Transcription factor -> Basic helix-loop-helix transcription factor
Eukaryotic translation initiation factor 1	Sui1-rs1	1.03207	-1.0472	-2.65468	1.02748	-1.29068	-1.15476	1.26587	-1.08562	-1.05256	1.16149	-1.02762	-1.09496	1.20092	NM_011508	CCTCACAGCTTGTATAATGTAATCATTTGGGGTCCGCTTTTAACTTGGAC	Biological process unclassified	Molecular function unclassified	go_function: translation initiation factor activity [goid 0003743] [evidence IEA]; go_process: protein biosynthesis [goid 0006412] [evidence IEA]; go_process: translational initiation [goid 0006413] [evidence IEA]; go_process: regulation of protein biosynthesis [goid 0006417] [evidence IEA]; go_process: regulation of translation [goid 0006445] [evidence IEA]
Insulin-like 6	Insl6	1.26245	1.01755	1.27337	1.10756	-1.1219	-1.04975	1.16642	2.33974	2.49961	1.14757	2.15439	2.20425	1.20034	NM_013754.1	CTGTGTGATAGGATGCACCAAAGAAGAGATGGCCGTCGCGTGCCTCCCCT	Developmental processes -> Gametogenesis -> Spermatogenesis and motility	Signaling molecule -> Peptide hormone	go_component: extracellular [goid 0005576] [evidence IEA]; go_component: extracellular space [goid 0005615] [evidence TAS] [pmid 12466851]; go_function: peptide hormone [goid 0005180] [evidence IEA]; go_function: hormone activity [goid 0005179] [evidence IEA]; go_process: physiological process [goid 0007582] [evidence IEA]
Pellino 1	Peli1	1.17242	1.62503	1.16014	1.17711	-1.07939	1.04598	2.17554	1.22315	1.18242	1.92744	1.03155	1.13691	1.20023	NM_023324.1	GGCATTAGAACATCTAGAGCTGTAAAGGGTTGGCTGCAATGGTACCTCCC	Biological process unclassified	Molecular function unclassified
ST3 beta-galactoside alpha-2,3-sialyltransferase 6	Siat10	1.28666	1.15167	-1.09138	1.18525	-1.17464	1.05366	-1.24155	-2.01351	-1.16413	1.07315	-1.5722	1.16934	1.19996	NM_018784.1	GCCCCAACAGTCCTTTACACTACTACGGGAATGCCACCATGTCTTTGATG	Lipid, fatty acid and steroid metabolism -> Lipid metabolism;Protein metabolism and modification -> Protein modification -> Protein glycosylation	Transferase -> Glycosyltransferase	go_function: transferase activity, transferring glycosyl groups [goid 0016757] [evidence IEA]; go_function: transferase activity [goid 0016740] [evidence IEA]; go_function: sialyltransferase activity [goid 0008373] [evidence ISS] [pmid 10619706]
DNA-damage-inducible transcript 4	Ddit4	1.31721	2.45426	1.47959	2.15271	-1.13985	1.10006	2.12582	1.18845	1.29194	2.53454	1.39744	1.44696	1.19992	NM_029083.1	GATCATTCGGGATCTTCGACACTTGAAACAAAATTACACCTGGGAGCTGC	Biological process unclassified	Molecular function unclassified	go_component: cellular_component unknown [goid 0008372] [evidence ND]; go_function: molecular_function unknown [goid 0005554] [evidence ND]; go_process: biological_process unknown [goid 0000004] [evidence ND]
echinoderm microtubule associated protein like 1	Eml1	-1.09087	-1.41487	-1.26175	-1.20565	-1.46006	-1.08999	-1.68396	-2.90315	-1.98808	-1.51234	-2.33099	-1.4783	1.19977	XM_127139.5	GTCTGAAGGTGTCGAGAAGGCCTTACCTGTGGTGTGACAGATTGAATTGA
Ly1 antibody reactive clone	Lyar	-1.19239	-1.06283	-1.53348	-1.10002	-1.15319	-1.57062	1.37577	-1.47912	-2.71735	1.04423	-1.41288	-2.52089	1.1993	NM_025281.1	GGGACCATTAAGGCTGTTTTGAAACAGGCTCCAGACAACGAGATATCAGT	Biological process unclassified	Molecular function unclassified	go_component: nucleus [goid 0005634] [evidence IEA]; go_function: DNA binding [goid 0003677] [evidence IEA]
Cytochrome b5 reductase 1	Nqo3a2	1.18624	1.05929	-2.30586	-1.03594	-1.41043	-1.66266	2.09721	2.79823	2.11789	1.97767	3.58767	2.05723	1.1989	NM_028057.1	CCACTACTTAGATGAGTACAGGTTGAGTGCGCTTATAGACACAGTCCTAC	Lipid, fatty acid and steroid metabolism -> Fatty acid metabolism -> Fatty acid desaturation;Lipid, fatty acid and steroid metabolism -> Steroid metabolism -> Cholesterol metabolism;Electron transport -> Other pathways of electron transport	Oxidoreductase -> Reductase
Dipeptidylpeptidase 7	Dpp7	1.01042	1.71383	1.25388	1.50636	-1.13803	-1.10542	1.92997	2.32999	3.8287	1.73076	2.44759	3.3682	1.19718	NM_031843.2	GTGACAACTTGCCTTGTATCTGATGGACTGTCCAGATTTATGGTAGATGG	Protein metabolism and modification -> Proteolysis	Protease -> Serine protease	go_component: lysosome [goid 0005764] [evidence IEA]; go_component: extracellular space [goid 0005615] [evidence TAS] [pmid 12466851]; go_function: catalytic activity [goid 0003824] [evidence IEA]; go_function: aminopeptidase activity [goid 0004177] [evidence IEA]; go_function: serine-type endopeptidase activity [goid 0004252] [evidence IEA]; go_function: hydrolase activity [goid 0016787] [eviden…
Cyclin L1	Ccnl1	1.04883	1.57553	-1.33539	2.00474	-1.28741	-1.17935	1.29136	-1.16752	-1.09328	1.45667	1.0523	1.0342	1.1961	NM_019937.1	CAAATAGACACGGTCATAAGAGGAAAAAGTCTCGGTCTCGATCTCAGAGC	Nucleoside, nucleotide and nucleic acid metabolism -> Pre-mRNA processing -> mRNA splicing;Cell cycle;Cell proliferation and differentiation	Transcription factor -> Transcription cofactor;Nucleic acid binding -> mRNA processing factor;Select regulatory molecule -> Kinase modulator	go_component: nucleus [goid 0005634] [evidence ISS] [pmid 12466851]; go_function: cyclin-dependent protein kinase regulator activity [goid 0016538] [evidence IEA]; go_process: cytokinesis [goid 0016288] [evidence IEA]; go_process: cell cycle [goid 0007049] [evidence IEA]; go_process: cytokinesis [goid 0000910] [evidence IEA]
Mediator of RNA polymerase II transcription, subunit 18 homolog (yeast)	2810046C01Rik	-1.60557	-1.23004	1.16156	-1.84121	-1.11096	-1.29692	-2.01342	-1.24281	-1.50775	-1.18857	1.00692	-1.13073	1.19594	NM_026039.2	GCCATTGATATACAAGGTTTACAATGGTGGTGTGAGCCAGCATTGTGTGG	Nucleoside, nucleotide and nucleic acid metabolism	Nucleic acid binding -> DNA polymerase processivity factor
Protein serine kinase H1	AW539964	1.06525	-1.21797	1.35318	-1.31819	1.28475	1.19755	-2.04365	-1.00634	1.10197	-1.60081	1.14141	1.23749	1.19564	NM_173432.2	GGTCTGGTTGTGAGGATAAGACAGAGGGAGTTTAGTGTCCGGGCCTTTGA	Protein metabolism and modification -> Protein modification -> Protein phosphorylation;Signal transduction -> Intracellular signaling cascade -> Calcium mediated signaling	Kinase -> Protein kinase -> Non-receptor serine/threonine protein kinase
GLIS family zinc finger 1	Glis1	-1.2322	2.53434	1.05223	1.04637	-1.44499	-1.43596	1.52924	-1.10159	-1.21784	2.23	-1.12637	-1.14224	1.19474	NM_147221.1	TTCCCACACGGGGCAGCAAGGCCACACCACAGGGTACTTCCCTACCTGGA	Nucleoside, nucleotide and nucleic acid metabolism -> mRNA transcription -> mRNA transcription regulation	Transcription factor -> Zinc finger transcription factor	go_component: nucleus [goid 0005634] [evidence IDA] [pmid 12042312]; go_function: DNA binding [goid 0003677] [evidence IDA] [pmid 12042312]; go_function: DNA binding [goid 0003677] [evidence IDA] [pmid 12385751]; go_function: specific RNA polymerase II transcription factor activity [goid 0003704] [evidence IDA] [pmid 12385751]; go_process: positive regulation of transcription [goid 0045941] [evid…
RIKEN cDNA 5730547N13 gene	5730547N13Rik	1.36807	-1.35566	1.60295	-1.23488	1.04837	1.42152	-2.11342	-1.32881	-1.27311	-1.92783	-1.35229	-1.38126	1.19422	XM_130529.2	GGGACTCCTGTTGGTTTCCATTTATATTCTACCCATGCTGCTATGGCTGC
Phosphatidylinositol 4-kinase type 2 beta	Pi4k2b	1.11128	1.18279	1.3386	1.11463	1.10913	1.38847	1.67737	2.90028	2.6887	1.73392	2.43436	2.25094	1.19397	NM_025951.1	TCACCGTCTTGGTGCAGGTAAGGAGTGAGATACCACTGCCCTGAGGAGTC	Biological process unclassified	Kinase	go_function: kinase activity [goid 0016301] [evidence IEA]
WW domain containing E3 ubiquitin protein ligase 2	1300010O06Rik	-1.15716	-1.39347	-2.66308	-1.36582	-1.76474	-1.2366	-1.03491	-1.69142	-1.34404	1.09325	-1.47679	-1.00024	1.19375	NM_025830.3	GCTAGCTAGCACCAAGTTGGTTGACAGATTGTTTTGTGATGCTTGCCCTG	Protein metabolism and modification -> Proteolysis	Ligase -> Ubiquitin-protein ligase
RNA binding motif protein 39	Rnpc2	1.22538	1.2918	1.00285	1.08463	-1.51782	-1.15822	1.72257	-1.24807	-1.17949	2.08422	-1.03771	1.1233	1.19362	NM_133242.1	GTGTGAAAAGTCTAAGTGGCTGTATGGCTGCTTGGCATTTGATGTGGCCT	Nucleoside, nucleotide and nucleic acid metabolism -> Pre-mRNA processing -> mRNA splicing	Nucleic acid binding -> mRNA processing factor -> mRNA splicing factor	go_component: nucleus [goid 0005634] [evidence TAS] [pmid 11704680]; go_function: transcription co-activator activity [goid 0003713] [evidence TAS] [pmid 11704680]; go_function: protein binding [goid 0005515] [evidence IPI] [pmid 11704680]; go_function: nucleic acid binding [goid 0003676] [evidence IEA]; go_function: RNA binding [goid 0003723] [evidence IEA]; go_function: translation regulator ac…
Coagulation factor II (thrombin) receptor	F2r	-1.02669	-1.07145	1.2595	-1.22227	-1.12811	-1.04388	-1.31344	-2.15443	-1.25989	-1.24704	-1.84837	1.10355	1.19337	NM_010169.2	TAACTTGGTTCCGGTGTTGGCTGATCTCAATTACTGACTCCCTGTCCCGT	Signal transduction -> Cell surface receptor mediated signal transduction -> G-protein mediated signaling;Immunity and defense -> Blood clotting	Receptor -> G-protein coupled receptor	go_component: integral to membrane [goid 0016021] [evidence TAS] [pmid 12466851]; go_component: membrane [goid 0016020] [evidence IEA]; go_component: extracellular space [goid 0005615] [evidence TAS] [pmid 12466851]; go_function: blood coagulation factor activity [goid 0003801] [evidence IEA]; go_function: G-protein coupled receptor activity [goid 0004930] [evidence IEA]; go_function: receptor ac…
Glucosaminyl (N-acetyl) transferase 2, I-branching enzyme	Gcnt2	1.53956	2.35558	1.03841	2.35319	-1.24887	-1.17785	1.44706	-1.08589	-1.19943	1.35402	1.0861	-1.05169	1.19272	NM_008105.2	ACCACAGCGAGAGCTCCCAGGAAAAAGTAAGTCCGAGAAGGGATTGGCCA	Protein metabolism and modification -> Protein modification -> Protein glycosylation	Transferase -> Glycosyltransferase	go_component: Golgi apparatus [goid 0005794] [evidence IEA]; go_component: membrane [goid 0016020] [evidence IEA]; go_component: integral to membrane [goid 0016021] [evidence IEA]; go_function: acetylglucosaminyltransferase activity [goid 0008375] [evidence IDA] [pmid 12670491]; go_function: N-acetyllactosaminide beta-1,6-N-acetylglucosaminyltransferase activity [goid 0008109] [evidence IEA]; go_…
Tumor necrosis factor, alpha-induced protein 3	Tnfaip3	-1.00235	-1.09824	-1.15862	-1.53333	-1.73038	1.03351	1.56987	-1.51301	-1.0171	2.99326	-1.04121	1.3083	1.19205	NM_009397.2	CCTAGCACCTGAAGATACTTGTGATGTCTAACTCTGCATAGCCTTTTCTC	Protein metabolism and modification -> Proteolysis;Protein metabolism and modification -> Other protein metabolism	Nucleic acid binding -> Double-stranded DNA binding protein;Hydrolase	go_component: cytoplasm [goid 0005737] [evidence IDA] [pmid 10385526]; go_function: DNA binding [goid 0003677] [evidence IEA]; go_function: zinc ion binding [goid 0008270] [evidence IEA]; go_process: apoptosis [goid 0006915] [evidence IEA]
Anillin, actin binding protein (scraps homolog, Drosophila)	Anln	-1.05258	-1.48965	-1.62205	-1.24717	-1.4654	1.0981	-1.70984	-1.61536	-1.95189	-1.22963	-1.73366	-2.10759	1.19169	NM_028390.1	ATTCAAACAAAACACATGCTCGTCTACTACCCATTTAGCACAGCAGCTCA	Biological process unclassified	Molecular function unclassified
record removed	A430110L20Rik	-1.07864	4.27864	2.16399	2.04437	1.12251	1.12332	-1.21371	-1.22156	-1.01844	-1.06554	1.06281	1.2346	1.18984	XM_283678.1	GAAGGTACCTGATTTTGATTCACACGAGTTCCCATCATCCCTTGGGCCTT
Sorting nexin 10	Snx10	1.24483	1.05905	1.19678	1.03556	1.21622	1.04566	1.34698	3.65794	3.41109	1.59044	4.08466	3.27637	1.18826	NM_028035.2	GCAGCTGTGTGTAGAGTTTCAGAGCAAGTTCCTCAGCAGTGTAGATGAAT	Intracellular protein traffic	Membrane traffic protein -> Membrane traffic regulatory protein	go_function: protein transporter activity [goid 0008565] [evidence ISS] [pmid 12466851]; go_process: transport [goid 0006810] [evidence ISS] [pmid 12466851]; go_process: intracellular protein transport [goid 0006886] [evidence ISS] [pmid 12466851]; go_process: intracellular signaling cascade [goid 0007242] [evidence ISS] [pmid 12466851]; go_process: protein transport [goid 0015031] [evidence ISS]…
Polymerase (DNA directed), delta 1, catalytic subunit	Pold1	-1.03454	-1.34438	1.25321	-1.09877	1.3869	1.35797	-1.854	-1.81039	-2.24357	-1.52254	-1.80997	-1.87964	1.18782	NM_011131.2	CGGCCCTGAGGCCTGGTGACCTGACACGGGACAAGGAATAAAGTTCAGAT	Nucleoside, nucleotide and nucleic acid metabolism -> DNA metabolism -> DNA replication;Cell cycle -> DNA replication;Nucleoside, nucleotide and nucleic acid metabolism -> DNA metabolism -> DNA repair;Nucleoside, nucleotide and nucleic acid metabolism -> DNA metabolism -> DNA replication;Cell cycle -> DNA replication	Nucleic acid binding -> Nuclease -> Exodeoxyribonuclease	go_component: delta DNA polymerase complex [goid 0005659] [evidence IEA]; go_component: nucleus [goid 0005634] [evidence IEA]; go_function: exonuclease activity [goid 0004527] [evidence IEA]; go_function: 3-5 exonuclease activity [goid 0008408] [evidence IMP] [pmid 12429860]; go_function: DNA binding [goid 0003677] [evidence IEA]; go_function: DNA-directed DNA polymerase activity [goid 0003887] […
Transmembrane and coiled-coil domains 6	2410015B03Rik	1.30686	-1.15459	1.55479	-1.00742	1.11638	1.43862	-2.00054	-1.01847	1.15281	-1.59749	1.43453	1.50283	1.1877	NM_028036.2	CTCCTTGCTCTCTCTGGATCTGATCGAGCCGCTCTTGCAGTTGTTGCCAC	Intracellular protein traffic -> Nuclear transport;Protein targeting and localization -> Protein targeting	Transfer/carrier protein
CUG triplet repeat, RNA binding protein 1	Cugbp1	1.18658	1.32427	2.39214	1.04903	1.75625	1.11868	-1.0547	1.01696	1.06947	-1.02971	-1.07229	1.17289	1.18668	NM_198683.1	CCCTACTAGCACATGCCGTGTGGTGTTTGTATCCTTGTGAACACACAGCC	Nucleoside, nucleotide and nucleic acid metabolism -> Pre-mRNA processing -> mRNA splicing	Nucleic acid binding -> Other RNA-binding protein	go_component: cytoplasm [goid 0005737] [evidence TAS] [pmid 11158314]; go_component: nucleus [goid 0005634] [evidence TAS] [pmid 11158314]; go_function: nucleic acid binding [goid 0003676] [evidence IEA]; go_function: RNA binding [goid 0003723] [evidence IEA]; go_function: pre-mRNA splicing factor activity [goid 0008248] [evidence IDA] [pmid 11158314]; go_process: mRNA splice site selection [goid…
Coiled-coil domain containing 134	2310042L06Rik	-1.75321	-2.46842	-1.60437	-2.15463	1.01349	-1.71932	-1.03085	-1.39106	-1.87178	-1.30326	-1.53123	-2.38222	1.18546	NM_172428.1	CCAAAATGTATCGCTTATAGGAGTGGAGACACCCCAGCCCGACCTCTACC	Biological process unclassified	Molecular function unclassified
homeo box D8	Hoxd8	-1.03852	-1.11639	-1.11819	-1.15511	-1.22863	-1.15931	-1.44798	-2.44345	-1.75031	-1.11082	-1.8945	-1.16939	1.18441	XM_355338.1	GAGCTGGTGGTTTGCCTCAACAACATAAACTTCCTAATGATCAGCGCTAG
Ribosomal protein S12		1.06124	1.2441	-2.3887	-1.02204	-1.6073	-1.16847	-1.17147	-1.10641	-1.08077	-1.06615	1.01706	-1.05284	1.18425	AK002848.1	GAATCTCAGGCCAAGGATGTCATCGAGGAATACTTCAAGTGCAAGAAATA
Chromatin modifying protein 1B	2810405I11Rik	1.23902	1.4566	1.44335	1.02441	-1.01537	-1.15075	-1.04808	1.31311	1.62552	1.18557	1.44146	2.03394	1.18401	NM_024190.1	GCCAAACATTGCCAAAGAACTGCTGATTTGGTCCGGCCAAGCCCTAGGAC	Intracellular protein traffic -> General vesicle transport	Membrane traffic protein
ATPase, H+ transporting, lysosomal V0 subunit D1	Atp6v0d1	1.13471	1.15848	1.52899	1.17796	-1.02089	1.08316	1.37957	1.42619	2.37246	1.1653	-1.0258	1.78375	1.18389	NM_013477.2	CCTGGGACAGTGTCCATAGGTCATCCCCAGAACCTGTGGGAAGAGTAGAG	Transport -> Ion transport -> Cation transport	Transporter -> Cation transporter -> Hydrogen transporter;Synthase and synthetase -> Synthase;Hydrolase -> Other hydrolase	go_function: hydrogen-exporting ATPase activity, phosphorylative mechanism [goid 0008553] [evidence IDA] [pmid 12527205]; go_function: hydrolase activity [goid 0016787] [evidence IEA]; go_function: hydrogen-transporting two-sector ATPase activity [goid 0003936] [evidence IDA] [pmid 12527205]; go_function: hydrogen ion transporter activity [goid 0015078] [evidence IEA]; go_function: hydrogen-trans…
Vacuolar protein sorting 18 (yeast)	Vps18	1.03431	1.61987	2.17096	1.00362	1.15961	1.02299	1.42503	1.87238	2.48287	1.54434	1.84528	2.05679	1.18362	NM_172269.2	CCCAAGAAAGGATGGAATGCCACAAGAAGGCTGCCTGCACCAAGTGTGGA	Intracellular protein traffic -> Endocytosis	Membrane traffic protein -> Membrane traffic regulatory protein
RIKEN cDNA 6720458F09 gene	6720458F09Rik	-1.64317	-1.73063	-2.40088	-2.91117	-1.45588	-3.402	1.58551	1.11672	-1.67494	1.24439	1.04031	-1.98549	1.18348	NM_177374.2	GCGAGACTCACCAGTGTCCTACTGTCATATGTCATACCCGAGGGCACCCA	Protein metabolism and modification -> Protein modification;Apoptosis -> Inhibition of apoptosis	Transferase -> Methyltransferase	go_function: S-adenosylmethionine-dependent methyltransferase activity [goid 0008757] [evidence ISS] [pmid 12466851]
Nuclear receptor coactivator 1	Ncoa1	1.08522	2.49309	1.30196	1.62912	1.07023	1.11398	1.16394	-1.07392	1.16789	1.08015	-1.15413	1.23025	1.18337	NM_010881.1	CCAGGCCCAGCAGAAGAGCCTCCTTCAGCAGCTACTGACTGAATAACCAC	Nucleoside, nucleotide and nucleic acid metabolism -> mRNA transcription -> mRNA transcription regulation;Signal transduction -> Cell communication -> Steroid hormone-mediated signaling	Transcription factor;Transferase -> Acetyltransferase	go_function: receptor activity [goid 0004872] [evidence IEA]; go_function: chromatin binding [goid 0003682] [evidence IDA] [pmid 12446761]; go_function: signal transducer activity [goid 0004871] [evidence ISS] [pmid 12466851]; go_process: signal transduction [goid 0007165] [evidence ISS] [pmid 12466851]
Microtubule-associated protein, RP/EB family, member 2	Mapre2	1.13203	-1.21145	-2.03499	-1.032	-1.8798	-1.05159	-1.57582	-1.89499	-1.38875	-1.53354	-1.71445	-1.09196	1.18257	NM_153058.2	GCTTCATGTCCATTTTACATTACCCATCTACTGTCGCATGGTAGGATAGC	Cell cycle;Cell proliferation and differentiation;Cell structure and motility -> Cell structure	Cytoskeletal protein -> Microtubule family cytoskeletal protein -> Non-motor microtubule binding protein	go_function: protein binding [goid 0005515] [evidence ISS]
ADP-ribosylation factor-like 5B	Arl8	-1.03363	2.21905	1.21254	2.1921	-1.25248	-1.29066	2.39389	1.10589	1.10965	1.61043	-1.10265	-1.01321	1.18207	NM_029466.2	TATTTAGTAAAGTCTGTATTGTACAGAGCTCCTCCCCCCAGACTGGCTCT	Intracellular protein traffic -> General vesicle transport	Select regulatory molecule -> G-protein -> Small GTPase	go_function: GTP binding [goid 0005525] [evidence IEA]; go_function: small monomeric GTPase activity [goid 0003925] [evidence IEA]; go_process: small GTPase mediated signal transduction [goid 0007264] [evidence IEA]
Lines homolog 2 (Drosophila)	Wins2	1.06143	1.37887	1.00816	-1.05635	-1.05231	-1.39056	2.8091	2.03548	1.23622	2.15224	1.70742	-1.13082	1.18092	NM_152815.1	CCCAGCGGCACTTCTGAAGTTGTTGAAAGGTGTGGAGGCCAAGTGTGTTA	Biological process unclassified	Molecular function unclassified
Insulin degrading enzyme	Ide	1.08872	-1.00152	-1.06711	-1.11145	-1.16405	-1.41057	1.08083	2.91337	2.22977	1.16287	2.47032	2.37132	1.18075	NM_031156.1	CATGACTGAGTTCAAGCGTGGCCTGCCACTGTTTCCCCTCGTGAAACCAC	Protein metabolism and modification -> Proteolysis	Protease -> Metalloprotease	go_component: extracellular space [goid 0005615] [evidence TAS] [pmid 12466851]; go_function: metallopeptidase activity [goid 0008237] [evidence IEA]; go_function: metalloendopeptidase activity [goid 0004222] [evidence IEA]; go_function: hydrolase activity [goid 0016787] [evidence IEA]; go_process: proteolysis and peptidolysis [goid 0006508] [evidence IEA]
Myotubularin related protein 9	Mtmr9	1.05491	-1.0354	2.06259	-1.01966	1.3889	1.01244	-1.25308	1.31022	1.13151	-1.16109	1.40258	1.38967	1.1807	NM_177594.1	GCCTGTTAGGCCCTCCACTTAATGAGCAGGTGGTGCTGTCACCTCACTAC	Lipid, fatty acid and steroid metabolism -> Phospholipid metabolism;Intracellular protein traffic -> General vesicle transport	Phosphatase -> Other phosphatase	go_function: protein phosphatase activity [goid 0004721] [evidence IEA]; go_function: protein binding [goid 0005515] [evidence IPI] [pmid 12890864]; go_function: enzyme regulator activity [goid 0030234] [evidence IDA] [pmid 12890864]; go_process: protein amino acid dephosphorylation [goid 0006470] [evidence IEA]
Glucosaminyl (N-acetyl) transferase 1, core 2	Gcnt1	-1.22776	-1.32147	-1.35683	-1.26413	-1.44021	-1.18165	-1.63685	-2.05911	1.18109	-1.11656	-1.90708	1.03465	1.18007	NM_173442.1	CTTCGCACCATTGCACTTGTTGAACCATGTCTGATGCTGTAGTGGCCCAG	Protein metabolism and modification -> Protein modification -> Protein glycosylation	Transferase -> Glycosyltransferase	go_component: integral to membrane [goid 0016021] [evidence TAS] [pmid 12466851]; go_component: Golgi apparatus [goid 0005794] [evidence IEA]; go_component: membrane [goid 0016020] [evidence IEA]; go_function: acetylglucosaminyltransferase activity [goid 0008375] [evidence IEA]; go_function: transferase activity, transferring glycosyl groups [goid 0016757] [evidence IEA]; go_function: beta-1,3-ga…
Activating transcription factor 4	Atf4	1.21447	-1.04884	1.06373	-1.0402	-1.29024	-1.24352	2.47878	1.78463	1.13543	2.39544	2.15374	-1.12435	1.17962	NM_009716	TCGAGTTAAGCACATTCCTCGAATCCAGCAAAGCCCCACAACATGACCGA	Nucleoside, nucleotide and nucleic acid metabolism -> mRNA transcription -> mRNA transcription regulation;Developmental processes -> Other developmental process	Transcription factor -> CREB transcription factor;Nucleic acid binding	go_component: nucleus [goid 0005634] [evidence IEA]; go_component: transcription factor complex [goid 0005667] [evidence IC] [pmid 11916968]; go_function: DNA binding [goid 0003677] [evidence IDA] [pmid 12749859]; go_function: transcription factor activity [goid 0003700] [evidence IEA]; go_function: protein binding [goid 0005515] [evidence IPI] [pmid 12749859]; go_function: specific RNA polymeras…
Neuritin 1-like	G630049C14Rik	-1.16248	2.8171	1.41066	1.69984	1.01598	-1.01196	1.26272	1.04013	-1.03787	1.10045	1.01403	-1.0444	1.17946	NM_175024.2	AAACAGTCTGGTTGGCCAGCCAACAGTGCCCTTGCCTCCCATCACTGCAT	Biological process unclassified	Molecular function unclassified
Fumarylacetoacetate hydrolase domain containing 1	Fahd1	1.05907	-1.5103	1.13685	-1.16531	1.00542	-1.1203	-2.54503	-1.74533	-1.05321	-1.98623	-1.26449	1.71952	1.17814	NM_023480.1	GCACTCCAGTTGATTTTTACTTGGGAAAGTCCTCCACCTCAAAGCCAGAT	Amino acid metabolism -> Amino acid catabolism	Hydrolase -> Other hydrolase
RIKEN cDNA 2610002D18 gene	2610002D18Rik	-1.16737	-1.91304	-1.61387	-1.38883	-1.25487	-1.13471	-1.89207	-1.52034	-2.17633	-1.27334	-1.40182	-1.98586	1.17786	XM_131720.2	CTGAGGGTAATCGGGTTATCAGGCACTAGTTCTAGATGCTTATGTGAGGG	Biological process unclassified	Molecular function unclassified
Histone cluster 1, H4j	Hist1h4j	2.47831	2.89495	1.5537	2.14729	1.46007	1.17013	1.23022	1.08215	-1.37107	1.11814	-1.08628	-1.65393	1.17779	NM_178210.1	ATGGACGTGGTCTACGCGCTCAAGCGCCAGGGCCGCACCCTCTACGGGTT	Nucleoside, nucleotide and nucleic acid metabolism -> Chromatin packaging and remodeling	Nucleic acid binding -> Histone
Prkr interacting protein 1 (IL11 inducible)	Prkrip1	-1.09672	1.11524	1.2776	-1.12945	1.27072	-1.4595	2.02354	1.55852	1.1507	1.45641	1.34934	-1.20392	1.1777	NM_025774.1	ACGCTGGTCATCCCCAAGAATGCGGCCGAGGAGCAGAAGCTCAAGCTGGA	Biological process unclassified	Molecular function unclassified	go_component: nucleolus [goid 0005730] [evidence IDA] [pmid 12679338]; go_function: double-stranded RNA binding [goid 0003725] [evidence IDA] [pmid 12679338]; go_function: protein kinase inhibitor activity [goid 0004860] [evidence IDA] [pmid 12679338]; go_function: protein binding [goid 0005515] [evidence IPI] [pmid 12679338]; go_function: protein kinase binding [goid 0019901] [evidence IDA] [pmi…
Left right determination factor 1	Leftb	-1.13264	-1.48885	-1.09784	-1.58866	1.38679	1.13189	-3.0523	-1.93579	-1.63469	-2.47456	-1.52707	-1.34635	1.17736	NM_010094.2	TTTTTACCTTCGAGGAATGTGACTCGCTGGCCCCTGGAGGCGCTCTGACC	Signal transduction -> Cell surface receptor mediated signal transduction -> Other receptor mediated signaling pathway;Developmental processes;Cell proliferation and differentiation	Signaling molecule -> Growth factor	go_component: extracellular space [goid 0005615] [evidence TAS] [pmid 12466851]; go_function: cytokine activity [goid 0005125] [evidence IEA]; go_function: growth factor activity [goid 0008083] [evidence IEA]; go_function: transforming growth factor beta receptor binding [goid 0005160] [evidence ISS] [pmid 12466851]; go_process: growth [goid 0040007] [evidence IEA]; go_process: development [goid …
Fas death domain-associated protein	Daxx	1.00619	1.06888	1.11568	-1.36546	-1.1513	-1.07334	-1.04718	2.52615	2.43598	-1.03128	1.57472	1.54592	1.17717	NM_007829.1	GGCCACACAGTGCGACCCGGAGGAGATCATCGTGCTTTCAGACTCTGATT	Biological process unclassified	Molecular function unclassified	go_component: nucleus [goid 0005634] [evidence IDA] [pmid 12529400]; go_component: PML body [goid 0016605] [evidence IDA] [pmid 12529400]; go_function: protein binding [goid 0005515] [evidence IPI] [pmid 12529400]; go_function: transcriptional repressor activity [goid 0016564] [evidence IDA] [pmid 12529400]
Biogenesis of lysosome-related organelles complex-1, subunit 2	Bloc1s2	-1.06329	2.19107	1.74056	1.23959	1.26862	-1.22518	1.28868	1.21424	1.28788	1.16803	1.13272	1.1377	1.17689	XM_193940.2	ACCAGATCAACATGATTGAGGAGCAGGTGGCAGCTCTGGAGCAGGCAGCC	Biological process unclassified	Molecular function unclassified
Tubulin tyrosine ligase-like family, member 3	4833441J24Rik	1.12865	2.63259	1.26896	2.00757	-1.20186	-1.16648	2.06834	1.29628	1.2018	1.60399	-1.00613	-1.1218	1.17516	NM_133923.2	GGGTTGGTTCTGTCTGGAGTCTAGATAAGTTGCTGGCTGGACCAGGTTCT	Protein metabolism and modification	Cytoskeletal protein -> Microtubule family cytoskeletal protein;Ligase -> Other ligase
Chromatin assembly factor 1, subunit B (p60)	Chaf1b	1.18094	-1.24944	1.32584	1.09838	1.1957	1.02793	1.00799	-1.99844	-2.24011	1.37666	-1.96136	-1.66379	1.1739	NM_028083.1	AGGAACGTGAAGGAGATGCCCAAAACCTGGCCCCTGATGACTCTTCCAAG	Nucleoside, nucleotide and nucleic acid metabolism -> Chromatin packaging and remodeling	Nucleic acid binding -> Chromatin/chromatin-binding protein
Forkhead box K1	Foxk1	1.08175	2.29102	1.76922	1.02358	1.22689	1.04889	-1.05553	1.05551	-1.02733	1.02454	1.11926	1.12326	1.17389	NM_199068.1	AGTAGCCGCTAATGCAGCGCCAACCCCAGCCGCCTCCACTACCACATCTG	Carbohydrate metabolism;Nucleoside, nucleotide and nucleic acid metabolism -> mRNA transcription -> mRNA transcription regulation;Signal transduction -> Cell surface receptor mediated signal transduction -> Other receptor mediated signaling pathway;Signal transduction -> Cell communication;Sensory perception -> Vision;Developmental processes -> Embryogenesis;Developmental processes -> Anterior/po…	Transcription factor -> Other transcription factor;Nucleic acid binding	go_component: nucleus [goid 0005634] [evidence IEA]; go_function: transcription factor activity [goid 0003700] [evidence IEA]; go_function: DNA binding [goid 0003677] [evidence IDA] [pmid 9271401]; go_function: translation regulator activity [goid 0045182] [evidence IEA]; go_process: cell differentiation [goid 0030154] [evidence IEA]; go_process: regulation of transcription, DNA-dependent [goid 0…
Nucleolar protein 5	Nol5	-1.11957	1.043	1.03188	-1.21364	-1.11732	-1.57561	1.36653	-1.38728	-2.23159	1.25756	-1.22951	-1.82954	1.17384	NM_018868.1	GAAGTGAAGACTTACGATCCCTCTGGTGACTCCACACTTCCAACTTGTTC	Nucleoside, nucleotide and nucleic acid metabolism -> rRNA metabolism	Nucleic acid binding -> Ribonucleoprotein	go_component: nucleolus [goid 0005730] [evidence IC] [pmid 12466851]; go_component: nucleus [goid 0005634] [evidence ISS] [pmid 12466851]; go_function: snoRNP binding [goid 0030519] [evidence ISS] [pmid 12466851]; go_function: chaperone activity [goid 0003754] [evidence ISS] [pmid 12466851]; go_process: cell growth [goid 0016049] [evidence ISS] [pmid 12466851]; go_process: rRNA processing [goid 0…
RIKEN cDNA E130306D19 gene	E130306D19Rik	-1.37193	1.63501	-1.08658	-1.43985	-1.43282	-1.01558	-2.89785	-1.19028	-1.47301	-2.61844	-1.55284	-2.05449	1.17327	XM_131404.3	GCTGTCTGTGGCCAGCGGTTAATCCCATTTGCAGCTTTGAAAAGGAGTCC
WW domain containing transcription regulator 1	2310058J06Rik	1.10492	1.08892	1.64897	1.34733	2.29169	1.78987	-1.27685	-1.42465	-1.61978	-1.15301	-1.50056	-1.7769	1.17287	NM_133784.1	CTGAATCATGTGAACCTCCACCCGTCCATCACTTCCACCTCGGTGCCACA	Nucleoside, nucleotide and nucleic acid metabolism -> mRNA transcription -> mRNA transcription regulation;Signal transduction -> Other signal transduction	Transcription factor -> Transcription cofactor;Select regulatory molecule -> Kinase modulator
Ral GEF with PH domain and SH3 binding motif 1	Ralgps1	1.18495	-1.08529	1.19251	-1.091	-1.23323	-1.17391	1.45625	2.71209	1.52465	1.11336	2.68687	1.69397	1.17164	NM_175211.2	CCTCTAAGAAAAGTTTGAAGGGAGTCCAGAAGCTCCGTGTTAAGGGTCCC	Signal transduction -> Cell surface receptor mediated signal transduction -> G-protein mediated signaling;Signal transduction -> Intracellular signaling cascade	Select regulatory molecule -> G-protein modulator -> Guanyl-nucleotide exchange factor
Damage specific DNA binding protein 2	Ddb2	1.16537	-1.14692	1.5899	-1.10692	1.01933	1.47546	-1.19545	1.23723	2.16709	-1.1545	1.03629	1.22194	1.17158	NM_028119.2	CTGGACCCCACAGATGGGAACACATTCTGTGAGGAGTGGCAGCTGTTTGT	Nucleoside, nucleotide and nucleic acid metabolism -> DNA metabolism -> DNA repair	Nucleic acid binding -> Damaged DNA-binding protein	go_function: DNA binding [goid 0003677] [evidence IEA]
SPC24, NDC80 kinetochore complex component, homolog (S. cerevisiae)	2410030K01Rik	1.28846	-1.02255	-1.03268	1.18924	-1.21988	1.46425	-1.28396	-1.67934	-2.58376	-1.29024	-1.81801	-2.32444	1.17048	NM_026282.2	CGTGGGAGCCAGAGCCTTGACCTCATACCTTGCACAGAACTGGGGTTGAG	Biological process unclassified	Molecular function unclassified
Growth arrest and DNA-damage-inducible 45 beta	Gadd45b	-1.02466	1.74071	-1.04213	1.75	-1.22701	1.02154	2.01435	1.2526	1.60975	2.39851	1.33257	1.51494	1.17006	NM_008655.1	TCCAAACATCTAAAGCAACTGTCGAGTTGCTGTCCCCTAAAAAAAGTAAA	Signal transduction -> Intracellular signaling cascade -> MAPKKK cascade;Immunity and defense -> Stress response;Apoptosis;Cell cycle -> Cell cycle control;Cell proliferation and differentiation	Miscellaneous function -> Other miscellaneous function protein	go_component: ribosome [goid 0005840] [evidence IEA]; go_component: nucleus [goid 0005634] [evidence TAS] [pmid 12124778]; go_function: protein binding [goid 0005515] [evidence IPI] [pmid 12124778]; go_function: structural constituent of ribosome [goid 0003735] [evidence IEA]; go_process: apoptosis [goid 0006915] [evidence IEA]; go_process: cell differentiation [goid 0030154] [evidence IEA]; go_p…
RIKEN cDNA 2010007L18 gene	2010007L18Rik	-1.09744	1.15184	1.00524	-1.20794	-1.24462	-1.50885	2.02911	1.22763	1.01665	1.57335	1.36033	-1.0127	1.17001	XM_134478.2	GCTATCACCTTTGGCAGTGGTACCAAGGAACAGTATGTATGAATGTGATG
	H2-L	1.1586	1.13068	-1.07878	1.11295	1.06467	1.02095	1.05431	1.47792	2.05584	1.09055	1.28109	1.43998	1.16983		GCTGTTCTGGGTGTCCTTGGAGCTATGGCCATCATTGGAGCTGTGGTGGC
Ribosomal protein S3a	Rps3a	1.00384	1.05987	-2.10371	-1.05962	-1.57414	-1.19066	-1.06422	-1.11461	-1.07315	1.11682	1.09316	1.00791	1.16975	NM_016959.2	CCGGAAGAAGATGATGGAAATCATGACCCGAGAGGTGCAGACTAATGACT	Protein metabolism and modification -> Protein biosynthesis	Nucleic acid binding -> Ribosomal protein	go_component: ribosome [goid 0005840] [evidence IEA]; go_component: intracellular [goid 0005622] [evidence IEA]; go_component: cytosolic ribosome (sensu Eukarya) [goid 0005830] [evidence IEA]; go_component: ribonucleoprotein complex [goid 0030529] [evidence IEA]; go_function: structural constituent of ribosome [goid 0003735] [evidence IEA]; go_process: protein biosynthesis [goid 0006412] [evidenc…
Kinesin family member 3C	Kif3c	1.23584	1.69133	1.9423	1.10335	1.31678	1.42373	1.95217	3.38011	2.52528	2.28531	2.98932	1.99056	1.1695	NM_008445.1	TGAAAAATCAATCCATTCTTTACCACTTGTGTGGCTTGGTCCTTCCTCAC	Intracellular protein traffic -> Other intracellular protein traffic	Cytoskeletal protein -> Microtubule family cytoskeletal protein -> Microtubule binding motor protein	go_component: kinesin complex [goid 0005871] [evidence IEA]; go_component: microtubule associated complex [goid 0005875] [evidence IEA]; go_function: microtubule motor activity [goid 0003777] [evidence IEA]; go_function: ATP binding [goid 0005524] [evidence IEA]; go_function: motor activity [goid 0003774] [evidence IEA]; go_process: microtubule-based process [goid 0007017] [evidence IEA]
record removed	D030051D21	-1.01667	-1.25336	1.00966	-1.31276	-1.10801	-1.08447	-1.61696	1.81431	1.31992	-1.30971	2.01384	1.61326	1.16905	NM_172531.2	TCGTTTCTTTGCTGTGGAATAAACCTCGAGCAGCCAGTTGGCTTTTTACC
DNA cross-link repair 1B, PSO2 homolog (S. cerevisiae)	Dclre1b	-1.28141	-1.36938	-1.19998	-1.63046	1.11788	-1.26706	-1.07191	-1.07099	-1.67659	1.08864	-1.05829	-2.01694	1.16895	NM_133865.1	CAGCAGCTCTTCTGAAGCTTTTCATGAAGTCCTAGTGCCTATGAGACCCG	Nucleoside, nucleotide and nucleic acid metabolism -> DNA metabolism -> DNA repair	Molecular function unclassified	go_component: nucleus [goid 0005634] [evidence ISS] [pmid 10848582]; go_process: nucleotide-excision repair [goid 0006289] [evidence ISS] [pmid 10848582]
Claspin homolog (Xenopus laevis)	Clspn	-1.22761	-2.25065	-1.04297	-1.53021	1.08496	-1.12264	-2.41895	-2.4947	-3.86776	-1.13531	-2.3085	-2.44695	1.16881	NM_175554.3	CCACCAGACAGGACACTCTGTGGACTTCACCACCGGCAGAAAGCTCTCCA	Biological process unclassified	Molecular function unclassified
Cytochrome P450, family 26, subfamily b, polypeptide 1	Cyp26b1	1.82909	3.80693	1.97481	2.22434	-1.23908	1.86716	8.36695	1.11497	1.45677	8.40697	1.06554	1.40851	1.16861	NM_175475.2	CCTCTGTAGATGTGTCTGTTCCGTGTTCGTGTGTCTCGTTGTGGTAGCAT	Electron transport	Oxidoreductase -> Oxygenase
Six transmembrane epithelial antigen of the prostate 1	Steap	1.09321	-1.03052	-1.234	1.15284	-1.15737	-1.11272	2.74573	2.50671	1.76598	1.60057	1.77252	1.0183	1.16858	NM_027399.1	GCCTGGAATAAATGGGTAGATGTCAGTCAATTTGTATGGTACATGCCTCC	Biological process unclassified	Molecular function unclassified	go_component: integral to membrane [goid 0016021] [evidence IEA]
RIKEN cDNA 6720460F02 gene	6720460F02Rik	-1.06118	-1.82537	-1.32387	-1.94917	-1.56231	-1.13549	-2.2921	-1.38569	-2.36994	-2.28432	-1.69763	-3.02066	1.16846	NM_144526.2	GGAGCCTACTTATCTTCTCCATGTAGGGGCACTAGCGTGCCTGGAGGGGA	Biological process unclassified	Molecular function unclassified
Mitochondrial ribosomal protein L47	4833424P18Rik	-1.23811	-1.20079	1.10758	-1.2589	-1.06582	-1.33115	1.21231	2.2878	1.46758	1.00121	1.90406	1.22833	1.16816	NM_029017	GGTCAAGAAAAGCCCAGACCCGGTGCTTGGAGAAGGGACATCTTTGGACG	Biological process unclassified	Nucleic acid binding -> Ribosomal protein
Histocompatibility 2, T region locus 22	H2-T22	1.08485	1.02838	-1.00814	1.09563	-1.18116	1.15003	1.03361	2.78975	2.69178	-1.06798	1.48558	1.4195	1.16789	NM_010397.2	TCCTCAGGGCCGCTGTGGTCTGCGCCCTTCTCCTGCAGCTGGATGCCAGA	Immunity and defense -> T-cell mediated immunity -> MHCI-mediated immunity	Defense/immunity protein -> Major histocompatibility complex antigen	go_component: integral to membrane [goid 0016021] [evidence IEA]; go_process: defense response [goid 0006952] [evidence IEA]
Hemopexin	Hpxn	-1.01594	2.01796	1.72752	1.54931	-1.12042	1.11342	1.12329	-1.08269	-1.02926	1.1826	-1.02191	-1.0066	1.16754	NM_017371.1	CACTGGCCTCAGGGTCCTTCAACAGTAGATGCTGCCTTTTCCTGGGATGA	Coenzyme and prosthetic group metabolism -> Vitamin/cofactor transport;Transport -> Vitamin/cofactor transport;Coenzyme and prosthetic group metabolism -> Other coenzyme and prosthetic group metabolism	Transfer/carrier protein -> Other transfer/carrier protein	go_component: extracellular space [goid 0005615] [evidence TAS] [pmid 12466851]; go_process: transport [goid 0006810] [evidence ISS] [pmid 12466851]; go_process: acute-phase response [goid 0006953] [evidence ISS] [pmid 12466851]
GTP cyclohydrolase I feedback regulator	2010323F13Rik	1.18652	1.12192	-1.3835	1.27463	-1.01682	1.15879	-1.11514	-2.4126	-2.69285	-1.04701	-1.79985	-2.18327	1.16716	NM_177157.2	TCGGATCCGGAGCTGATGCAGCACCTGGGGGCCTCCAAGAGAAGTGTCTT	Biological process unclassified	Molecular function unclassified
Zinc finger, C3HC type 1	Nipa	-1.05677	1.08821	1.36613	-1.01641	1.07756	-1.08345	1.44589	2.27245	1.84188	1.45012	2.15375	1.56471	1.16709	NM_172735.1	TTCCGTCAGGGGACTGCAGGGTTAGAACACCCATTCAGCGGCTTTGGTTC	Biological process unclassified	Molecular function unclassified	go_component: nucleus [goid 0005634] [evidence IDA] [pmid 12748172]; go_function: protein binding [goid 0005515] [evidence IPI] [pmid 12748172]; go_process: anti-apoptosis [goid 0006916] [evidence IDA] [pmid 12748172]
Stanniocalcin 2	Stc2	1.62133	-1.32219	-1.74663	-1.63078	-1.33586	-1.28362	2.35134	1.22727	-1.32852	1.78662	1.3852	-1.44682	1.16681	NM_011491.3	GTGCATGGGATCTAGTGTTTCAGAGCTGCTGGAGGGGACATGGATGGTAC	Phosphate metabolism -> Regulation of phosphate metabolism;Signal transduction -> Cell surface receptor mediated signal transduction;Homeostasis -> Calcium ion homeostasis	Signaling molecule -> Peptide hormone	go_component: cellular_component unknown [goid 0008372] [evidence ND]; go_component: extracellular [goid 0005576] [evidence IEA]; go_component: extracellular space [goid 0005615] [evidence TAS] [pmid 12466851]; go_function: molecular_function unknown [goid 0005554] [evidence ND]; go_function: hormone activity [goid 0005179] [evidence IEA]; go_process: biological_process unknown [goid 0000004] [ev…
SYF2 homolog, RNA splicing factor (S. cerevisiae)	Gcipip	1.93485	4.55143	3.72871	2.18873	1.44015	1.44481	-1.0594	1.69273	1.863	-1.04955	1.90631	2.13274	1.16681	NM_026780.1	CTTAAACCTCGGGAGCAGCGCAGAAGCTGGGAACGGTCGGTCGGAGGCTT	Biological process unclassified	Molecular function unclassified	go_component: nucleus [goid 0005634] [evidence IDA] [pmid 12437976]; go_function: protein binding [goid 0005515] [evidence TAS] [pmid 12437976]
Pantothenate kinase 3	Pank3	1.07164	-1.08629	1.05817	-1.06346	-1.05934	-1.05566	2.27046	-1.17308	-1.20864	2.41296	-1.12546	1.04134	1.16675	NM_145962.1	CTGAAGTTTTTGCGCATATTTGGTGGCGCTACACTTTCTTTATCTCATGC	Coenzyme and prosthetic group metabolism -> Coenzyme metabolism	Kinase -> Other kinase	go_component: cellular_component unknown [goid 0008372] [evidence ND]; go_function: molecular_function unknown [goid 0005554] [evidence ND]; go_function: ATP binding [goid 0005524] [evidence IEA]; go_function: kinase activity [goid 0016301] [evidence IEA]; go_function: transferase activity [goid 0016740] [evidence IEA]; go_process: biological_process unknown [goid 0000004] [evidence ND]; go_proce…
Sema domain, immunoglobulin domain (Ig), short basic domain, secreted, (semaphorin) 3A	Sema3a	1.13035	-1.48996	-2.69763	-1.75101	-1.56934	-1.41587	-2.02549	-4.49008	-2.78607	-1.699	-2.68067	-1.53978	1.16672	NM_009152.2	CCATACAAGTGATGCGGTGGCTTATGTACTACTTAAGGGCAGAGAGGGTG	Signal transduction -> Cell communication;Developmental processes -> Ectoderm development -> Neurogenesis;Developmental processes -> Mesoderm development -> Angiogenesis;Developmental processes -> Mesoderm development -> Heart development	Signaling molecule -> Membrane-bound signaling molecule	go_component: extracellular space [goid 0005615] [evidence TAS] [pmid 12466851]; go_process: development [goid 0007275] [evidence IEA]; go_process: neurogenesis [goid 0007399] [evidence IEA]
RIKEN cDNA 2310016C16 gene	2310016C16Rik	-1.33371	-1.55267	1.09822	-1.17594	1.15945	1.25125	-3.2801	-1.66668	-1.0928	-2.02275	-1.50206	-1.15501	1.16664	NM_027127.1	CACAAGGAGTTCGGGCCCTATCACTTCAACGTCCTGGCTTTTCCGTGCAA	Lipid, fatty acid and steroid metabolism -> Steroid metabolism;Immunity and defense -> Stress response;Immunity and defense -> Detoxification;Immunity and defense -> Antioxidation and free radical removal	Oxidoreductase -> Peroxidase	go_component: integral to membrane [goid 0016021] [evidence TAS] [pmid 12466851]; go_function: peroxidase activity [goid 0004601] [evidence ISS] [pmid 12466851]; go_function: glutathione peroxidase activity [goid 0004602] [evidence ISS] [pmid 12466851]; go_process: peroxidase reaction [goid 0006804] [evidence ISS] [pmid 12466851]
CDC42 effector protein (Rho GTPase binding) 3	Cdc42ep3	1.04958	-2.1103	-1.52078	-1.94449	-2.11905	-1.34209	1.56533	-1.05498	-1.00219	1.10271	1.55715	1.35291	1.16542	NM_026514.1	CAGCGAAGTCTCCAGCGTTATGATTTTACTCTTTGCATATTCGAGCAACC	Cell structure and motility	Molecular function unclassified	go_function: protein binding [goid 0005515] [evidence IPI] [pmid 10490598]
Protease (prosome, macropain) 26S subunit, ATPase 5	Psmc5	-1.24244	-1.02338	-1.0146	-1.08137	1.21288	-1.04712	1.3557	2.43726	2.01224	1.1731	2.25393	1.8458	1.16538	NM_008950.1	GGCTCATCATACAGACTGTACCTTTATTCGTGTCTCTGGCTCTGAACTGG	Protein metabolism and modification -> Proteolysis	Hydrolase -> Other hydrolase	go_component: transcription factor TFIIH complex [goid 0005675] [evidence ISS] [pmid 9173976]; go_component: proteasome complex (sensu Eukarya) [goid 0000502] [evidence ISS] [pmid 12466851]; go_component: 26S proteasome [goid 0005837] [evidence ISS] [pmid 12466851]; go_function: transcription factor binding [goid 0008134] [evidence ISS] [pmid 9173976]; go_function: protein binding [goid 0005515] …
Myeloid differentiation primary response gene 88	Myd88	-1.20547	-1.07795	-1.02963	-1.27049	-1.12999	-1.1983	2.37421	2.42457	2.0505	1.33443	1.44453	1.2862	1.16538	NM_010851	GCATTCTAAAGCAACCTGTGTCAAGTGTAAACCTCCTCCACCTGTGTTAG	Signal transduction -> Intracellular signaling cascade -> NF-kappaB cascade;Immunity and defense -> Other immune and defense	Select regulatory molecule -> Kinase modulator -> Kinase activator	go_component: cytoplasm [goid 0005737] [evidence TAS] [pmid 10465784]; go_component: membrane [goid 0016020] [evidence IEA]; go_function: transmembrane receptor activity [goid 0004888] [evidence IEA]; go_process: immune response [goid 0006955] [evidence TAS] [pmid 11526399]; go_process: inflammatory response [goid 0006954] [evidence IEA]; go_process: signal transduction [goid 0007165] [evidence I…
Gem (nuclear organelle) associated protein 4	Gemin4	-1.30732	-1.95071	-1.04698	-2.30461	1.03163	-1.46668	-2.43488	-1.76968	-2.17683	-1.85609	-1.53232	-1.86484	1.16477	NM_177367.2	GACCTGTTGAGGGCAGAACAAAACTATGCCTCCGTCCACCGTGGTGTTTC	Biological process unclassified	Molecular function unclassified
RNA binding motif, single stranded interacting protein	Rbms3	1.30704	-1.01898	-2.44955	-1.06523	-1.52482	-1.32756	-1.00858	-2.2653	-1.93352	-1.04758	-2.10552	-1.32769	1.16423	NM_178660.2	GAGCGTGGTTGCTAGCGAAAGCGTCAGTGCTTTTTATCTGCAGTTTTTTC	Nucleoside, nucleotide and nucleic acid metabolism -> DNA metabolism -> DNA replication;Cell cycle -> DNA replication;Nucleoside, nucleotide and nucleic acid metabolism -> DNA metabolism -> DNA replication;Cell cycle -> DNA replication	Nucleic acid binding -> Single-stranded DNA-binding protein;Nucleic acid binding -> Replication origin binding protein
LSM3 homolog, U6 small nuclear RNA associated (S. cerevisiae)	Lsm3	-1.24918	-1.26362	-2.96644	-1.07063	-1.06394	-1.26321	-1.45826	-1.44725	-2.59179	-1.23499	-1.34817	-2.23902	1.16331	NM_026309.1	CCCAGAGAGAGACGCTCACACGAATCCTGATAGTCAGAAATGACCCCAGG	Nucleoside, nucleotide and nucleic acid metabolism -> Pre-mRNA processing -> mRNA splicing	Nucleic acid binding -> mRNA processing factor -> mRNA splicing factor
TAF15 RNA polymerase II, TATA box binding protein (TBP)-associated factor	Taf15	1.87103	3.4026	1.09947	2.04125	-1.30166	-1.13071	1.53935	-1.06343	-1.18034	1.57304	1.40055	-1.12544	1.16298	NM_027427.1	CTTTGTCTCTGACATGATCCGTGGGGAATTGTCAGAGTGTGCCTGCTGCT	Neuronal activities;Oncogenesis	Transcription factor -> Other transcription factor;Nucleic acid binding -> mRNA processing factor -> mRNA splicing factor;Nucleic acid binding -> Other DNA-binding protein	go_component: cellular_component unknown [goid 0008372] [evidence ND]; go_function: molecular_function unknown [goid 0005554] [evidence ND]; go_function: nucleic acid binding [goid 0003676] [evidence ISS] [pmid 12466851]; go_process: biological_process unknown [goid 0000004] [evidence ND]
Solute carrier family 46, member 3	1200006F02Rik	-1.10231	-1.24484	2.17232	-1.35735	1.30507	1.02097	-1.43918	1.24496	1.32499	-1.13045	1.60241	1.63118	1.16285	NM_027872.1	GACAGTCGGCAGCAATGCACACGTCCCTATGCAGTGAGCACACATCAGAC	Transport -> Small molecule transport	Molecular function unclassified	go_component: extracellular space [goid 0005615] [evidence TAS] [pmid 12466851]; go_component: integral to membrane [goid 0016021] [evidence TAS] [pmid 12466851]
Glycoprotein (transmembrane) nmb	Gpnmb	1.29652	1.2111	1.65701	1.10621	-1.16368	1.14956	1.32619	1.41469	3.78144	1.30391	1.18711	2.21797	1.16152	NM_053110.2	CCTGAGCTCCTGACAAAATTATAATGGGCCCGGGCTTTGTGTATGGTGCG	Biological process unclassified	Molecular function unclassified	go_component: cytoplasmic vesicle [goid 0016023] [evidence IDA]; go_component: extracellular space [goid 0005615] [evidence TAS] [pmid 12466851]; go_component: integral to membrane [goid 0016021] [evidence TAS] [pmid 12466851]; go_component: integral to plasma membrane [goid 0005887] [evidence IDA] [pmid 11114299]; go_function: heparin binding [goid 0008201] [evidence IDA] [pmid 11114299]; go_fun…
record removed	Dst	1.21605	1.511	3.36466	1.39388	2.97664	1.20538	-1.11043	-1.07831	-1.24056	-1.21771	-1.00434	-1.33926	1.16113	NM_010081.1	GGCCCTTCACGTCGGTATCATTGATGTCCTCATCGCCACCAGACTCAAAG			go_component: kinesin complex [goid 0005871] [evidence IEA]; go_component: cytoskeleton [goid 0005856] [evidence IEA]; go_component: hemidesmosome [goid 0030056] [evidence IDA] [pmid 8707838]; go_function: actin binding [goid 0003779] [evidence IEA]; go_function: structural molecule activity [goid 0005198] [evidence IEA]; go_function: calcium ion binding [goid 0005509] [evidence ISS] [pmid 124668…
LSM12 homolog (S. cerevisiae)	2600001B17Rik	-1.134	-1.24237	-1.23282	-1.09299	1.13146	-1.07527	-1.05429	-1.4485	-1.7419	-1.12346	-1.72017	-2.177	1.16085	NM_172947.1	AAGATGGCGGCACCTCCGGGCGAGTACTTCAGCGTTGGGAGCCAGGTGTC	Biological process unclassified	Molecular function unclassified
Interleukin-1 receptor-associated kinase 2	Irak2	-1.24199	-1.57594	1.05651	-1.542	-1.25701	-1.1597	-1.47464	1.77943	2.00746	-1.10014	1.67756	1.75653	1.16037	NM_172161.2	CCCACTTCTTAAAAGACCTACAGCCGGTGTCTCCGCAAGTTCTCAAGTTC	Protein metabolism and modification -> Protein modification -> Protein phosphorylation;Signal transduction -> Cell surface receptor mediated signal transduction -> Receptor protein serine/threonine kinase signaling pathway;Immunity and defense -> Other immune and defense;Non-vertebrate process	Receptor -> Protein kinase receptor -> Serine/threonine protein kinase receptor;Kinase -> Protein kinase -> Serine/threonine protein kinase receptor	go_component: cellular_component unknown [goid 0008372] [evidence ND]; go_function: protein-tyrosine kinase activity [goid 0004713] [evidence ISS] [pmid 12466851]; go_function: apoptosis regulator activity [goid 0016329] [evidence ISS] [pmid 12819136]; go_function: protein kinase activity [goid 0004672] [evidence ISS] [pmid 12466851]; go_function: protein serine/threonine kinase activity [goid 00…
Isocitrate dehydrogenase 2 (NADP+), mitochondrial	Idh2	1.015	-1.3506	-2.0127	1.01838	-1.86721	-1.17726	-1.41462	-1.78713	-1.4334	-1.00501	-1.69864	-1.44502	1.16011	NM_173011.1	CAGTGTTCTGCATACTGTAATTTATATTGCTCTGGAATCACATGGTGCCA	Carbohydrate metabolism -> Tricarboxylic acid pathway	Oxidoreductase -> Dehydrogenase	go_component: mitochondrion [goid 0005739] [evidence IEA]; go_function: isocitrate dehydrogenase (NADP) activity [goid 0004450] [evidence IEA]; go_function: oxidoreductase activity [goid 0016491] [evidence IEA]; go_process: glyoxylate cycle [goid 0006097] [evidence IEA]; go_process: metabolism [goid 0008152] [evidence IEA]; go_process: tricarboxylic acid cycle [goid 0006099] [evidence IEA]; go_pr…
Cofilin 1, non-muscle	Cfl1	-1.14133	1.08983	-1.52456	-1.06166	-2.27279	-1.62412	1.35649	-1.17586	-1.16833	1.2352	-1.02241	-1.2871	1.15921	NM_007687.2	GGGTGATGCAAATCCCAGAAGCATGGGCCTATCGCCACTTAAAGGAGCCG	Cell structure and motility -> Cell structure	Cytoskeletal protein -> Actin family cytoskeletal protein -> Non-motor actin binding protein	go_component: intracellular [goid 0005622] [evidence IEA]; go_component: cytoskeleton [goid 0005856] [evidence IEA]; go_component: nucleus [goid 0005634] [evidence IEA]; go_function: actin binding [goid 0003779] [evidence IEA]
Ring finger protein 31	Rnf31	-1.06993	-1.18195	1.20287	-1.17525	1.09292	1.10965	-1.21088	2.005	2.0991	-1.19321	1.39853	1.49146	1.1591	NM_194346.2	CCTCATCAATGCCCATTCACTGGACCCAGCTACCTTGTATGAAGTGGAGG	Protein metabolism and modification -> Other protein metabolism	Ligase -> Ubiquitin-protein ligase	go_function: ligase activity [goid 0016874] [evidence IEA]
BTB and CNC homology 1	Bach1	-1.06682	1.66805	1.00089	1.66183	-1.09501	1.02088	2.17709	1.48272	1.49202	2.09452	-1.20104	-1.67016	1.15907	NM_007520.1	GGCTGTCGATCATCTCATTGCAGGTCGTTGATGACCATGAGGGCATTGGA	Nucleoside, nucleotide and nucleic acid metabolism -> mRNA transcription -> mRNA transcription regulation	Transcription factor -> Other transcription factor;Nucleic acid binding	go_component: nucleus [goid 0005634] [evidence IDA] [pmid 8887638]; go_function: protein binding [goid 0005515] [evidence IPI] [pmid 8887638]; go_function: DNA binding [goid 0003677] [evidence IDA] [pmid 8887638]; go_function: transcription factor activity [goid 0003700] [evidence IDA] [pmid 8887638]; go_function: translation regulator activity [goid 0045182] [evidence IEA]; go_process: regulatio…
KRR1, small subunit (SSU) processome component, homolog (yeast)	Hrb2	1.68609	3.61536	1.02045	1.20597	-1.14028	-1.00881	1.07663	-1.24503	-1.09206	1.06175	-1.22567	-1.10087	1.159	NM_178610.2	GTTAGTACAGGGGCCAATGAGTGTCACGTGAATCCTGTGTTTATGAACTT	Nucleoside, nucleotide and nucleic acid metabolism	Nucleic acid binding -> Other RNA-binding protein	go_function: nucleic acid binding [goid 0003676] [evidence ISS] [pmid 12466851]
Transferrin receptor	Tfrc	-1.61098	-1.5951	-1.43227	-1.28821	-1.26088	-1.7193	1.44354	1.14062	1.29065	-1.10496	-2.49417	-2.01558	1.15892	NM_011638.3	CACTAGGCTCTCAGGGTCTTGGCACCACTCGCCCAAGTTATATCCACCAG	Transport -> Ion transport	Receptor -> Other receptor	go_component: integral to membrane [goid 0016021] [evidence IEA]; go_component: endosome [goid 0005768] [evidence TAS] [pmid 10192390]; go_component: plasma membrane [goid 0005886] [evidence TAS] [pmid 10192390]; go_function: transferrin receptor activity [goid 0004998] [evidence TAS] [pmid 10192390]; go_function: peptidase activity [goid 0008233] [evidence IEA]; go_function: receptor activity [g…
Vitamin K epoxide reductase complex, subunit 1	Vkorc1	1.13275	1.13889	1.23169	1.20905	1.16239	1.27558	-1.24121	-2.42847	-1.4131	-1.25491	-1.78288	-1.25049	1.15887	NM_178600.2	GTCCGTCGCTGGTTCCGTGTACCTGGCCTGGATCCTGTTCTTTGTGTTAT	Coenzyme and prosthetic group metabolism -> Vitamin metabolism	Oxidoreductase -> Other oxidoreductase
record removed	D8Ertd354e	1.07492	1.15239	2.11505	-1.24484	1.33856	1.00015	-1.08198	1.12579	1.47925	1.03623	1.70468	2.54954	1.15876	NM_133970	GAAAACTGACTTTCCACGTGTATGCGCATGCCGACCGTACCGCCGTGGTT			go_component: integral to membrane [goid 0016021] [evidence TAS] [pmid 12466851]
Sorting nexing 24	Snx24	1.15119	-1.12592	-1.4641	-1.33242	-2.06662	-1.32351	1.1541	-1.3273	1.07108	1.68262	-1.03016	1.23372	1.15816	NM_029394.2	GGGGTAGAGTGCGTATGTCCTACCTGTGTGTAAATGCTGATGAACAGCCT	Biological process unclassified	Molecular function unclassified
Protein-tyrosine sulfotransferase 1	Tpst1	1.00014	-1.26844	-1.28499	-1.11726	-1.14047	-1.17757	-1.13602	-1.83607	-2.26801	-1.1116	-2.10719	-2.06563	1.15812	NM_013837.1	GGACACAGTTCTGTCACAGCTCCTCTTGTCCTTGTCTTTCCTTCCCAGGT	Protein metabolism and modification -> Protein modification	Transferase -> Other transferase	go_component: integral to membrane [goid 0016021] [evidence IEA]; go_component: extracellular space [goid 0005615] [evidence TAS] [pmid 12466851]; go_function: sulfotransferase activity [goid 0008146] [evidence IEA]; go_function: transferase activity [goid 0016740] [evidence IEA]
UDP-N-acetylglucosamine pyrophosphorylase 1	Uap1	1.06825	1.17986	-1.04623	-1.00955	-1.22	-1.22288	1.56368	-1.26862	-1.52417	2.3538	1.07156	-1.18002	1.15803	NM_133806.2	GGGCCACATAGGGAGCCGTTGTTTTGGTAGATCAATTGTGAACCTGTGGG	Protein metabolism and modification -> Protein modification -> Protein glycosylation	Transferase -> Nucleotidyltransferase	go_function: UDP-N-acetylglucosamine diphosphorylase activity [goid 0003977] [evidence ISS] [pmid 12466851]; go_function: transferase activity [goid 0016740] [evidence ISS] [pmid 12466851]; go_function: nucleotidyltransferase activity [goid 0016779] [evidence ISS] [pmid 12466851]; go_process: UDP-N-acetylglucosamine biosynthesis [goid 0006048] [evidence ISS] [pmid 12466851]; go_process: metabolis…
MAD2 (mitotic arrest deficient, homolog)-like 1 (yeast)	Mad2l1	-1.05236	-1.4864	-1.09183	-1.15291	-1.3056	-1.03765	-1.43125	-1.3332	-2.25479	-1.30248	-1.22171	-2.00782	1.15724	NM_019499	AAGTTTTTCTACCTACAGTGACCATTGTTAAAGGAATCCATCCCACAGTG	Cell cycle -> Mitosis -> Chromosome segregation	Molecular function unclassified	go_component: kinetochore [goid 0000776] [evidence IDA] [pmid 10964468]; go_component: nucleus [goid 0005634] [evidence IEA]; go_component: spindle pole body [goid 0005816] [evidence IDA] [pmid 10964468]; go_component: kinetochore [goid 0005699] [evidence IDA] [pmid 10964468]; go_function: molecular_function unknown [goid 0005554] [evidence ND]; go_process: mitotic chromosome segregation [goid 00…
Chemokine (C-X-C motif) ligand 1	Cxcl1	-1.59957	3.46399	1.01055	-1.8077	-2.33193	-2.75693	31.254	1.02295	-1.26863	42.8667	1.20859	-1.22884	1.15703	NM_008176.1	CCCTGTTTCTCCTGGTCTCGTCTCGCTCGGGACAGAGACGTTCAAAGGAC	Signal transduction -> Cell surface receptor mediated signal transduction -> Cytokine and chemokine mediated signaling pathway;Signal transduction -> Intracellular signaling cascade -> Calcium mediated signaling;Signal transduction -> Intracellular signaling cascade -> NF-kappaB cascade;Signal transduction -> Cell communication -> Ligand-mediated signaling;Immunity and defense -> T-cell mediated …	Signaling molecule -> Chemokine	go_component: extracellular [goid 0005576] [evidence IEA]; go_component: intracellular [goid 0005622] [evidence IEA]; go_component: extracellular space [goid 0005615] [evidence TAS] [pmid 12466851]; go_function: chemokine activity [goid 0008009] [evidence IEA]; go_function: cytokine activity [goid 0005125] [evidence IEA]; go_function: growth factor activity [goid 0008083] [evidence IEA]; go_proce…
Cadherin-like 26	Gm1010	-1.12257	-1.57583	-1.37304	-1.17566	-1.10472	-1.18592	-1.26746	-1.88315	-1.88476	-1.27513	-2.19107	-1.66779	1.15698	NM_198656.1	GCCACCAGACACTGATTGTGTATAACGAGGAAAGCAAAGTCCCTTCAGCC	Signal transduction -> Cell communication -> Cell adhesion-mediated signaling;Cell adhesion	Cell adhesion molecule -> Cadherin;Cell junction protein -> Other cell junction protein
Shugoshin-like 1 (S. pombe)	Sgol1	1.11472	-1.20177	-1.03663	-1.55897	-1.25877	-1.20271	-2.1108	-1.19318	-2.06549	-1.48989	-1.34975	-2.0229	1.15672	NM_028232.1	GTGGTCAGTCTACAGTGTAAATAAAGGTGTGAATAAAGGGGCTTCTGGCT	Biological process unclassified	Molecular function unclassified
Interferon induced transmembrane protein 5	Ifitm5	1.16635	1.69589	1.18953	2.237	1.17207	1.05775	1.15554	1.01979	1.23357	1.24658	1.09263	1.15031	1.15642	NM_053088	GCCAAAGACTCTGCGGCTTTCTTCAGCACCAAGTTTGATGAGGAGGACTA	Immunity and defense;Cell proliferation and differentiation	Miscellaneous function -> Other miscellaneous function protein	go_component: integral to membrane [goid 0016021] [evidence TAS] [pmid 11106657]; go_function: molecular_function unknown [goid 0005554] [evidence ND]; go_process: development [goid 0007275] [evidence TAS] [pmid 11106657]
Mevalonate (diphospho) decarboxylase	Mvd	1.27408	-1.45267	-2.25622	-1.00915	-1.74611	-1.6055	1.20541	-1.25529	-1.41908	1.51398	-1.11277	-1.34804	1.15602	NM_138656.1	CTCTCAAGTGCCTCCGGTTCCCCGCTGGTTTCTGAAGGGCTAGCTGACCC	Lipid, fatty acid and steroid metabolism -> Steroid metabolism -> Cholesterol metabolism	Lyase -> Decarboxylase	go_function: diphosphomevalonate decarboxylase activity [goid 0004163] [evidence ISS] [pmid 12466851]; go_function: lyase activity [goid 0016829] [evidence ISS] [pmid 12466851]; go_function: ATP binding [goid 0005524] [evidence ISS] [pmid 12466851]; go_function: kinase activity [goid 0016301] [evidence IEA]; go_process: cholesterol biosynthesis [goid 0006695] [evidence ISS] [pmid 12466851]; go_pr…
	Sif1	2.18283	2.01648	1.25256	1.43645	1.06932	1.00912	-1.04982	-1.03082	1.02789	1.01826	-1.00227	-1.04451	1.15576		CAGATTGGTGCTCACAACCATCCGTAACAAGATCTGACTCCCTCTTCTGG
record removed	2900001A12Rik	2.30456	3.88634	1.28564	2.09363	1.00167	-1.14361	-1.00196	-1.07765	-1.03006	1.19298	1.02839	1.25172	1.15544	NM_025971.1	GTCCTTTTGGGTTTTTAACCTCTGCTGTTTGAGACCTTGTGCTCTTTAAT
RIKEN cDNA 5730494M16 gene	5730494M16Rik	-1.24683	-1.30647	-1.18454	-1.25368	1.25607	-1.11839	-1.48043	-1.56952	-2.05407	-1.39218	-1.49883	-1.64763	1.15542	NM_001004361.1	CTGTACCCAATCCTTAACTTCTTAGCAGTAATTAGAGAGGTCACCCTCCC	Biological process unclassified	Molecular function unclassified	go_component: cellular component unknown [goid 0008372] [evidence ND]; go_function: molecular function unknown [goid 0005554] [evidence ND]; go_process: biological process unknown [goid 0000004] [evidence ND]
Histone cluster 1, H2bh	Hist1h2bh	1.206	1.68941	1.09857	1.61502	1.66187	1.30069	-1.35122	-2.12987	-1.98421	-1.22075	-1.40372	-1.31682	1.15513	NM_178197.1	AAGTCCGCTCCTGCCCCGAAGAAGGGCTCCAAGAAGGCCCTGACCAAGGC	Biological process unclassified	Molecular function unclassified	go_component: chromosome [goid 0005694] [evidence IEA]; go_component: nucleus [goid 0005634] [evidence IEA]; go_component: nucleosome [goid 0000786] [evidence IEA]; go_function: DNA binding [goid 0003677] [evidence IEA]; go_process: chromosome organization and biogenesis (sensu Eukarya) [goid 0007001] [evidence IEA]
LIM and senescent cell antigen like domains 2	Lims2	1.14033	1.73187	1.12853	-1.05038	-1.38649	-1.19378	1.36836	1.49042	2.70179	1.14633	1.05329	1.29184	1.15508	NM_144862.1	CAGCCCTCAGCAAAGCCTGGTGTGTGAACTGCTTTTCCTGTTCCACCTGC	Signal transduction -> Cell surface receptor mediated signal transduction -> Other receptor mediated signaling pathway;Cell structure and motility -> Cell motility	Miscellaneous function -> Structural protein	go_component: focal adhesion [goid 0005925] [evidence IDA] [pmid 12651156]; go_function: molecular_function unknown [goid 0005554] [evidence ND]; go_process: biological_process unknown [goid 0000004] [evidence ND]
record removed	2010107H07Rik	-1.18088	-1.22369	1.75413	-1.00429	1.46272	1.14301	-1.76753	-2.03641	1.13163	-1.68173	-1.86545	1.2498	1.155	XM_354800.1	GAGTGCCCGGCAAGCAGCGATTCGGCATCTACAGATTCCTGCCCTTCTTT
Forkhead box D4	Foxd4	1.21663	2.41422	1.42656	1.03541	-1.05061	-1.08073	-1.0547	-1.03923	-1.08309	1.02303	-1.01513	-1.0028	1.15493	NM_008022.1	GGCGACTGCGACTGCGAATGCGTACATGCTCCGAAACCCGTAGGTAATAC	Carbohydrate metabolism;Nucleoside, nucleotide and nucleic acid metabolism -> mRNA transcription -> mRNA transcription regulation;Signal transduction -> Cell surface receptor mediated signal transduction -> Other receptor mediated signaling pathway;Signal transduction -> Cell communication;Sensory perception -> Vision;Developmental processes -> Embryogenesis;Developmental processes -> Anterior/po…	Transcription factor -> Other transcription factor;Nucleic acid binding	go_component: nucleus [goid 0005634] [evidence IEA]; go_component: transcription factor complex [goid 0005667] [evidence IEA]; go_function: DNA binding [goid 0003677] [evidence IEA]; go_function: transcription factor activity [goid 0003700] [evidence IEA]; go_process: regulation of transcription, DNA-dependent [goid 0006355] [evidence IEA]
NAD(P) dependent steroid dehydrogenase-like	Nsdhl	1.187	-1.29328	-2.08469	1.00519	-1.89614	-1.44973	1.87419	-1.28752	-1.43863	2.01066	-1.04065	-1.5682	1.15489	NM_010941.3	GCCATAATGGAACAAGCTGTTCATGGTGAATCAAAGCGAGGCCAGGTCAC	Lipid, fatty acid and steroid metabolism -> Steroid metabolism -> Cholesterol metabolism	Lyase -> Dehydratase;Isomerase -> Epimerase/racemase	go_component: integral to membrane [goid 0016021] [evidence TAS] [pmid 12466851]; go_function: 3-beta-hydroxy-delta5-steroid dehydrogenase activity [goid 0003854] [evidence IEA]; go_function: oxidoreductase activity [goid 0016491] [evidence IEA]; go_process: cholesterol biosynthesis [goid 0006695] [evidence IEA]; go_process: steroid biosynthesis [goid 0006694] [evidence IEA]; go_process: choleste…
Toll interacting protein	Tollip	-1.02976	1.06811	1.21426	-1.07191	-1.01555	-1.1018	2.13742	1.35588	1.45936	1.52255	1.062	1.11817	1.15474	NM_023764.2	TGCCCTCGCCCTCCCAGGCCACCCTTTACAGACACTGGTATCATCTGGTA	Biological process unclassified	Molecular function unclassified	go_function: signal transducer activity [goid 0004871] [evidence IDA] [pmid 10854325]; go_process: inflammatory response [goid 0006954] [evidence IEA]; go_process: immune response [goid 0006955] [evidence IEA]
Dual specificity phosphatase 4	Dusp4	-1.1313	2.02568	2.85633	1.24358	2.21725	1.67059	-1.33198	1.16766	1.81689	-1.16844	1.18131	1.6207	1.15471	NM_176933.3	TGGGTGCCGTTCAGATTTTCCTGCCGTGAATCATTTGGTAAGGCCAGATC	Protein metabolism and modification -> Protein modification -> Protein phosphorylation;Signal transduction -> Intracellular signaling cascade -> MAPKKK cascade;Signal transduction -> Intracellular signaling cascade -> JNK cascade;Developmental processes -> Mesoderm development -> Muscle development;Cell cycle -> Cell cycle control	Select regulatory molecule -> Kinase modulator -> Kinase inhibitor;Phosphatase -> Protein phosphatase	go_component: nucleus [goid 0005634] [evidence ISS] [pmid 12466851]; go_function: protein serine/threonine phosphatase activity [goid 0004722] [evidence ISS] [pmid 12466851]; go_function: protein tyrosine/serine/threonine phosphatase activity [goid 0008138] [evidence ISS] [pmid 12466851]; go_function: protein phosphatase type 1 activity [goid 0000163] [evidence ISS] [pmid 12466851]; go_function: …
Chromobox homolog 7	Cbx7	1.46086	-1.16719	1.41338	-1.01509	1.25438	1.71779	-2.56407	-1.49489	1.58355	-2.28112	-1.38262	1.69398	1.15436	NM_144811.2	GCGCAAGACCGCTTCCTTTGCACACAGAATGAGCTACGAGCTTTGTTCAG	Nucleoside, nucleotide and nucleic acid metabolism -> mRNA transcription -> mRNA transcription regulation	Nucleic acid binding -> Chromatin/chromatin-binding protein
Chloride channel 3	Clcn3	1.34369	1.21847	-2.49975	1.25532	-1.10463	1.14333	1.34088	1.48616	1.44689	1.23733	1.24963	1.18881	1.1543	NM_173876.1	GGAGATTGTGGTAGACATCTTTCGAAAGCTTGGTCTGAGGCAGTGCCTTG	Transport -> Ion transport -> Anion transport	Ion channel -> Anion channel	go_component: integral to membrane [goid 0016021] [evidence TAS] [pmid 12466851]; go_component: membrane [goid 0016020] [evidence IEA]; go_function: ion channel activity [goid 0005216] [evidence IEA]; go_function: voltage-gated ion channel activity [goid 0005244] [evidence IEA]; go_function: voltage-gated chloride channel activity [goid 0005247] [evidence IEA]; go_process: chloride transport [goi…
[truncated: 1,491 more rows]
