# Supplementary material for: Systemic Analysis of Heat Shock Response Induced by Heat Shock and a Proteasome Inhibitor MG132
Source: PLoS One. 2011 Jun 30;6(6):e20252. doi: 10.1371/journal.pone.0020252 (PMC3127947; doi:10.1371/journal.pone.0020252)
Supplement: Data Set S3 — Genes in Figure 4 are listed with their fold changes. Genes were grouped into three groups based on their functions: (a) those up-regulated by both heat shock and MG132; (b) those up-regulated only by heat shock, and (c) those up-regulated only by MG132. (XLSX) [file pone.0020252.s021.xlsx]

## Sheet: Sheet1 (2)
					Heat shock								MG132
					RIF-1				TR				RIF-1				TR
		Definition	Transcript	Symbol	RH1	RH2	RH3	RH4	TH1	TH2	TH3	TH4	RM1	RM2	RM3	RM4	TM1	TM2	TM3	TM4	T/R
					control	4h	12h	24h	control	4h	12h	24h	control	2.5h	8h	18h	control	2.5h	8h	18h
(a) heat shock and MG132	Chaperone
		heat shock protein 8 (Hspa8), mRNA.	NM_031165	Hspa8	1	-1.39118	1.52864	-5.82807	1	1.20328	-7.21529	-2.41327	1	2.28846	2.28046	1.69684	1	1.7281	1.66879	1.00226	1.80835
		heat shock protein 1 (Hspb1), mRNA.	NM_013560.1	Hspb1	1	10	10	10	1	1.59373	1.59362	1.1169	1	10	10	9.4847	1	1.24005	1.33191	1.25569	10
		heat shock 27kDa protein 8 (Hspb8), mRNA.	NM_030704.1	Hspb8	1	1.31765	2.80599	1.12424	1	1.82914	-1.01814	-1.1489	1	2.44617	2.72996	2.72128	1	1.50343	1.98577	1.66083	1.41265
		heat shock protein 1, alpha (Hspca), mRNA.	NM_010480	Hspca	1	1.30258	2.66428	-2.58302	1	1.38258	-2.02123	-1.50121	1	1.96572	2.04623	1.71679	1	1.49169	1.46732	1.09892	2.16815
		heat shock protein 1 (chaperonin) (Hspd1), mRNA.	NM_010477.2	Hspd1	1	-1.01552	1.52267	-1.38197	1	1.47764	-1.23432	-1.37537	1	2.24639	1.50488	-1.27685	1	1.30796	1.31009	-1.39395	1.34518
		DnaJ (Hsp40) homolog, subfamily A, member 4 (Dnaja4), mRNA.	NM_021422.2	Dnaja4	1	10	10	7.08378	1	10	-1.18987	-1.26709	1	5.0064	2.11391	1.93313	1	2.39673	1.60504	1.5152	1.51706
		DnaJ (Hsp40) homolog, subfamily B, member 1 (Dnajb1), mRNA.	NM_018808.1	Dnajb1	1	5.20041	5.1566	1.55305	1	2.4467	-1.87255	-1.50139	1	5.85076	2.08193	1.40907	1	2.91127	1.48745	-1.04018	2.07872
		heat shock protein 105 (Hsp105), mRNA.	NM_013559.1	Hsp105	1	1.09827	2.23066	-2.1066	1	1.87002	-1.75848	-1.3591	1	4.24572	2.4005	1.64353	1	1.55196	1.3405	-1.15511	2.03216
		Bcl2-associated athanogene 3 (Bag3), mRNA.	NM_013863.3	Bag3	1	2.28138	3.60929	1.81145	1	2.63682	-1.33327	-1.17054	1	2.64908	1.60519	1.26328	1	2.30124	1.68509	1.12835	1.5971
	Membrane traffic
		adaptor-related protein complex 3, sigma 2 subunit (Ap3s2), mRNA.	NM_009682.2	Ap3s2	1	-1.08839	1.89041	1.28474	1	1.01214	-1.84419	-1.06632	1	1.02182	1.64878	2.09355	1	1.13944	1.63605	1.70669	1.23969
		amyloid beta (A4) precursor protein-binding, family A, member 3 (Apba3), mRNA.	NM_018758.1	Apba3	1	1.1612	1.49594	1.02277	1	1.74286	-1.02862	-1.0299	1	2.05316	2.32696	1.52611	1	1.43494	2.00141	1.26523	1.24902
		blocked early in transport 1 homolog (S. cerevisiae)-like (Bet1l), mRNA.	NM_018742.3	Bet1l	1	-1.52021	1.53562	-1.02863	1	1.48924	-1.12863	-1.15208	1	1.21684	2.19415	1.55478	1	1.5932	2.2829	1.44534	-1.02968
		N-ethylmaleimide sensitive fusion protein attachment protein alpha (Napa), mRNA.	NM_025898.1	Napa	1	1.10166	1.20211	1.57762	1	1.11937	-1.08057	1.03969	1	2.13636	1.72362	1.94116	1	1.77491	1.3939	1.53721	1.00071
		protein kinase C and casein kinase substrate in neurons 3 (Pacsin3), mRNA.	NM_028733.1	Pacsin3	1	1.22756	1.23555	1.69149	1	1.07625	1.20663	1.22127	1	2.02594	2.23521	1.69171	1	1.26115	2.13849	1.5633	-1.0859
		syntaxin 3 (Stx3), transcript variant A, mRNA.	NM_152220.1	Stx3	1	1.11224	1.26101	1.5499	1	1.51873	1.25123	1.28025	1	2.11582	2.04818	2.06287	1	1.63881	1.54651	1.45909	-1.09302
		synaptotagmin-like 1 (Sytl1), mRNA.	NM_031393.1	Sytl1	1	1.30151	2.65097	1.3815	1	2.1996	-1.20875	1.02455	1	-1.09021	1.26024	2.04102	1	1.00323	1.35743	2.23729	-1.13822
		trans-golgi network protein (Tgoln1), mRNA.	NM_009443.2	Tgoln1	1	1.83428	5.2768	2.07914	1	2.14229	1.18999	1.22458	1	1.79811	1.96787	2.94873	1	1.53577	1.45	1.67825	-1.02282
		trans-golgi network protein 2 (Tgoln2), mRNA.	NM_009444	Tgoln2	1	1.18921	1.89093	1.08591	1	1.30899	-1.08105	1.11661	1	1.76244	1.70358	2.46252	1	1.50415	1.48952	1.69713	-1.0214
		vacuolar protein sorting 11 (yeast) (Vps11), mRNA.	NM_027889.1	Vps11	1	1.00519	1.15234	1.60534	1	1.3556	1.31441	1.30888	1	1.01659	1.83171	2.27083	1	-1.01145	1.68304	1.93169	1.04043
		vacuolar protein sorting 18 (yeast) (Vps18), mRNA	NM_172269.2	Vps18	1	1.03431	1.61987	2.17096	1	1.00362	1.15961	1.02299	1	1.42503	1.87238	2.48287	1	1.54434	1.84528	2.05679	1.18362
	Oxidoreductase
		aldehyde dehydrogenase family 3, subfamily A1 (Aldh3a1), mRNA.	NM_007436.1	Aldh3a1	1	1.27393	2.80095	8.43665	1	1.24351	2.14778	1.56802	1	1.58383	2.35492	2.45153	1	1.77449	1.89968	1.85028	5.10208
		apoptosis-inducing factor (AIF)-like mitochondrion-associated inducer of death (Amid), mRNA.	NM_153779.1	Amid	1	1.41109	1.05028	1.81297	1	-1.10941	-1.04612	1.46029	1	-1.65354	1.19091	2.15002	1	-1.38948	-1.02263	1.66439	1.62748
		amine oxidase, copper containing 2 (retina-specific) (Aoc2), mRNA.	NM_178932.1	Aoc2	1	1.17579	2.25691	1.37848	1	1.74547	-1.24553	-1.51431	1	1.81077	-1.03717	-1.03739	1	1.4543	1.05005	-1.11798	1.44074
		branched chain ketoacid dehydrogenase E1, alpha polypeptide (Bckdha), mRNA.	NM_007533.2	Bckdha	1	1.2308	1.35237	1.97843	1	1.22126	1.17197	1.58798	1	1.06173	1.47786	2.81214	1	1.21305	1.40876	2.62478	1.20867
		carbonyl reductase 3 (Cbr3), mRNA.	NM_173047.2	Cbr3	1	-1.10318	3.06689	3.08348	1	1.30691	1.96379	-1.25489	1	3.96917	5.16731	2.53193	1	3.03456	3.40341	1.83106	1.58445
		cytochrome P450, family 26, subfamily b, polypeptide 1 (Cyp26b1), mRNA.	NM_175475.2	Cyp26b1	1	1.82909	3.80693	1.97481	1	2.22434	-1.23908	1.86716	1	8.36695	1.11497	1.45677	1	8.40697	1.06554	1.40851	1.16861
		dehydrogenase/reductase (SDR family) member 8 (Dhrs8), mRNA.	NM_053262.2	Dhrs8	1	1.34555	1.14139	2.34534	1	1.21563	1.1511	1.58427	1	-1.02537	1.13352	1.72728	1	1.14671	1.03519	1.61943	1.11925
		glucose-6-phosphate dehydrogenase X-linked (G6pdx), mRNA.	NM_008062.1	G6pdx	1	1.08349	-1.00704	1.25939	1	1.22949	1.59435	1.31598	1	-1.09809	2.03734	1.62725	1	1.12412	1.83818	2.05927	-1.17629
		glycerol-3-phosphate dehydrogenase 1 (soluble) (Gpd1), mRNA.	NM_010271.2	Gpd1	1	2.33674	10	3.58667	1	5.97733	1.01452	-1.13724	1	1.82732	1.06071	1.05384	1	1.50421	-1.03296	1.00998	1.11728
		heme oxygenase (decycling) 1 (Hmox1), mRNA.	NM_010442.1	Hmox1	1	2.87779	9.58837	2.87235	1	7.3611	1.42585	-1.10007	1	10	4.85924	2.92716	1	10	6.33349	2.65436	-1.17323
		sorbitol dehydrogenase 1 (Sdh1), mRNA.	NM_146126.1	Sdh1	1	1.43177	1.38672	1.23434	1	1.5677	-1.18972	1.61884	1	-1.01752	2.65983	5.20837	1	1.13269	2.39407	3.71444	1.53817
		sestrin 2 (Sesn2), mRNA.	NM_144907.1	Sesn2	1	1.07931	2.3255	1.046	1	2.51801	-1.07493	-1.0396	1	1.88872	1.20544	1.14608	1	1.81589	-1.01209	-1.1233	1.03761
		spermine oxidase (Smox), mRNA.	NM_145533.1	Smox	1	1.2076	2.24964	1.26607	1	1.4057	1.47536	-1.00745	1	1.88668	1.04236	1.03445	1	1.85426	-1.10047	-1.20351	-1.37224
		spermine oxidase (Smox), mRNA.	NM_145533.1	Smox	1	1.21734	1.80715	1.19327	1	1.48229	1.37616	1.06241	1	1.84383	1.04506	1.07143	1	2.04661	-1.18505	-1.25383	-1.38923
		sulfite oxidase (Suox), mRNA.	NM_173733.2	Suox	1	-1.04741	-1.25169	1.64763	1	-1.24694	1.0845	1.15727	1	-1.30989	1.18604	2.22511	1	-1.27103	1.26048	1.56726	1.31631
		thioredoxin-like 1 (Txnl1), mRNA	NM_016792.2	Txnl1	1	-1.09346	2.03926	-2.55483	1	1.6258	-2.07422	-1.99544	1	1.76291	-1.34613	-1.70311	1	2.15665	1.00898	-1.1816	1.24347
		vesicle amine transport protein 1 homolog (T californica) (Vat1), mRNA.	NM_012037.1	Vat1	1	1.0882	1.17367	1.51329	1	1.28975	1.12199	1.3535	1	1.37104	2.09083	2.36213	1	1.12863	1.53454	2.81377	1.1118
	signaling molecule
		angiopoietin 2 (Agpt2), mRNA.	NM_007426.2	Agpt2	1	-1.32527	2.01985	1.74677	1	-1.10343	1.10424	1.01106	1	-2.70555	-1.12812	2.15956	1	-2.3886	1.02348	1.66923	1.46045
		angiopoietin-like 6 (Angptl6), mRNA.	NM_145154	Angptl6	1	1.82135	1.28779	-1.10542	1	1.16831	-1.05564	-1.03674	1	2.67349	6.51586	8.73068	1	1.86381	6.52164	5.6087	-1.19833
		amphiregulin (Areg), mRNA.	NM_009704.2	Areg	1	-1.22916	1.58066	-1.94879	1	2.7306	1.12391	-1.32463	1	3.96256	-1.67035	-3.28342	1	7.08702	-1.07189	-2.47737	-4.003
		ciliary neurotrophic factor (Cntf), transcript variant 2, mRNA.	NM_053007.1	Cntf	1	-1.02793	1.84691	-1.36659	1	1.30002	-1.60829	-1.3717	1	2.2209	1.0673	-1.60582	1	1.61428	-1.02855	-1.43499	1.02475
		ciliary neurotrophic factor (Cntf), transcript variant 2, mRNA.	NM_053007.1	Cntf	1	-1.08672	2.18927	1.12818	1	1.45299	-1.39556	-1.16322	1	1.68997	-1.01723	-1.263	1	1.26372	-1.11865	-1.24209	1.01658
		connective tissue growth factor (Ctgf), mRNA.	NM_010217	Ctgf	1	1.23151	1.68454	-1.73472	1	2.61442	-2.76393	-2.31642	1	2.01879	-2.79437	-2.96713	1	1.1282	-1.60923	-1.57034	1.50907
		chemokine (C-X-C motif) ligand 1 (Cxcl1), mRNA.	NM_008176.1	Cxcl1	1	-1.59957	3.46399	1.01055	1	-1.8077	-2.33193	-2.75693	1	10	1.02295	-1.26863	1	10	1.20859	-1.22884	1.15703
		cysteine rich protein 61 (Cyr61), mRNA.	NM_010516.1	Cyr61	1	3.37932	5.9666	1.21335	1	3.04373	-1.90394	-1.20056	1	1.8553	1.42518	1.00968	1	1.45298	2.78138	1.25797	1.38471
		cysteine rich protein 61 (Cyr61), mRNA.	NM_010516.1	Cyr61	1	10	9.45706	2.29482	1	4.34622	-2.80043	1.20172	1	1.3888	1.14005	-1.3847	1	1.47455	2.36155	1.34974	1.50509
		Down syndrome critical region homolog 1 (human) (Dscr1), mRNA.	NM_019466.2	Dscr1	1	1.29055	5.44652	1.66712	1	3.95069	-1.31778	-1.79205	1	2.41649	1.02525	-1.16735	1	5.13178	1.01408	-1.29575	1.0686
		Down syndrome critical region homolog 1 (human) (Dscr1), mRNA.	NM_019466.2	Dscr1	1	1.23226	2.99548	1.18816	1	2.11151	-1.25649	-1.52281	1	1.77712	1.1332	1.30648	1	2.89026	-1.0041	-1.08012	1.21143
		F-box only protein 23 (Fbxo23), mRNA.	NM_028841.1	Fbxo23	1	-1.10056	1.23381	2.0814	1	1.10544	1.84933	1.09597	1	-1.5412	1.22975	1.26157	1	-1.13619	1.89295	2.18883	-1.0423
		glial cell line derived neurotrophic factor (Gdnf), mRNA.	NM_010275.1	Gdnf	1	1.12532	3.79926	1.15057	1	1.2743	-1.33385	1.05424	1	5.66289	2.17706	1.90921	1	2.74654	1.66897	2.05895	2.05229
		leukemia inhibitory factor (Lif), transcript variant 2, mRNA.	NM_001039537.1	Lif	1	-1.14307	2.17395	-1.25576	1	1.82098	-1.96938	-2.06739	1	4.74377	-1.95871	-1.9957	1	7.40551	-1.46045	-1.33876	1.06441
		MARCKS-like protein (Mlp), mRNA.	NM_010807.2	Mlp	1	-1.09105	2.17133	1.12238	1	1.69979	1.42917	-1.01433	1	1.91843	1.07206	-1.32463	1	1.26568	-1.22011	-1.56787	-1.01008
		neuroligin 2 (Nlgn2), mRNA.	NM_198862.1	Nlgn2	1	1.0844	-1.01591	1.50023	1	-1.14753	1.21239	1.22854	1	1.1405	2.62871	2.46165	1	1.17894	1.18443	1.44401	-1.10937
		proliferin (Plf), mRNA.	NM_031191	Plf	1	-1.49948	3.08074	10	1	-1.43264	2.23551	1.01149	1	1.09954	5.17684	10	1	1.65515	3.74546	3.03245	2.41959
		stanniocalcin 2 (Stc2), mRNA.	NM_011491.3	Stc2	1	1.62133	-1.32219	-1.74663	1	-1.63078	-1.33586	-1.28362	1	2.35134	1.22727	-1.32852	1	1.78662	1.3852	-1.44682	1.16681
		transforming growth factor, beta 2 (Tgfb2), mRNA.	NM_009367.1	Tgfb2	1	1.21161	6.44496	1.49419	1	2.37922	-1.39333	-1.22473	1	2.71076	1.10279	1.02648	1	2.63728	1.08282	1.07236	1.44484
		Tnf receptor-associated factor 6 (Traf6), mRNA.	NM_009424.2	Traf6	1	-1.05964	1.65137	2.26537	1	1.99575	1.32215	-1.22391	1	1.92622	1.38581	1.06126	1	2.28183	1.43247	-1.03519	1.07928
		vascular endothelial growth factor A (Vegfa), mRNA.	NM_009505.2	Vegfa	1	1.00823	1.8044	-2.74253	1	2.27686	-1.60913	-1.23232	1	3.88241	-1.10923	1.02553	1	3.28691	-1.2718	1.3563	-1.02738
	Transcription factor
		AE binding protein 2 (Aebp2), mRNA.	NM_009637.1	Aebp2	1	2.05642	4.80033	2.58276	1	1.73344	1.04893	1.1206	1	2.09939	1.1577	1.62892	1	1.21628	1.0443	1.10365	1.24039
		BTB and CNC homology 1 (Bach1), mRNA.	NM_007520.1	Bach1	1	-1.06682	1.66805	1.00089	1	1.66183	-1.09501	1.02088	1	2.17709	1.48272	1.49202	1	2.09452	-1.20104	-1.67016	1.15907
		basic helix-loop-helix domain containing, class B2 (Bhlhb2), mRNA.	NM_011498.2	Bhlhb2	1	-1.09699	1.71559	-1.26022	1	2.1838	-1.76277	-1.0046	1	1.84726	-1.12946	2.03383	1	1.80046	1.19816	2.2682	2.03343
		basic transcription element binding protein 1 (Bteb1), mRNA.	NM_010638.2	Bteb1	1	1.92282	3.63416	1.74451	1	3.47682	1.03266	2.01698	1	2.85617	2.09924	2.82826	1	2.36394	1.84412	2.42875	1.06576
		CCAAT/enhancer binding protein (C/EBP), beta (Cebpb), mRNA.	NM_009883.1	Cebpb	1	1.8616	3.17306	1.53938	1	3.57025	1.02872	1.17675	1	2.70072	1.88483	1.57655	1	2.98481	2.13612	1.58834	-1.13418
		Cbp/p300-interacting transactivator, with Glu/Asp-rich carboxy-terminal domain, 2 (Cited2), mRNA.	NM_010828.1	Cited2	1	1.21437	1.099	1.1725	1	1.43904	1.20265	1.88114	1	-1.55601	-2.42605	-1.06729	1	-1.31457	-1.60512	1.74348	-1.55976
		core promoter element binding protein (Copeb), mRNA.	NM_011803	Copeb	1	-1.0469	1.4049	-1.05222	1	2.14126	-1.18785	-1.11908	1	2.03846	1.79184	1.50801	1	1.54871	1.65927	1.26704	-1.04421
		core promoter element binding protein (Copeb), mRNA.	NM_011803.1	Copeb	1	1.36481	2.00676	1.40075	1	1.77411	-1.30987	-1.30707	1	1.64403	1.70812	1.47969	1	1.45227	1.50211	1.2555	1.24989
		cofactor required for Sp1 transcriptional activation, subunit 7 (Crsp7), mRNA.	NM_027485.1	Crsp7	1	-1.08888	2.33668	1.26594	1	1.69791	-1.02155	1.05206	1	1.81683	1.27185	1.05669	1	1.65456	1.086	-1.09475	-1.08138
		D site albumin promoter binding protein (Dbp), mRNA.	NM_016974.1	Dbp	1	1.0009	-1.14239	-1.08524	1	-1.05254	1.11425	2.57152	1	-2.29059	-2.47934	1.94906	1	-2.25408	-1.94399	2.60902	-1.2191
		GA repeat binding protein, beta 1 (Gabpb1), transcript variant 2, mRNA.	NM_207669.1	Gabpb1	1	1.04954	2.07888	1.17299	1	1.69371	1.1332	-1.16395	1	1.51491	-1.0843	-1.46463	1	1.58472	1.06088	-1.13205	1.10871
		GATA binding protein 6 (Gata6), mRNA.	NM_010258.2	Gata6	1	-1.01148	1.68351	-1.21166	1	1.38385	-1.31211	1.06258	1	1.70305	1.61875	1.38756	1	2.30481	1.42667	1.17177	1.46586
		GLIS family zinc finger 1 (Glis1), mRNA.	NM_147221.1	Glis1	1	-1.2322	2.53434	1.05223	1	1.04637	-1.44499	-1.43596	1	1.52924	-1.10159	-1.21784	1	2.23	-1.12637	-1.14224	1.19474
		high mobility group box transcription factor 1 (Hbp1), mRNA.	NM_153198	Hbp1	1	1.65834	1.89257	2.92766	1	1.62114	1.55587	2.61005	1	-1.28961	1.74895	3.11968	1	-1.13882	1.76365	2.59051	-1.26273
		high mobility group box transcription factor 1 (Hbp1), mRNA.	NM_153198	Hbp1	1	1.61773	1.86248	3.06411	1	1.63135	1.46238	2.76383	1	-1.2742	1.65634	3.06535	1	1.02113	1.708	2.78563	-1.26217
		inhibitor of growth family, member 4 (Ing4), mRNA.	NM_133345.1	Ing4	1	1.1312	-1.10361	2.06822	1	-1.17783	1.47185	1.40502	1	-2.01983	1.39854	1.80395	1	-1.16708	1.72386	2.48971	1.08395
		Jun-B oncogene (Junb), mRNA.	NM_008416.1	Junb	1	-1.24603	3.7004	1.15195	1	7.0076	1.30301	2.06522	1	1.3762	-1.0418	1.1095	1	1.69908	-1.34946	-1.12386	-1.08899
		Kruppel-like factor 4 (gut) (Klf4), mRNA.	NM_010637	Klf4	1	1.18192	1.33651	-1.18814	1	1.62806	1.27285	1.38421	1	2.78156	1.64097	1.08443	1	1.65538	1.09669	-1.31131	-1.20032
		Kruppel-like factor 4 (gut) (Klf4), mRNA.	NM_010637.1	Klf4	1	1.32054	1.2857	-1.17189	1	1.71548	1.44187	1.45572	1	2.82256	1.42879	1.01276	1	1.73176	-1.13654	-1.58524	-1.19834
		Kruppel-like factor 5 (Klf5), mRNA.	NM_009769.2	Klf5	1	1.1975	1.6598	1.13706	1	1.72786	1.25078	1.28248	1	2.56145	1.81781	1.4988	1	2.58435	1.74849	1.0329	-1.2795
		v-maf musculoaponeurotic fibrosarcoma oncogene family, protein F (avian) (Maff), mRNA.	NM_010755.2	Maff	1	1.3226	2.57816	1.24851	1	2.42179	1.10034	1.02506	1	1.70909	1.46053	1.39088	1	1.95248	1.37968	1.12941	-1.03468
		v-maf musculoaponeurotic fibrosarcoma oncogene family, protein G (avian) (Mafg), mRNA.	NM_010756.3	Mafg	1	1.23863	1.78533	1.25586	1	1.03219	-1.17974	-1.15532	1	2.39275	2.05391	1.73549	1	2.19135	1.92832	1.48558	1.6372
		nuclear factor, interleukin 3, regulated (Nfil3), mRNA.	NM_017373.2	Nfil3	1	1.43555	1.09033	1.16654	1	2.51666	-1.31648	-1.125	1	2.60467	1.27633	-1.40271	1	2.58244	1.27634	-1.47658	-1.0133
		pleckstrin homology domain containing, family F (with FYVE domain) member 2 (Plekhf2), mRNA.	NM_175175.3	Plekhf2	1	1.09783	1.53709	1.45098	1	1.51023	1.05737	-1.15398	1	3.40378	1.64045	1.23157	1	3.27655	1.32322	1.04299	-1.04056
		POU domain, class 6, transcription factor 1 (Pou6f1), mRNA.	NM_010127.2	Pou6f1	1	1.48515	1.27534	1.99271	1	-1.09721	1.08979	1.14959	1	1.2539	3.25038	2.59436	1	1.29861	2.17199	1.88256	-1.37809
		ring finger protein 4 (Rnf4), mRNA.	NM_011278.1	Rnf4	1	-1.01276	1.58423	-1.07419	1	1.47838	1.08371	-1.01938	1	2.05085	1.43353	1.03935	1	1.72266	1.22822	-1.16104	-1.22828
		RNA-binding region (RNP1, RRM) containing 1 (Rnpc1), mRNA.	NM_019547.1	Rnpc1	1	-1.06649	2.12384	-1.03307	1	2.61741	1.07482	1.09309	1	3.16497	1.23806	1.18359	1	1.96819	1.11392	1.06268	-1.11061
		RNA-binding region (RNP1, RRM) containing 1 (Rnpc1), mRNA.	NM_019547.1	Rnpc1	1	-1.12303	2.16135	1.25692	1	2.80384	1.27226	1.18684	1	2.3391	1.13364	1.29426	1	1.37038	-1.15945	-1.2161	-1.24851
		RING1 and YY1 binding protein (Rybp), mRNA.	NM_019743.2	Rybp	1	-1.00396	1.83309	-1.27574	1	1.35106	-1.45578	-1.07833	1	2.07884	-1.79323	-1.57765	1	1.89608	-1.68311	-1.43141	-1.08696
		SRY-box containing gene 4 (Sox4), mRNA.	NM_009238.1	Sox4	1	-1.16249	1.69953	1.48072	1	1.58187	1.71379	1.2769	1	3.89279	1.13371	2.09237	1	2.82226	-1.27621	1.39402	-1.56276
		SRY-box containing gene 9 (Sox9), mRNA.	NM_011448	Sox9	1	-1.23482	1.85455	1.10591	1	2.28513	1.29598	1.08412	1	2.13695	-1.0212	1.53152	1	1.24763	-1.27281	1.36846	-1.06994
		TAF15 RNA polymerase II, TATA box binding protein (TBP)-associated factor (Taf15), mRNA.	NM_027427.1	Taf15	1	1.87103	3.4026	1.09947	1	2.04125	-1.30166	-1.13071	1	1.53935	-1.06343	-1.18034	1	1.57304	1.40055	-1.12544	1.16298
		transcription elongation factor A (SII), 3 (Tcea3), mRNA.	NM_011542	Tcea3	1	1.36553	1.26583	1.2049	1	1.76612	1.15313	1.57203	1	-1.43893	-1.49139	1.3002	1	1.01772	-1.08264	2.10836	-1.72257
		TEA domain family member 4 (Tead4), mRNA.	NM_011567.1	Tead4	1	1.00526	-1.07958	1.7858	1	-1.13582	2.48675	1.09221	1	-1.36462	1.55931	-1.10831	1	-1.55004	1.39334	-1.16982	-1.3005
		transducin-like enhancer of split 6, homolog of Drosophila E(spl) (Tle6), mRNA.	NM_053254.1	Tle6	1	1.35103	1.14692	2.14122	1	1.15527	1.5574	1.69876	1	-2.03925	1.17845	1.86361	1	-1.59012	1.50602	2.30022	1.12157
		zinc finger protein 162 (Zfp162), mRNA.	NM_011750.1	Zfp162	1	1.21604	1.63815	1.05222	1	1.55319	-1.27222	-1.08831	1	2.0788	1.41562	1.10607	1	1.74058	1.2982	-1.08508	-1.02779
		zinc finger protein 219 (Zfp219), mRNA.	NM_027248	Zfp219	1	1.25246	1.35192	1.85932	1	-1.09648	1.25799	1.40148	1	-1.32973	2.05009	2.08314	1	-1.14134	2.08665	2.10253	1.05272
		zinc finger protein 715 (Zfp715), mRNA	NM_027264.1	Zfp715	1	-1.06406	2.52119	1.56079	1	1.68638	1.13267	-1.12127	1	1.0015	1.44071	1.45508	1	-1.00132	1.55389	1.30443	1.20578
		zinc finger protein 99 (Zfp99), mRNA.	NM_023322.1	Zfp99	1	-1.26195	2.2445	2.54049	1	1.68957	1.10773	1.26942	1	-1.227	1.60078	2.67637	1	1.31304	1.85229	1.94463	1.58557
	Transferase
		1-acylglycerol-3-phosphate O-acyltransferase 9 (Agpat9), transcript variant 1, mRNA	NM_172715.1	Agpat9	1	1.22582	2.60897	1.59301	1	2.36713	1.02375	-1.01688	1	3.26194	1.98736	1.65933	1	2.38252	1.88377	1.51277	-1.13622
		1-acylglycerol-3-phosphate O-acyltransferase 9 (Agpat9), transcript variant 1, mRNA	NM_172715.1	Agpat9	1	1.04252	2.20325	1.50136	1	2.44341	1.26098	1.21484	1	2.25158	1.42333	1.21302	1	1.62125	1.42751	1.18718	-1.3076
		glutamine fructose-6-phosphate transaminase 2 (Gfpt2), mRNA.	NM_013529.1	Gfpt2	1	1.04073	1.62921	1.03805	1	1.17205	-1.16901	-1.25439	1	1.88801	1.07596	1.10449	1	2.04959	-1.02266	1.10342	1.99377
		glutamic pyruvic transaminase 1, soluble (Gpt1), mRNA.	NM_182805.1	Gpt1	1	-1.15447	1.61287	1.53374	1	1.14724	1.10801	1.18264	1	1.56573	2.04214	2.10246	1	1.59554	1.46932	1.11551	1.20365
		glutamic pyruvate transaminase (alanine aminotransferase) 2 (Gpt2), mRNA	NM_173866.1	Gpt2	1	2.28208	2.11035	-1.2051	1	1.67451	-1.63529	-1.05863	1	1.80917	1.26349	1.12959	1	2.00155	1.43365	1.13601	-1.13994
		glutathione S-transferase, alpha 4 (Gsta4), mRNA.	NM_010357.1	Gsta4	1	1.10836	1.11714	2.11814	1	1.1808	1.24216	1.09939	1	1.64731	4.71149	5.66062	1	1.3819	2.54978	3.47959	1.11236
		glutathione S-transferase, pi 1 (Gstp1), mRNA.	NM_013541.1	Gstp1	1	1.12147	1.1752	1.51104	1	1.15987	1.47835	1.31357	1	-1.05231	1.58762	2.16334	1	1.05528	1.6139	2.31856	-1.31728
		glutathione S-transferase, pi 1 (Gstp1), mRNA.	NM_013541.1	Gstp1	1	1.14534	1.10359	1.42858	1	1.25371	1.81352	1.37728	1	-1.14426	1.35373	1.92095	1	1.02067	1.51618	2.1908	-1.59785
		methyltransferase like 6 (Mettl6), mRNA	NM_025907.2	Mettl6	1	-1.14146	3.15046	-1.03743	1	2.03883	-1.304	-1.35903	1	2.43882	1.72756	1.21271	1	2.01542	1.56971	1.06833	1.36135
		methyltransferase like 7B (Mettl7b), mRNA	NM_027853.1	Mettl7b	1	1.47546	1.17961	1.29437	1	1.78749	-1.08736	1.22997	1	2.18872	1.02551	1.17409	1	2.56729	1.0475	1.03867	1.13469
		purine-nucleoside phosphorylase (Pnp), mRNA.	NM_013632.2	Pnp	1	-1.11765	1.19133	1.65143	1	-1.05587	1.25411	-1.13751	1	-1.25953	2.09058	1.43053	1	-1.15525	1.51381	1.22555	-1.04291
		protein arginine N-methyltransferase 6 (Prmt6), mRNA	NM_178891.3	Prmt6	1	-1.47838	2.01359	1.20178	1	-1.09081	-1.15751	-1.41302	1	1.57157	1.12272	-1.03518	1	1.19695	1.03926	-1.11993	1.10495
		spermidine/spermine N1-acetyl transferase 1 (Sat1), mRNA.	NM_009121.3	Sat1	1	1.17044	1.3314	1.60513	1	1.12176	-1.06104	1.00269	1	2.92166	2.02373	2.80158	1	3.0087	1.84428	2.60262	-1.15604
		semaF cytoplasmic domain associated protein 2 (Semcap2), mRNA.	NM_016867.1	Semcap2	1	-1.11515	4.685	2.76898	1	1.70085	1.10407	1.52565	1	1.60168	1.69545	3.30071	1	1.23692	2.229	3.33414	2.63965
		Williams Beuren syndrome chromosome region 27 (human) (Wbscr27), mRNA	NM_024479.1	Wbscr27	1	1.11231	1.02383	2.66629	1	1.11906	1.5497	1.89457	1	-1.10274	1.40315	2.04749	1	1.16002	1.72611	2.64488	1.03993
		RIKEN cDNA 4631426J05 gene (4631426J05Rik), mRNA.	NM_029935.2	4631426J05Rik	1	1.05491	-1.56639	-1.15735	1	-1.44288	1.02357	1.61336	1	-2.2767	-1.06805	1.10314	1	-1.50791	-1.02936	1.54621	-1.40497
	Transporter
		ATP-binding cassette, sub-family A (ABC1), member 7 (Abca7), mRNA.	NM_013850.1	Abca7	1	1.40835	1.14598	1.17705	1	1.12412	1.26658	1.99938	1	-1.30116	2.23343	2.78751	1	-1.05395	1.82473	2.59919	1.52687
		ATP-binding cassette, sub-family G (WHITE), member 1 (Abcg1), mRNA.	NM_009593.1	Abcg1	1	-1.85237	-2.19212	2.14603	1	-1.79025	1.74457	1.38223	1	-1.37645	-1.44948	1.46641	1	-1.13676	-1.15243	1.61317	-1.61715
		apolipoprotein L 9a (Apol9a), transcript variant 1, mRNA	XM_128064.4	Apol9a	1	1.09967	1.16865	2.08399	1	1.38727	-1.01941	1.78223	1	3.02574	8.27983	10	1	-2.04982	1.72646	2.34304	2.99557
		apolipoprotein L 9b (Apol9b), transcript variant 2, mRNA	NM_173743.2	Apol9b	1	1.18324	-1.26098	2.05212	1	1.43872	1.00582	2.28075	1	2.57904	7.70694	10	1	-2.13119	1.58633	2.81893	3.1644
		ATPase, H+ transporting, V0 subunit D isoform 1 (Atp6v0d1), mRNA.	NM_013477.2	Atp6v0d1	1	1.11844	1.26549	1.57377	1	1.49701	1.12801	1.23018	1	1.49573	1.27758	2.62749	1	1.38297	1.27663	1.93679	-1.03921
		ATPase, H+ transporting, V0 subunit D isoform 1 (Atp6v0d1), mRNA.	NM_013477.2	Atp6v0d1	1	1.05016	1.26392	1.26255	1	1.56836	1.09952	1.23527	1	1.4399	1.32335	2.19177	1	1.21843	1.00433	1.64986	-1.11416
		ATPase, H+ transporting, V0 subunit D isoform 1 (Atp6v0d1), mRNA.	NM_013477.2	Atp6v0d1	1	1.13471	1.15848	1.52899	1	1.17796	-1.02089	1.08316	1	1.37957	1.42619	2.37246	1	1.1653	-1.0258	1.78375	1.18389
		ATPase, H+ transporting, V1 subunit D (Atp6v1d), mRNA.	NM_023721.1	Atp6v1d	1	1.10446	1.16306	1.66321	1	1.12882	1.13474	1.12769	1	1.08635	1.82971	2.12202	1	1.05325	1.49462	2.01375	1.09262
		ChaC, cation transport regulator-like 1 (E. coli) (Chac1), mRNA	NM_026929.2	Chac1	1	3.88737	2.30781	1.02087	1	5.88766	-1.18419	1.62529	1	1.8426	1.92326	1.24659	1	3.87328	3.52084	1.68175	-1.35339
		cystinosis, nephropathic (Ctns), mRNA.	NM_031251.2	Ctns	1	1.29308	-1.14698	2.56072	1	-1.1589	1.30919	1.322	1	1.09893	1.5726	2.71365	1	1.46635	1.29486	2.47691	1.39705
		solute carrier family 12, member 6 (Slc12a6), mRNA.	NM_133649.1	Slc12a6	1	1.31045	1.09986	1.43445	1	1.19724	-1.00297	1.78049	1	-1.17752	1.17863	2.18887	1	-1.07535	-1.16341	1.73303	1.01812
		solute carrier family 16 (monocarboxylic acid transporters), member 9 (Slc16a9), mRNA.	NM_025807.1	Slc16a9	1	1.08645	2.8438	-1.09151	1	1.00921	-1.02517	1.02209	1	4.34703	1.09139	1.10346	1	1.42436	1.08069	1.09752	-1.26757
		solute carrier family 19 (thiamine transporter), member 2 (Slc19a2), mRNA.	NM_054087.1	Slc19a2	1	-1.10855	3.43906	-1.24443	1	2.26571	-1.38078	-1.1988	1	2.11316	1.17026	1.10095	1	1.97236	1.38095	1.28377	1.06942
		solute carrier family 1 (glutamate/neutral amino acid transporter), member 4 (Slc1a4), mRNA.	NM_018861.2	Slc1a4	1	1.47267	-1.11871	-1.78552	1	1.50505	-1.55956	-1.29388	1	2.3771	1.91107	1.31248	1	2.81555	2.43713	-1.03915	-1.53207
		solute carrier family 23 (nucleobase transporters), member 3 (Slc23a3), mRNA.	NM_194333.2	Slc23a3	1	-1.23239	8.34961	3.34455	1	2.9572	1.1867	-1.04808	1	4.65519	1.68184	1.6799	1	1.82669	1.35809	1.20092	1.02818
		solute carrier family 24 (sodium/potassium/calcium exchanger), member 6 (Slc24a6), mRNA.	NM_133221.1	Slc24a6	1	1.0904	1.11229	1.5494	1	-1.1545	1.37868	1.43461	1	-1.05253	1.89881	2.7576	1	-1.18248	1.34377	1.815	-1.004
		solute carrier family 27 (fatty acid transporter), member 1 (Slc27a1), mRNA.	NM_011977.2	Slc27a1	1	1.0379	-1.08492	2.03728	1	1.09472	1.42058	1.25924	1	1.09628	1.96247	2.25507	1	1.0587	1.98305	1.95577	-1.32625
		solute carrier family 6 (neurotransmitter transporter, glycine), member 9 (Slc6a9), mRNA.	NM_008135.1	Slc6a9	1	2.26952	1.55477	-1.14613	1	2.1341	-1.4226	1.30235	1	3.40757	2.8793	2.23772	1	3.926	3.78284	1.85138	-1.3623
		spinster homolog 1 (Drosophila) (Spns1), mRNA	NM_023712	Spns1	1	-1.14186	1.07032	1.62333	1	1.12897	1.26653	1.07522	1	1.2606	2.02663	2.08749	1	1.20654	1.84862	1.72871	-1.01878
(b) heat shock	Extracellular matrix
		angiopoietin-like 4 (Angptl4), mRNA.	NM_020581.1	Angptl4	1	-1.7881	2.03533	-1.58333	1	-1.61379	-1.35154	-2.1446	1	-2.42546	-3.68728	-2.58586	1	-2.22895	-3.06339	-2.57344	1.63766
		matrilin 4 (Matn4), mRNA.	NM_013592.2	Matn4	1	1.85118	3.3961	1.36125	1	2.02865	-1.144	-1.44472	1	1.20224	1.15197	1.20077	1	1.3044	1.37669	1.15066	2.48025
		multimerin 2 (Mmrn2), mRNA.	NM_153127.2	Mmrn2	1	1.37614	2.00795	1.31805	1	1.5171	1.03041	1.06122	1	1.1655	1.0872	1.00945	1	1.11767	-1.01276	-1.1197	-1.06821
		mesothelin-like (Mslnl), mRNA	NM_177822.2	Mslnl	1	1.08443	2.81248	1.90349	1	1.88554	1.03534	1.04675	1	1.19053	1.04875	-1.02677	1	1.21114	1.02273	1.20932	1.25529
		netrin 3 (Ntn3), mRNA.	NM_010947.2	Ntn3	1	1.32897	2.78344	1.91684	1	1.96856	1.24306	-1.01662	1	1.01963	-1.10962	-1.11511	1	-1.08037	-1.20733	-1.16753	1.0718
		RIKEN cDNA 1700051I12 gene (1700051I12Rik), mRNA.	XM_181390.2	1700051I12Rik	1	1.04705	4.57021	2.00252	1	1.88171	1.31825	1.03725	1	1.00362	-1.05521	1.06609	1	-1.06204	-1.04961	1.02397	-1.00036
	kinase
		adenylate kinase 4 (Ak4), mRNA.	NM_009647.1	Ak4	1	1.4635	1.898	1.19931	1	1.40861	1.24801	1.4797	1	-1.45044	-1.32406	1.03745	1	-1.57062	-2.20745	-1.0991	-1.02768
		thymoma viral proto-oncogene 3 (Akt3), mRNA.	NM_011785.2	Akt3	1	1.47307	1.37003	2.63399	1	1.14611	1.36284	1.45941	1	-1.12347	-1.18575	-1.13901	1	-1.0106	-1.19969	1.08336	1.41852
		cell division cycle 2-like 6 (CDK8-like) (Cdc2l6), mRNA	NM_198164.1	Cdc2l6	1	1.42294	1.69643	2.40683	1	1.46536	1.48515	1.97184	1	-1.85461	1.11352	1.38992	1	-1.316	-1.05657	1.28716	-1.07826
		creatine kinase, brain (Ckb), mRNA.	NM_021273.2	Ckb	1	-1.02332	-1.06114	-1.89946	1	3.43398	-1.2487	-1.17989	1	-1.00136	-2.18506	-1.64352	1	-1.07818	-1.10539	-1.05796	-10
		feline sarcoma oncogene (Fes), mRNA.	NM_010194.1	Fes	1	-1.28338	5.70375	1.73121	1	3.19703	1.01178	-1.09452	1	1.48112	1.02597	-1.08948	1	1.32174	1.05267	1.02161	-1.09556
		mitogen activated protein kinase kinase kinase 12 (Map3k12), mRNA.	NM_009582.2	Map3k12	1	1.24459	-1.20456	1.53371	1	1.01866	1.3378	1.76654	1	-2.91973	-2.06429	-1.20185	1	-1.87729	-1.71197	1.05592	-1.20401
		MAP kinase-interacting serine/threonine kinase 2 (Mknk2), mRNA.	NM_021462.2	Mknk2	1	1.12702	2.39311	1.45124	1	1.5819	-1.07273	1.18597	1	1.08647	-1.20141	1.41977	1	1.00304	-1.25294	1.38956	1.52775
		NUAK family, SNF1-like kinase, 2 (Nuak2), mRNA	NM_028778.2	Nuak2	1	1.01567	2.91049	1.29527	1	4.27534	-1.1052	-1.33352	1	-1.74485	-1.01686	-1.25437	1	-1.10459	1.26777	-1.16483	-1.21638
		pyruvate dehydrogenase kinase, isoenzyme 1 (Pdk1), mRNA	NM_172665.1	Pdk1	1	1.35429	1.19446	-1.15177	1	1.46698	-1.0047	1.54391	1	-1.27404	-2.16776	-1.21305	1	-1.20287	-3.00609	-1.20556	-1.09994
		phosphofructokinase, liver, B-type (Pfkl), mRNA.	NM_008826.2	Pfkl	1	1.30179	1.14247	-1.23259	1	1.52756	-1.07416	1.63084	1	-1.1649	-1.23924	1.26594	1	1.06055	-2.7264	-1.00567	-1.23214
		serum/glucocorticoid regulated kinase (Sgk), mRNA.	NM_011361	Sgk	1	-1.62509	1.78968	1.23916	1	-1.14059	1.63506	1.16515	1	-1.86027	-1.8082	-2.23035	1	-1.22476	-1.09576	-1.97372	-3.77721
		sorting nexin 16 (Snx16), mRNA.	NM_029068.2	Snx16	1	1.03747	2.6854	1.30457	1	2.27072	-1.11117	-1.12039	1	1.4873	1.37856	1.4787	1	1.44363	1.31794	1.25997	1.32986
		serine/threonine protein kinase SSTK (Sstk), mRNA.	NM_032004.1	Sstk	1	-1.2067	-1.00293	1.72139	1	-1.19983	2.01235	-1.05924	1	-1.16766	1.08859	-1.0649	1	1.06298	-1.00315	-1.04778	-1.10731
		RIKEN cDNA E030030I06 gene (E030030I06Rik), mRNA.	XM_286230.2	E030030I06Rik	1	-1.2058	2.4101	1.80182	1	1.28734	1.75161	1.00958	1	1.00756	-1.31235	-1.07923	1	-1.11904	-1.19349	-1.04369	-1.59547
	signaling molecule
		Bcl2-like 1 (Bcl2l1), mRNA.	NM_009743.2	Bcl2l1	1	1.01695	-1.09945	1.36636	1	1.23319	1.84029	2.0857	1	-2.51023	-1.63356	1.01852	1	-2.69863	-1.63098	1.25723	-1.27344
		betacellulin, epidermal growth factor family member (Btc), mRNA.	NM_007568.2	Btc	1	-1.59179	1.75337	-1.33742	1	1.57725	2.47069	1.20836	1	-1.68066	-1.61003	-1.99859	1	-1.01011	-1.33685	-2.15924	-1.77688
		Down syndrome critical region gene 1-like 2 (Dscr1l2), mRNA.	NM_022980.2	Dscr1l2	1	1.04943	-1.1313	1.7513	1	1.0012	1.88298	1.05608	1	-2.06335	-1.80117	-1.93525	1	-1.37384	-1.41756	-1.1562	-1.02098
		diphtheria toxin receptor (Dtr), mRNA.	NM_010415.1	Dtr	1	1.05605	1.50869	-1.32131	1	1.51399	1.00721	-1.57148	1	-1.83125	-1.92925	-3.0099	1	-3.34422	-2.12155	-3.59865	1.32842
		endothelin 1 (Edn1), mRNA.	NM_010104.2	Edn1	1	2.16814	5.65317	1.51277	1	6.48559	-1.73753	1.47135	1	-1.30747	-1.43902	-1.39508	1	-1.19354	-1.45982	-1.75481	1.61142
		engulfment and cell motility 2, ced-12 homolog (C. elegans) (Elmo2), transcript variant 3, mRNA.	NM_080287.2	Elmo2	1	-1.1563	2.22417	1.74019	1	1.10621	-1.31401	1.01802	1	1.06353	1.16376	1.22695	1	1.14053	1.16842	1.08884	1.06802
		growth differentiation factor 1 (Gdf1), mRNA.	NM_008107	Gdf1	1	2.22484	4.42507	1.6313	1	3.46031	1.29621	1.1553	1	1.10025	-1.16654	-1.03136	1	-1.01429	-1.25571	-1.08771	-1.02909
		growth differentiation factor 9 (Gdf9), mRNA.	NM_008110.1	Gdf9	1	2.4708	2.17237	1.98647	1	1.11144	-1.2331	-1.07659	1	1.32913	1.03391	-1.02342	1	1.3759	1.12811	1.115	1.57565
		ghrelin (Ghrl), mRNA.	NM_021488.3	Ghrl	1	-1.0277	2.55214	1.17487	1	1.90055	-1.00058	1.03727	1	1.07742	1.05461	1.03849	1	1.09971	1.00292	1.12879	-1.04462
		lymphocyte specific 1 (Lsp1), mRNA.	NM_019391.1	Lsp1	1	1.24592	2.13218	1.26316	1	-1.17633	-1.22898	-1.02605	1	-1.08437	-1.61179	-1.20754	1	-1.22046	-1.46472	-1.09306	-1.37588
		MARCKS-like protein (Mlp), mRNA.	NM_010807.2	Mlp	1	-1.24162	2.0947	1.18702	1	1.646	1.50256	1.00434	1	1.32768	-1.13233	-1.30148	1	1.18954	-1.11493	-1.29136	-1.12634
		platelet derived growth factor, alpha (Pdgfa), mRNA.	NM_008808.2	Pdgfa	1	-1.11509	1.81705	-1.03554	1	2.01879	-1.23131	-1.02737	1	1.21018	1.03873	-1.02557	1	1.38177	1.02256	-1.10665	-1.00373
		parathyroid hormone-like peptide (Pthlh), mRNA.	NM_008970.1	Pthlh	1	-1.61722	1.56262	-2.14809	1	-1.14816	1.17227	-1.18085	1	-3.21638	-3.03034	-3.5353	1	-2.32129	-2.568	-2.83257	-1.53675
		syndecan 1 (Sdc1), mRNA.	NM_011519.1	Sdc1	1	-1.38795	1.56802	-1.70762	1	-1.15397	-1.13493	-1.43554	1	-1.28611	-1.99361	-2.68868	1	-1.35193	-1.94465	-1.95136	-1.15365
		sema domain, immunoglobulin domain (Ig), transmembrane domain (TM) and short cytoplasmic domain, (semaphorin) 4A (Sema4a), mRNA.	NM_013658.2	Sema4a	1	1.56548	2.45594	1.26282	1	1.6303	1.33609	-1.55925	1	-1.02073	-1.02485	1.00416	1	-1.12511	-1.14233	-1.24008	1.39601
		wingless related MMTV integration site 10b (Wnt10b), mRNA.	NM_011718.1	Wnt10b	1	-1.01025	-1.39384	-1.06506	1	-1.10134	-1.46451	2.07144	1	-1.44151	-1.78037	-1.16586	1	-1.23157	-1.74945	1.42665	1.33757
	Transcription factor
		cyclin L1 (Ccnl1), mRNA.	NM_019937.1	Ccnl1	1	1.04883	1.57553	-1.33539	1	2.00474	-1.28741	-1.17935	1	1.29136	-1.16752	-1.09328	1	1.45667	1.0523	1.0342	1.1961
		cyclin T1 (Ccnt1), mRNA.	NM_009833.1	Ccnt1	1	1.02183	2.41536	1.57822	1	1.53873	1.10549	1.15183	1	1.3419	1.01367	1.03018	1	1.22645	-1.05645	1.02372	1.06588
		distal-less homeobox 2 (Dlx2), mRNA.	NM_010054.1	Dlx2	1	-2.00532	-1.04426	-1.16087	1	2.40466	1.30319	1.36406	1	-3.08182	-3.27491	-3.04475	1	-2.75404	-2.95832	-2.15668	-1.71856
		early growth response 1 (Egr1), mRNA.	NM_007913.2	Egr1	1	4.99695	7.26668	2.80425	1	3.63976	-1.22212	-1.26534	1	-4.673	-2.51015	-1.77209	1	-6.40855	-3.01769	-1.72197	1.43188
		ets variant gene 1 (Etv1), mRNA.	NM_007960.1	Etv1	1	1.16003	-1.0413	1.40477	1	1.26605	1.47049	1.60515	1	-1.99629	-2.38925	-1.26248	1	-1.45166	-1.85836	-1.11823	-1.63851
		FBJ osteosarcoma oncogene (Fos), mRNA.	NM_010234.2	Fos	1	2.69673	7.88905	1.96381	1	5.41757	-1.51912	-1.36881	1	1.47956	-1.13643	-1.07775	1	1.32895	-1.20856	-1.02521	1.49428
		FBJ osteosarcoma oncogene B (Fosb), mRNA.	NM_008036	Fosb	1	1.38264	5.09997	1.4799	1	4.7177	-1.00769	-1.10333	1	-1.13152	1.01903	1.10581	1	-1.38933	-1.1503	-1.4236	1.20379
		fos-like antigen 1 (Fosl1), mRNA.	NM_010235.1	Fosl1	1	1.02931	1.54341	-1.09534	1	1.6272	1.53847	1.04882	1	1.13002	1.26017	-1.37972	1	1.03398	1.20915	-2.03182	-1.22326
		forkhead box D4 (Foxd4), mRNA.	NM_008022.1	Foxd4	1	1.21663	2.41422	1.42656	1	1.03541	-1.05061	-1.08073	1	-1.0547	-1.03923	-1.08309	1	1.02303	-1.01513	-1.0028	1.15493
		forkhead box F1a (Foxf1a), mRNA.	NM_010426.1	Foxf1a	1	-1.07262	2.09405	-1.04734	1	1.42625	1.04637	1.43066	1	1.14143	1.05083	1.0716	1	-1.11769	-1.01725	1.35973	1.00009
		forkhead box K1 (Foxk1), transcript variant 2, mRNA.	NM_199068.1	Foxk1	1	1.08175	2.29102	1.76922	1	1.02358	1.22689	1.04889	1	-1.05553	1.05551	-1.02733	1	1.02454	1.11926	1.12326	1.17389
		forkhead box Q1 (Foxq1), mRNA.	NM_008239.3	Foxq1	1	-1.07993	5.38468	1.0668	1	3.42662	-1.03286	-1.09711	1	1.35036	-1.62301	-1.3716	1	1.36734	-1.16629	-1.02007	-2.17889
		GA repeat binding protein, beta 1 (Gabpb1), transcript variant 2, mRNA.	NM_207669.1	Gabpb1	1	-1.1052	2.00204	1.0301	1	1.62273	1.15845	1.04752	1	1.42223	1.00609	-1.28426	1	1.35824	1.04913	-1.05947	1.01446
		hairy and enhancer of split 1 (Drosophila) (Hes1), mRNA.	NM_008235.2	Hes1	1	-1.26598	3.26506	1.20304	1	10	1.25029	1.2368	1	-1.60438	-2.03376	-1.34979	1	-1.32104	-1.19292	1.01746	-1.66594
		hypermethylated in cancer 1 (Hic1), mRNA.	NM_010430.1	Hic1	1	1.05532	1.59527	1.0821	1	1.36666	1.0595	1.05423	1	-1.0972	-1.43437	-1.41773	1	1.07026	1.03948	-1.0943	-2.00595
		homeo box C13 (Hoxc13), mRNA.	NM_010464.1	Hoxc13	1	-1.01259	2.45737	1.00806	1	1.30414	1.05319	1.11946	1	1.21184	-1.18318	1.09665	1	-1.14271	-1.02329	1.03452	-1.39061
		homeo box C9 (Hoxc9), mRNA.	NM_008272	Hoxc9	1	1.0226	1.48177	1.8915	1	1.10437	1.69388	1.15875	1	-1.78881	-2.17898	-1.45358	1	-1.36858	-1.9938	-1.08524	-1.00387
		inhibitor of DNA binding 1 (Idb1), mRNA.	NM_010495.1	Idb1	1	-5.04919	-2.51479	1.34571	1	1.17877	1.47051	2.20394	1	-3.90241	-4.97667	-2.26672	1	-4.02049	-3.67061	-1.19024	-1.50967
		inhibitor of DNA binding 3 (Idb3), mRNA.	NM_008321.1	Idb3	1	-1.68135	-2.0226	1.95822	1	1.01298	1.20376	2.21632	1	-2.73584	-6.16808	-2.10205	1	-2.74647	-3.67505	1.15735	-1.45379
		Jun oncogene (Jun), mRNA.	NM_010591.1	Jun	1	1.71818	2.05947	-1.59657	1	2.61159	1.09337	-1.21758	1	-1.43353	-1.80518	-2.28395	1	-1.69263	-1.49013	-2.12968	-1.31943
		homeo box, msh-like 1 (Msx1), mRNA.	NM_010835.1	Msx1	1	1.67249	2.51983	-1.19817	1	2.2744	1.13228	-1.01824	1	-1.3862	-2.81444	-2.2596	1	-1.03188	-2.33034	-1.77695	-1.28859
		metal response element binding transcription factor 1 (Mtf1), mRNA.	NM_008636.2	Mtf1	1	1.30882	2.66547	1.23069	1	2.125	1.11617	1.07065	1	1.32775	1.17362	1.04846	1	1.22712	1.08558	-1.10422	1.06592
		nuclear receptor coactivator 1 (Ncoa1), mRNA.	NM_010881.1	Ncoa1	1	1.08522	2.49309	1.30196	1	1.62912	1.07023	1.11398	1	1.16394	-1.07392	1.16789	1	1.08015	-1.15413	1.23025	1.18337
		MAD homolog 3 (Drosophila) (Smad3), mRNA	NM_016769	Smad3	1	1.6889	1.20095	1.62415	1	1.05906	1.44751	1.70691	1	-3.07791	-2.41455	-1.52935	1	-1.80818	-2.4402	-1.16296	1.01839
		TAR DNA binding protein (Tardbp), mRNA.	NM_145556.2	Tardbp	1	1.06984	2.22775	1.41327	1	-1.04029	-1.35606	-1.00554	1	-1.14373	-1.27353	1.03543	1	-1.05331	-1.14219	-1.0092	-1.39258
		T-box 3 (Tbx3), transcript variant 2, mRNA.	NM_011535.2	Tbx3	1	-1.20199	2.24598	-1.45711	1	1.53566	-1.01796	-1.11609	1	-1.43068	-1.96525	-2.0463	1	-1.16294	-1.69144	-1.55761	-1.03206
		transcription factor AP-2, alpha (Tcfap2a), mRNA.	NM_011547.2	Tcfap2a	1	-1.11041	2.20712	2.16393	1	1.06458	1.67365	1.1821	1	1.19268	1.07873	1.12545	1	1.06754	-1.46289	-1.30029	-1.1149
		WW domain containing transcription regulator 1 (Wwtr1), transcript variant 2, mRNA	NM_133784.1	Wwtr1	1	1.10492	1.08892	1.64897	1	1.34733	2.29169	1.78987	1	-1.27685	-1.42465	-1.61978	1	-1.15301	-1.50056	-1.7769	1.17287
		zinc finger, CCHC domain containing 3 (Zcchc4), mRNA	NM_175126.3	Zcchc3	1	-1.35512	2.08132	1.18003	1	1.14454	1.29442	1.11084	1	-1.1062	-1.13723	-1.17528	1	1.16587	1.0096	-1.07784	-1.39609
		zinc finger, CCHC domain containing 3 (Zcchc3), mRNA	NM_175126.3	Zcchc3	1	-1.28347	2.13527	1.21863	1	-1.05181	-1.02119	-1.07254	1	-1.23776	-1.19042	-1.07254	1	1.16534	1.0312	-1.08442	-1.11069
		zinc finger protein 385 (Zfp385), mRNA.	NM_013866.1	Zfp385	1	1.08694	2.00214	1.11136	1	1.89776	1.03076	1.21665	1	1.029	1.05173	1.08622	1	-1.00183	-1.06517	1.10934	-1.06325
		zinc finger protein 41 (Zfp41), mRNA.	NM_011759.1	Zfp41	1	-1.07668	-1.33169	1.76719	1	-2.18634	1.12229	1.05574	1	-3.30652	-1.18454	-1.43493	1	-1.67524	-1.32749	-1.22993	1.3705
		zinc finger protein 623 (Zfp623), mRNA	NM_030199.2	Zfp623	1	1.32394	2.64094	1.44766	1	2.05453	-1.0988	-1.23078	1	1.27149	1.05691	1.0578	1	1.35496	1.1784	1.0251	1.30536
		zinc fingers and homeoboxes protein 1 (Zhx1), mRNA.	NM_009572.2	Zhx1	1	-1.0104	-1.02603	1.63457	1	-1.20964	1.1175	1.09424	1	-2.065	-1.4909	1.34745	1	-1.72162	-1.07538	1.39026	1.47967
	Histone
		histone 1, H2ae (Hist1h2ae), mRNA.	NM_178187.2	Hist1h2ae	1	3.69064	1.7149	1.08379	1	1.65167	-1.07368	-1.02375	1	-1.3429	-1.66998	-1.87842	1	1.06133	-1.26804	-1.29957	1.23969
		histone 1, H3b (Hist1h3b), mRNA.	NM_178203	Hist1h3b	1	1.38239	1.56329	1.08064	1	1.45567	1.01376	1.11572	1	-1.17202	-1.96597	-4.17717	1	-1.1286	-1.71867	-2.83215	1.01478
		histone1, H3d (Hist1h3d), mRNA.	NM_178204.1	Hist1h3d	1	1.32779	1.53012	1.09235	1	1.39524	1.01174	1.07714	1	-1.13097	-1.77749	-3.57719	1	-1.13961	-1.65452	-2.81849	1.06605
		histone 1, H3e (Hist1h3e), mRNA.	NM_178205	Hist1h3e	1	1.33527	1.58419	1.07316	1	1.39981	1.01655	1.09876	1	-1.20833	-1.93833	-4.19385	1	-1.1135	-1.6154	-2.8931	1.00357
		histone 1, H3i (Hist1h3i), mRNA.	NM_178207	Hist1h3i	1	1.45271	1.80067	1.17375	1	1.56288	1.03486	1.11587	1	-1.15189	-1.83512	-3.42259	1	-1.15631	-1.59783	-2.5746	1.04189
		histone 1, H4a (Hist1h4a), mRNA.	NM_178192	Hist1h4a	1	2.31906	2.52839	1.49331	1	1.83362	1.44874	1.18835	1	-1.34784	-2.10789	-2.40683	1	-1.15826	-1.66219	-2.19043	1.22927
		histone 1, H4d (Hist1h4d), mRNA.	NM_175654.1	Hist1h4d	1	2.2343	2.64001	1.52463	1	2.11415	1.23282	1.19712	1	1.00704	-1.18375	-1.49953	1	1.07037	-1.09924	-1.38988	1.11717
		histone 1, H4f (Hist1h4f), mRNA.	NM_175655.1	Hist1h4f	1	1.63488	1.74701	1.20698	1	1.53004	1.22471	1.1457	1	-1.44691	-2.25099	-2.38939	1	-1.16963	-1.62885	-1.88098	1.12855
		histone 1, H4h (Hist1h4h), mRNA.	NM_153173.1	Hist1h4h	1	2.28515	2.29875	1.73462	1	1.70899	1.28657	1.28651	1	-1.0412	-1.17544	-1.28706	1	-1.06441	-1.06723	-1.20817	1.25826
		histone 1, H4j (Hist1h4j), mRNA.	NM_178210.1	Hist1h4j	1	2.47831	2.89495	1.5537	1	2.14729	1.46007	1.17013	1	1.23022	1.08215	-1.37107	1	1.11814	-1.08628	-1.65393	1.17779
		histone 1, H4k (Hist1h4k), mRNA.	NM_178211.1	Hist1h4k	1	2.8372	3.57878	1.63107	1	2.32058	1.41347	1.32702	1	1.0209	-1.14481	-1.43622	1	1.06132	-1.07646	-1.34761	1.14006
		histone 1, H4m (Hist1h4m), mRNA.	NM_175657	Hist1h4m	1	2.02971	2.26545	1.43065	1	1.94474	1.33007	1.17631	1	-1.29592	-1.46732	-1.49369	1	-1.17501	-1.30024	-1.44511	1.08906
		histone 2, H3b (Hist2h3b), mRNA.	NM_178215	Hist2h3b	1	1.42082	1.7796	1.10344	1	1.48847	1.05271	1.0692	1	1.04055	-1.40731	-2.21191	1	1.08289	-1.20334	-1.95301	1.08054
		H1 histone family, member X (H1fx), mRNA.	NM_198622.1	H1fx	1	1.15377	-1.21444	-1.17849	1	1.24254	-1.04198	1.61243	1	-1.33402	-1.86171	-1.98821	1	-1.27069	-2.29273	-2.2645	-1.02057
		H2A histone family, member J (H2afj), mRNA	NM_177688.2	H2afj	1	1.33984	4.43003	1.5884	1	2.19714	1.19003	1.10486	1	-1.08418	-1.12122	1.09557	1	-1.21863	-1.16591	1.10555	-1.17909
(c) MG132	Immunity and defense
		histocompatibility 2, D region locus 1 (H2-D1), mRNA.	NM_010380	H2-D1	1	1.18553	1.07584	-1.2359	1	1.09478	-1.01875	-1.03826	1	2.04174	3.37583	3.4762	1	1.45079	2.35761	2.16579	1.40895
		histocompatibility 2, K region locus 1 (H2-K1), mRNA	NM_001001892	H2-K1	1	1.04608	-1.08671	-2.25824	1	1.06562	-1.66889	-1.26437	1	1.53414	2.2732	3.22934	1	1.22801	1.4738	1.49587	1.23422
		histocompatibility 2, Q region locus 2 (H2-Q2), mRNA.	NM_010392	H2-Q2	1	1.25313	1.1477	-1.44658	1	1.20836	1.01807	1.13174	1	1.2823	2.07141	2.49271	1	1.11024	1.36469	1.47523	1.11822
		histocompatibility 2, Q region locus 5 (H2-Q5), mRNA.	NM_010393.1	H2-Q5	1	1.09201	1.18417	-1.93053	1	1.47562	-1.16012	-1.00502	1	1.41781	2.18332	3.18396	1	1.21307	1.43641	1.66115	1.05869
		histocompatibility 2, Q region locus 6 (H2-Q6), mRNA.	NM_207648	H2-Q6	1	1.00157	-1.13491	-1.11688	1	1.06803	-1.39433	-1.10732	1	1.27081	1.66712	2.12021	1	1.3359	1.54562	1.392	1.2667
		histocompatibility 2, T region locus 10 (H2-T10), mRNA.	NM_010395.2	H2-T10	1	-1.01778	-1.11591	1.23173	1	-1.26471	-1.21776	-1.03046	1	1.44359	2.71692	2.40803	1	1.54265	1.54988	1.25191	1.13411
		histocompatibility 2, T region locus 22 (H2-T22), mRNA.	NM_010397.2	H2-T22	1	1.08485	1.02838	-1.00814	1	1.09563	-1.18116	1.15003	1	1.03361	2.78975	2.69178	1	-1.06798	1.48558	1.4195	1.16789
		histocompatibility 2, T region locus 23 (H2-T23), mRNA.	NM_010398.1	H2-T23	1	1.30721	1.12083	-1.02971	1	1.01318	-1.47776	-1.03679	1	1.5202	2.36562	3.87706	1	1.35256	1.21692	1.57627	1.42843
		histocompatibility 2, T region locus 23 (H2-T23), mRNA.	NM_010398	H2-T23	1	1.24356	1.16156	-1.32343	1	1.37725	-1.29484	1.21658	1	1.49285	2.36428	3.11775	1	1.24815	1.50236	1.53017	1.21088
		histocompatibility 2, T region locus 9 (H2-T9), mRNA.	NM_010399	H2-T9	1	1.01837	-1.06315	-1.30362	1	-1.0432	-1.30128	-1.04672	1	-1.04205	3.41606	3.27799	1	-1.21093	1.34099	1.42823	1.24504
		allograft inflammatory factor 1-like (Aif1l), mRNA	NM_145144.1	Aif1l	1	-1.04336	-1.06426	-2.31003	1	-1.19533	-2.2364	-1.96489	1	1.24301	-1.00747	1.65805	1	-1.17423	1.01664	1.27405	2.09972
		coenzyme Q10 homolog B (S. cerevisiae) (Coq10b), transcript variant 2, mRNA	NM_026424.2	Coq10b	1	-1.30186	1.1155	-1.36444	1	1.32824	-1.36163	-1.37057	1	2.30057	1.30616	1.09146	1	1.65695	1.07981	1.15507	1.22921
		D-dopachrome tautomerase (Ddt), mRNA.	NM_010027.1	Ddt	1	1.08063	1.0538	1.0242	1	1.07016	1.0152	1.06402	1	-1.15119	1.27755	2.29808	1	-1.05666	1.3934	1.82301	1.08972
		guanylate binding protein 1 (Gbp1), mRNA	NM_010259.1	Gbp1	1	1.04982	-1.13405	1.27707	1	-1.30333	-1.3239	-1.08073	1	1.69472	9.77495	5.34848	1	-1.26201	1.71491	1.28998	2.58297
		guanylate binding protein 6 (Gbp6), mRNA	NM_145545.2	Gbp6	1	1.04425	-1.00603	1.17952	1	-1.01906	-1.33018	1.05269	1	2.49341	5.73448	4.1697	1	1.07352	1.26229	1.16016	2.14869
		glutathione S-transferase, mu 1 (Gstm1), mRNA.	NM_010358.2	Gstm1	1	1.19171	1.27027	1.20835	1	1.21207	-1.03024	-1.10441	1	1.00787	1.46735	2.44847	1	1.30201	1.65653	2.33967	-1.31379
		glutathione S-transferase, mu 6 (Gstm6), mRNA.	NM_008184.1	Gstm6	1	1.20793	1.30325	1.45553	1	1.24102	1.06428	-1.02164	1	1.1087	1.5295	2.49943	1	1.32701	1.64086	2.16345	-1.208
		glutathione S-transferase, theta 3 (Gstt3), mRNA.	NM_133994.2	Gstt3	1	1.14154	-1.24276	1.03446	1	1.12238	1.2141	1.29234	1	-1.93025	1.19263	2.03874	1	-1.96437	1.15336	1.58172	2.61557
		hydroxyacyl glutathione hydrolase (Hagh), mRNA.	NM_024284.1	Hagh	1	1.36931	1.42578	1.28451	1	1.47158	1.26161	1.3291	1	1.16188	1.74159	2.28216	1	1.08707	1.49166	1.9783	1.03777
		interferon, alpha-inducible protein 27 like 1 (Ifi27l1), transcript variant 1, mRNA	NM_026790.1	Ifi27l1	1	1.14423	1.22041	-1.06331	1	1.04314	-1.50112	-1.09712	1	1.1809	1.40542	1.89267	1	1.19101	1.24707	1.62584	2.32612
		interferon-induced protein with tetratricopeptide repeats 2 (Ifit2), mRNA.	NM_008332.2	Ifit2	1	1.11542	-1.22766	1.14188	1	-1.15925	-1.41409	-1.07503	1	2.04753	3.19759	2.66303	1	-1.10185	1.40014	1.82275	1.58851
		interferon-induced protein with tetratricopeptide repeats 3 (Ifit3), mRNA.	NM_010501.1	Ifit3	1	1.01335	1.01105	1.13576	1	-1.15746	-2.10051	-1.17301	1	4.90192	10	10	1	-1.00142	3.58061	3.32448	3.62869
		interferon-induced protein with tetratricopeptide repeats 3 (Ifit3), mRNA.	NM_010501.1	Ifit3	1	-1.03845	1.07083	1.24687	1	-1.22801	-2.0117	-1.0981	1	4.61875	10	10	1	1.02637	3.5287	3.32021	3.46221
		interferon induced transmembrane protein 3 (Ifitm3), mRNA.	NM_025378.1	Ifitm3	1	1.15356	1.05849	1.01625	1	1.00824	-1.12355	1.00917	1	-1.04816	1.80209	2.32155	1	-1.09616	1.08761	1.34701	1.36647
		leucine rich repeat containing 59 (Lrrc59), mRNA	NM_133807.1	Lrrc59	1	-1.39377	-1.04682	-4.40738	1	-1.0575	-1.03135	-1.42359	1	1.28362	1.51	1.08727	1	1.1245	1.41932	1.01173	1.12578
		osteoclast inhibitory lectin (Ocil), mRNA.	NM_053109.1	Ocil	1	-1.26388	-1.25756	-1.07361	1	-2.13461	-1.78788	-1.2235	1	-1.00367	2.49097	3.308	1	1.28534	1.31013	1.33476	1.81911
		urokinase plasminogen activator receptor (Plaur), mRNA.	NM_011113.2	Plaur	1	1.03619	1.41758	-1.27838	1	1.0507	-1.72878	-1.83702	1	2.36693	1.77316	-1.20371	1	1.96977	1.99841	-1.13951	1.3578
		peroxiredoxin 6 (Prdx6), mRNA.	NM_007453.2	Prdx6	1	1.0716	1.13738	-1.00805	1	1.12642	-1.14845	-1.11998	1	2.97985	3.16143	1.88628	1	1.78847	2.29734	1.855	1.05955
		superoxide dismutase 1, soluble (Sod1), mRNA.	NM_011434.1	Sod1	1	1.1009	1.19026	1.06013	1	1.1013	1.06661	1.15147	1	1.11763	2.10858	2.19135	1	1.16009	2.15272	2.49429	1.10786
		TAP binding protein (Tapbp), mRNA.	NM_009318.1	Tapbp	1	1.03602	1.17291	-1.38644	1	1.30017	-1.07581	1.14738	1	1.52543	2.02248	2.16618	1	1.28748	1.34865	1.37044	-1.18638
		thrombospondin 1 (Thbs1), mRNA.	NM_011580.1	Thbs1	1	-1.5234	1.16546	-1.69017	1	-1.25462	-1.75975	-1.496	1	1.9036	-1.12949	-1.07766	1	2.10785	1.05488	-1.09322	2.34398
		thrombospondin 1 (Thbs1), mRNA.	NM_011580	Thbs1	1	-1.54844	1.03491	-1.71067	1	-1.41728	-1.91834	-1.61695	1	1.7542	-1.18147	-1.19127	1	2.02662	-1.02245	-1.21175	2.36324
	Protein metabolism and modification
		AHA1, activator of heat shock 90kDa protein ATPase homolog 1 (yeast) (Ahsa1), mRNA.	NM_146036.1	Ahsa1	1	1.02812	1.22912	-1.03416	1	1.15839	-1.51558	-1.23489	1	1.86635	2.09547	1.5509	1	1.09027	1.28379	1.13013	1.80397
		AHA1, activator of heat shock protein ATPase homolog 2 (yeast) (Ahsa2), mRNA	NM_172391.2	Ahsa2	1	-1.0366	-1.25315	-1.08454	1	1.2737	-1.5043	-1.29145	1	2.43297	1.65048	1.35997	1	1.51975	1.15705	1.09992	1.82773
		acylpeptide hydrolase (Apeh), mRNA.	NM_146226.1	Apeh	1	1.10543	-1.3362	1.40584	1	-1.05921	1.07071	1.32013	1	-2.03835	1.00092	1.59191	1	-1.44126	1.01705	1.57015	1.096
		expressed sequence AV006891 (AV006891), mRNA.	NM_023057.1	AV006891	1	1.08908	1.26262	1.10994	1	1.12603	-1.32374	-1.3265	1	2.42813	1.55248	1.16675	1	1.67755	1.48403	-1.05988	1.21486
		calcium binding protein, intestinal (Cai), mRNA.	NM_009787.1	Cai	1	1.00341	1.03316	-1.80403	1	1.07742	-1.37653	-1.23831	1	-1.0724	1.94457	2.13372	1	-1.02223	1.9624	2.05819	-1.07198
		calcium/calmodulin-dependent protein kinase I (Camk1), mRNA.	NM_133926.1	Camk1	1	1.17897	-1.03637	1.3934	1	1.0098	1.07153	1.18818	1	1.4542	1.2927	2.01245	1	1.193	1.04042	1.28635	-1.01601
		DnaJ (Hsp40) homolog, subfamily A, member 2 (Dnaja2), mRNA.	NM_019794.1	Dnaja2	1	1.14732	-1.02233	-1.22792	1	-1.20937	-1.28241	-1.1793	1	2.092	1.2144	1.23797	1	1.48221	-1.07498	1.16753	1.14897
		DnaJ (Hsp40) homolog, subfamily B, member 10 (Dnajb10), mRNA.	NM_178055.2	Dnajb10	1	-1.09657	1.07737	-1.06117	1	-1.08886	-1.48782	-1.22911	1	2.06529	2.34311	1.6526	1	1.375	1.36953	1.10074	1.91873
		dolichyl pyrophosphate phosphatase 1 (Dolpp1), mRNA.	NM_020329.1	Dolpp1	1	-1.56657	-1.86346	-1.20269	1	-2.02846	-1.03361	-1.39994	1	-1.78647	1.57283	1.04384	1	-1.60835	1.53191	-1.1599	-1.08626
		eukaryotic translation initiation factor 2B, subunit 4 delta (Eif2b4), mRNA.	NM_010122.1	Eif2b4	1	-1.35849	-1.09973	1.07113	1	-1.5045	1.20829	-1.51705	1	1.0653	2.56099	1.58286	1	1.18875	2.73907	1.54116	-1.03997
		glutamate-cysteine ligase , modifier subunit (Gclm), mRNA.	NM_008129.2	Gclm	1	-1.1877	1.34079	-1.05403	1	1.26616	1.1956	-1.56816	1	6.23643	6.79555	3.69622	1	5.697	7.19082	2.6226	-1.31833
		N-acetylglucosamine-1-phosphotransferase, gamma subunit (Gnptg), mRNA	NM_172529.1	Gnptg	1	1.0867	1.26221	1.31629	1	1.03471	-1.15578	-1.12786	1	1.18169	1.41402	2.32515	1	1.10873	1.29776	2.04774	1.23605
		N-acetylglucosamine-1-phosphotransferase, gamma subunit (Gnptg), mRNA	NM_172529.1	Gnptg	1	1.11354	1.25863	1.41041	1	1.03348	-1.17123	-1.11372	1	1.09875	1.32904	2.11993	1	1.11377	1.2196	1.90085	1.24019
		GTP binding protein 4 (Gtpbp4), mRNA.	NM_027000.2	Gtpbp4	1	-1.08577	1.18039	-1.28511	1	1.21815	1.05922	-1.31096	1	2.07388	1.22149	-1.07364	1	1.68411	1.19826	-1.31914	-1.05163
		heat shock 70kD protein 5 (glucose-regulated protein) (Hspa5), mRNA.	NM_022310.2	Hspa5	1	-1.00187	1.12172	-1.36118	1	1.17173	-1.46598	-1.2912	1	2.6376	1.56509	1.36022	1	2.18693	2.27801	-1.14272	1.11417
		heat shock protein 1 (chaperonin) (Hspd1), mRNA.	NM_010477.2	Hspd1	1	1.01446	1.45995	-4.56018	1	1.24281	-1.56158	-1.59104	1	1.75107	1.36475	-1.0014	1	1.15941	1.16829	-1.11294	1.63048
		interleukin-1 receptor-associated kinase 2 (Irak2), mRNA.	NM_172161.2	Irak2	1	-1.24199	-1.57594	1.05651	1	-1.542	-1.25701	-1.1597	1	-1.47464	1.77943	2.00746	1	-1.10014	1.67756	1.75653	1.16037
		leucyl-tRNA synthetase, mitochondrial (Lars2), mRNA.	NM_153168.1	Lars2	1	-1.03605	-1.34235	-1.08101	1	-1.11259	-1.04693	1.05729	1	-1.45212	1.68695	2.0106	1	-1.33182	1.80693	1.91735	1.02953
		LIM-domain containing, protein kinase (Limk1), mRNA.	NM_010717.1	Limk1	1	-1.07115	1.12066	-1.15351	1	-1.08948	1.36844	-1.15408	1	-1.3281	3.25326	2.60219	1	-1.17507	3.62537	2.84887	-1.03724
		mannosidase, beta A, lysosomal (Manba), mRNA.	NM_027288.2	Manba	1	1.22363	1.18255	1.11873	1	1.19252	-1.11183	1.29263	1	1.17145	1.3205	2.60402	1	1.1721	1.21697	1.50973	1.20545
		mitogen activated protein kinase 9 (Mapk9), transcript variant 2, mRNA.	NM_207692.1	Mapk9	1	1.12534	1.19874	1.06049	1	1.14217	1.30282	1.00186	1	1.31225	3.75833	2.45597	1	1.36015	3.39753	2.17322	-1.06454
		mitogen activated protein kinase 9 (Mapk9), transcript variant 2, mRNA.	NM_207692.1	Mapk9	1	1.00354	1.01305	-1.10735	1	-1.11692	-1.22043	-1.07058	1	1.30498	1.95292	1.49228	1	1.32184	2.14312	1.72063	1.05224
		membrane protein, palmitoylated (Mpp1), mRNA.	NM_008621.2	Mpp1	1	1.07917	1.24169	1.36982	1	1.12997	1.05209	1.30992	1	1.13894	1.97064	2.03179	1	1.23684	1.462	1.36193	-1.13172
		mitochondrial ribosomal protein S18A (Mrps18a), mRNA.	NM_026768.1	Mrps18a	1	-1.12536	1.12695	1.30285	1	-1.08862	1.19413	-1.27249	1	1.33147	2.1159	2.08271	1	1.20469	1.71091	1.74046	-1.31092
		asparaginyl-tRNA synthetase (Nars), mRNA.	NM_027350.1	Nars	1	1.41298	1.42633	-1.42901	1	1.19582	-1.65263	-1.3094	1	2.12288	1.51162	1.61039	1	1.70239	1.72447	1.4197	2.02941
		procollagen-proline, 2-oxoglutarate 4-dioxygenase (proline 4-hydroxylase), alpha II polypeptide (P4ha2), mRNA.	NM_011031	P4ha2	1	1.17025	1.16618	-1.28336	1	1.28679	-2.31104	1.11282	1	2.12793	2.40467	1.87996	1	1.51949	1.29664	-1.05468	2.13225
		procollagen lysine, 2-oxoglutarate 5-dioxygenase 2 (Plod2), mRNA.	NM_011961	Plod2	1	-1.13096	1.00428	-1.17113	1	-1.01439	-1.25933	1.11066	1	2.06811	-1.07622	1.20712	1	1.79602	-1.41708	-1.05415	1.24091
		protein kinase, interferon-inducible double stranded RNA dependent (Prkr), mRNA.	NM_011163.2	Prkr	1	-1.08223	-1.07406	1.4096	1	-1.08842	-1.0144	-1.16944	1	-1.67003	5.04879	4.81505	1	-1.32506	2.08721	1.92547	-1.13061
		proteasome (prosome, macropain) 26S subunit, non-ATPase, 14 (Psmd14), mRNA.	NM_021526	Psmd14	1	-1.1149	-1.28644	-1.64289	1	-1.10981	-1.09697	-1.18286	1	1.24807	1.76787	1.51671	1	1.30332	2.008	1.49824	-1.00401
		peptidyl-tRNA hydrolase 1 homolog (S. cerevisiae) (Ptrh1), mRNA	NM_178595.2	Ptrh1	1	-1.12067	-1.35165	-1.1121	1	-1.04987	1.13152	-1.05913	1	1.24372	1.99581	2.17845	1	1.02868	1.61714	1.58077	-1.11149
		receptor (TNFRSF)-interacting serine-threonine kinase 2 (Ripk2), mRNA.	NM_138952.1	Ripk2	1	-1.04684	-1.00801	1.09305	1	-1.23641	-1.17747	-1.1921	1	1.94269	-1.04078	-1.13538	1	2.17898	-1.00868	-1.02792	1.25615
		ring finger protein 31 (Rnf31), mRNA.	NM_194346.2	Rnf31	1	-1.06993	-1.18195	1.20287	1	-1.17525	1.09292	1.10965	1	-1.21088	2.005	2.0991	1	-1.19321	1.39853	1.49146	1.1591
		serine/threonine kinase 10 (Stk10), mRNA.	NM_009288.1	Stk10	1	1.05717	1.28711	1.0431	1	-1.15317	-1.02479	-1.06015	1	2.56237	2.42496	1.7472	1	2.65485	2.72709	1.53117	1.08266
		torsin family 3, member A (Tor3a), mRNA.	NM_023141.1	Tor3a	1	1.44297	-1.03982	-1.21968	1	1.26636	-1.60736	1.2074	1	1.56746	3.69585	3.03486	1	1.60236	2.17505	2.15442	1.05866
		torsin family 3, member A (Tor3a), mRNA.	NM_023141.1	Tor3a	1	1.28014	-1.04528	-1.34338	1	1.11755	-1.46378	1.059	1	1.41388	3.23937	2.5085	1	1.69236	2.06856	1.83907	1.03292
		torsin family 3, member A (Tor3a), mRNA.	NM_023141	Tor3a	1	1.30637	1.0384	-1.33452	1	1.323	-1.11203	1.24843	1	1.23098	2.51286	2.0558	1	1.42931	1.71371	1.68628	-1.14585
		tRNA methyltransferase 61 homolog A (S. cerevisiae) (Trmt61a), transcript variant 1, mRNA	NM_177374.2	Trmt61a	1	-1.64317	-1.73063	-2.40088	1	-2.91117	-1.45588	-3.402	1	1.58551	1.11672	-1.67494	1	1.24439	1.04031	-1.98549	1.18348
		UDP-N-acetylglucosamine pyrophosphorylase 1 (Uap1), mRNA.	NM_133806.2	Uap1	1	1.06825	1.17986	-1.04623	1	-1.00955	-1.22	-1.22288	1	1.56368	-1.26862	-1.52417	1	2.3538	1.07156	-1.18002	1.15803
		ubiquitin-activating enzyme E1-like (Ube1l), mRNA.	NM_023738.2	Ube1l	1	1.02699	-1.46467	1.04567	1	-1.58509	-1.69832	-1.05648	1	-1.12512	4.42101	5.30424	1	-1.36844	1.2812	1.70449	2.3929
		ubiquitin-conjugating enzyme E2L 6 (Ube2l6), mRNA.	NM_019949	Ube2l6	1	1.13554	-1.01693	1.05367	1	1.23214	-1.10162	1.30932	1	-1.08892	3.2597	4.72512	1	-1.01526	1.46773	1.79457	1.38563
		ubiquitin-conjugating enzyme E2L 6 (Ube2l6), mRNA.	NM_019949.1	Ube2l6	1	1.04932	-1.05036	1.2011	1	1.00714	-1.20857	1.26055	1	-1.19699	3.36136	4.23296	1	1.00373	1.45142	1.9955	1.78698
	Hydrolase
		arylsulfatase A (Arsa), mRNA.	NM_009713.1	Arsa	1	1.17121	-1.34962	1.38385	1	-1.0291	-1.46889	1.25312	1	1.01048	1.02037	2.20109	1	1.06708	-1.05538	1.52179	1.13045
		elaC homolog 2 (E. coli) (Elac2), mRNA.	NM_023479.1	Elac2	1	-1.67958	1.15596	-1.16042	1	-1.64956	1.19061	-2.07222	1	1.33161	1.31736	-1.59466	1	-1.03222	1.53046	-1.39386	-1.07042
		esterase D/formylglutathione hydrolase (Esd), mRNA	NM_016903.2	Esd	1	-1.11433	-1.09678	-1.26578	1	-1.17042	-1.19306	-1.24105	1	1.2396	1.80536	1.84293	1	1.57153	2.21117	2.00166	1.11523
		fumarylacetoacetate hydrolase domain containing 1 (Fahd1), nuclear gene encoding mitochondrial protein, mRNA	NM_023480.1	Fahd1	1	1.05907	-1.5103	1.13685	1	-1.16531	1.00542	-1.1203	1	-2.54503	-1.74533	-1.05321	1	-1.98623	-1.26449	1.71952	1.17814
		glucosidase, alpha, acid (Gaa), mRNA.	NM_008064.2	Gaa	1	1.36423	1.31362	1.14458	1	1.16439	-1.10547	1.09138	1	1.42958	3.07523	5.62487	1	1.38634	2.65293	3.63099	2.19032
		GTP cyclohydrolase 1	NM_008102.2	Gch1	1	-1.06737	-1.44888	-1.78811	1	-1.0208	-1.34806	-1.19872	1	5.9657	2.99627	2.38551	1	3.47711	3.53768	2.39123	3.10211
		GTP cyclohydrolase 1	NM_008102.2	Gch1	1	1.05056	1.1441	-1.10886	1	1.35231	-1.4043	-1.14277	1	2.79087	1.10783	1.17982	1	3.58	1.95352	1.2107	1.46855
		galactosidase, beta 1 (Glb1), mRNA.	NM_009752.1	Glb1	1	1.16879	1.15623	-1.13499	1	1.13069	-1.63109	-1.10473	1	1.29493	1.26116	2.28595	1	1.16877	1.12098	1.4214	1.21487
		glucosamine-6-phosphate deaminase 1 (Gnpda1), mRNA.	NM_011937	Gnpda1	1	1.09253	-1.02789	1.34584	1	1.16447	1.35262	1.1866	1	1.20108	1.47021	2.05604	1	1.34541	1.48392	1.885	-1.28204
		glucosamine (N-acetyl)-6-sulfatase (Gns), mRNA.	NM_029364.1	Gns	1	1.1922	1.0985	1.11275	1	1.0076	-1.26654	-1.05125	1	1.29145	1.63702	2.15479	1	1.16323	1.3674	1.98968	1.09
		hydroxyacyl glutathione hydrolase (Hagh), mRNA.	NM_024284.1	Hagh	1	1.36931	1.42578	1.28451	1	1.47158	1.26161	1.3291	1	1.16188	1.74159	2.28216	1	1.08707	1.49166	1.9783	1.03777
		hexosaminidase A (Hexa), mRNA.	NM_010421	Hexa	1	1.3032	1.40967	1.22923	1	1.29172	-1.02441	1.17787	1	1.18144	1.7455	2.93849	1	1.09895	1.26526	2.22452	1.20429
		mannosidase, beta A, lysosomal (Manba), mRNA.	NM_027288.2	Manba	1	1.22363	1.18255	1.11873	1	1.19252	-1.11183	1.29263	1	1.17145	1.3205	2.60402	1	1.1721	1.21697	1.50973	1.20545
		metallo-beta-lactamase domain containing 2 (Mblac2), mRNA	NM_028372.1	Mblac2	1	-1.14774	-1.41942	-1.13597	1	-1.50906	-1.05518	-1.32607	1	-1.48376	1.67989	1.47649	1	-1.30939	2.07494	1.56197	1.08726
		5-nucleotidase, cytosolic III (Nt5c3), mRNA.	NM_026004.1	Nt5c3	1	-1.08692	-1.07486	1.05255	1	-1.11534	1.02675	-1.1201	1	1.7401	2.19539	2.22419	1	1.00878	1.12776	1.12285	1.08901
		phospholipase A2, group VI (Pla2g6), mRNA.	NM_016915.2	Pla2g6	1	-1.00978	-1.02109	1.23831	1	1.12355	1.36853	1.2773	1	1.01959	2.58217	2.75722	1	1.17998	2.81572	2.54934	1.02354
		phospholipase D3 (Pld3), mRNA.	NM_011116.1	Pld3	1	1.29889	1.25837	1.10636	1	1.3717	-1.05598	1.25696	1	1.25898	1.90584	3.46246	1	1.34455	1.62352	2.70199	-1.0413
		proteasome (prosome, macropain) 26S subunit, ATPase, 4 (Psmc4), mRNA.	NM_011874.1	Psmc4	1	-1.17389	-1.03393	-1.00373	1	-1.04071	1.29294	-1.04999	1	1.14233	2.13027	1.95439	1	1.12837	2.09056	1.91456	-1.19779
		protease (prosome, macropain) 26S subunit, ATPase 5 (Psmc5), mRNA.	NM_008950.1	Psmc5	1	-1.24244	-1.02338	-1.0146	1	-1.08137	1.21288	-1.04712	1	1.3557	2.43726	2.01224	1	1.1731	2.25393	1.8458	1.16538
		protease (prosome, macropain) 26S subunit, ATPase 5 (Psmc5), mRNA.	NM_008950.1	Psmc5	1	-1.06417	1.027	1.14137	1	-1.27008	1.0283	-1.3774	1	1.20461	2.00631	1.79727	1	1.2451	2.16268	1.88616	1.45696
		peptidyl-tRNA hydrolase 1 homolog (S. cerevisiae) (Ptrh1), mRNA	NM_178595.2	Ptrh1	1	-1.12067	-1.35165	-1.1121	1	-1.04987	1.13152	-1.05913	1	1.24372	1.99581	2.17845	1	1.02868	1.61714	1.58077	-1.11149
	Kinase
		ATM interactor (Atmin), mRNA	NM_177700.3	Atmin	1	1.01589	-1.01234	-1.01728	1	-1.1971	1.13378	-1.2215	1	-1.00238	2.1867	1.64733	1	1.26566	2.73634	1.90783	-1.0783
		expressed sequence AV006891 (AV006891), mRNA.	NM_023057.1	AV006891	1	1.08908	1.26262	1.10994	1	1.12603	-1.32374	-1.3265	1	2.42813	1.55248	1.16675	1	1.67755	1.48403	-1.05988	1.21486
		calcium/calmodulin-dependent protein kinase I (Camk1), mRNA.	NM_133926.1	Camk1	1	1.17897	-1.03637	1.3934	1	1.0098	1.07153	1.18818	1	1.4542	1.2927	2.01245	1	1.193	1.04042	1.28635	-1.01601
		Fyn proto-oncogene (Fyn), mRNA.	NM_008054.1	Fyn	1	-1.06533	-1.0048	-1.14087	1	-1.10281	-1.22419	-1.31918	1	2.60168	1.19963	1.01063	1	2.25841	1.54064	-1.03927	1.0141
		glycerol kinase (Gyk), transcript variant 2, mRNA.	NM_008194	Gyk	1	-1.15715	-1.33288	-1.08998	1	-1.25653	-1.27255	-1.35711	1	1.17419	2.75477	1.24581	1	1.18396	3.49083	1.50832	-1.0123
		hexokinase 2 (Hk2), mRNA.	NM_013820.1	Hk2	1	1.12582	1.02133	1.47352	1	-1.09026	1.27203	1.09947	1	2.45774	1.45851	1.31396	1	2.45105	1.14028	1.15757	1.07577
		inositol hexaphosphate kinase 1 (Ihpk1), mRNA.	NM_013785.2	Ihpk1	1	1.07711	1.09929	1.40746	1	-1.03417	-1.01114	1.31968	1	1.33625	1.4826	2.22681	1	1.14252	1.44101	2.07913	1.05617
		LIM-domain containing, protein kinase (Limk1), mRNA.	NM_010717.1	Limk1	1	-1.07115	1.12066	-1.15351	1	-1.08948	1.36844	-1.15408	1	-1.3281	3.25326	2.60219	1	-1.17507	3.62537	2.84887	-1.03724
		mitogen activated protein kinase 9 (Mapk9), transcript variant 2, mRNA.	NM_207692.1	Mapk9	1	1.12534	1.19874	1.06049	1	1.14217	1.30282	1.00186	1	1.31225	3.75833	2.45597	1	1.36015	3.39753	2.17322	-1.06454
		mitogen activated protein kinase 9 (Mapk9), transcript variant 2, mRNA.	NM_207692.1	Mapk9	1	1.00354	1.01305	-1.10735	1	-1.11692	-1.22043	-1.07058	1	1.30498	1.95292	1.49228	1	1.32184	2.14312	1.72063	1.05224
		membrane protein, palmitoylated (Mpp1), mRNA.	NM_008621.2	Mpp1	1	1.07917	1.24169	1.36982	1	1.12997	1.05209	1.30992	1	1.13894	1.97064	2.03179	1	1.23684	1.462	1.36193	-1.13172
		pantothenate kinase 3 (Pank3), mRNA.	NM_145962.1	Pank3	1	1.07164	-1.08629	1.05817	1	-1.06346	-1.05934	-1.05566	1	2.27046	-1.17308	-1.20864	1	2.41296	-1.12546	1.04134	1.16675
		phosphatidylinositol 4-kinase type 2 beta (Pi4k2b), mRNA.	NM_025951.1	Pi4k2b	1	1.11128	1.18279	1.3386	1	1.11463	1.10913	1.38847	1	1.67737	2.90028	2.6887	1	1.73392	2.43436	2.25094	1.19397
		protein kinase, interferon-inducible double stranded RNA dependent (Prkr), mRNA.	NM_011163.2	Prkr	1	-1.08223	-1.07406	1.4096	1	-1.08842	-1.0144	-1.16944	1	-1.67003	5.04879	4.81505	1	-1.32506	2.08721	1.92547	-1.13061
		RIO kinase 3 (yeast) (Riok3), mRNA.	NM_024182.2	Riok3	1	-1.05991	1.17575	1.12815	1	-1.04035	1.18761	-1.10604	1	1.51452	2.06469	1.18437	1	1.49237	1.78899	1.0945	1.13026
		receptor (TNFRSF)-interacting serine-threonine kinase 2 (Ripk2), mRNA.	NM_138952.1	Ripk2	1	-1.04684	-1.00801	1.09305	1	-1.23641	-1.17747	-1.1921	1	1.94269	-1.04078	-1.13538	1	2.17898	-1.00868	-1.02792	1.25615
		sphingosine kinase 2 (Sphk2), transcript variant 2, mRNA.	NM_020011.3	Sphk2	1	-1.28397	1.14631	1.3993	1	-1.00066	1.14528	-1.10348	1	1.56297	2.28268	1.67974	1	1.30554	1.905	1.53846	1.12033
		serine/threonine kinase 10 (Stk10), mRNA.	NM_009288.1	Stk10	1	1.05717	1.28711	1.0431	1	-1.15317	-1.02479	-1.06015	1	2.56237	2.42496	1.7472	1	2.65485	2.72709	1.53117	1.08266
		tousled-like kinase 2 (Arabidopsis) (Tlk2), mRNA.	NM_011903	Tlk2	1	1.0997	1.45056	-1.30627	1	1.22182	-1.26702	-1.06904	1	2.27149	1.62993	1.22468	1	1.95319	1.39236	1.1447	1.37482
	Ligase
		argininosuccinate synthetase 1 (Ass1), mRNA.	NM_007494.2	Ass1	1	-1.02922	1.28818	-1.23655	1	1.29138	1.39592	1.00069	1	1.68719	1.28671	-1.21133	1	1.38299	1.48936	1.09164	-2.64319
		neural precursor cell expressed, developmentally down-regulated gene 4-like (Nedd4l), mRNA.	NM_031881.1	Nedd4l	1	1.13378	1.16262	1.31145	1	1.0365	-1.23003	1.04156	1	3.07575	2.86506	3.20338	1	1.88057	1.7132	1.29855	1.14111
		ring finger protein 31 (Rnf31), mRNA.	NM_194346.2	Rnf31	1	-1.06993	-1.18195	1.20287	1	-1.17525	1.09292	1.10965	1	-1.21088	2.005	2.0991	1	-1.19321	1.39853	1.49146	1.1591
		tripartite motif protein 34 (Trim34), mRNA.	NM_030684.1	Trim34	1	-1.11047	-1.06841	1.03411	1	-1.39305	-1.24805	-1.02583	1	1.04851	2.24732	2.50588	1	-1.20385	1.46795	1.51068	1.44326
		tripartite motif protein 34 (Trim34), mRNA.	NM_030684.1	Trim34	1	-1.17258	-1.02774	1.11367	1	-1.31094	-1.14929	1.17346	1	-1.03574	2.56228	2.88117	1	-1.16464	1.41658	1.67501	1.47212
		ubiquitin-activating enzyme E1-like (Ube1l), mRNA.	NM_023738.2	Ube1l	1	1.02699	-1.46467	1.04567	1	-1.58509	-1.69832	-1.05648	1	-1.12512	4.42101	5.30424	1	-1.36844	1.2812	1.70449	2.3929
		ubiquitin-conjugating enzyme E2L 6 (Ube2l6), mRNA.	NM_019949	Ube2l6	1	1.13554	-1.01693	1.05367	1	1.23214	-1.10162	1.30932	1	-1.08892	3.2597	4.72512	1	-1.01526	1.46773	1.79457	1.38563
		ubiquitin-conjugating enzyme E2L 6 (Ube2l6), mRNA.	NM_019949.1	Ube2l6	1	1.04932	-1.05036	1.2011	1	1.00714	-1.20857	1.26055	1	-1.19699	3.36136	4.23296	1	1.00373	1.45142	1.9955	1.78698
		ubiquitin specific peptidase 53 (Usp53), mRNA	NM_133857.1	Usp53	1	-1.03743	-1.30597	1.22808	1	-1.11578	-1.0761	1.2	1	1.69923	1.6696	1.64054	1	2.33649	1.68566	1.21977	-1.03912
	Membrane traffic
		chromatin modifying protein 1B (Chmp1b), mRNA	NM_024190.1	Chmp1b	1	1.23902	1.4566	1.44335	1	1.02441	-1.01537	-1.15075	1	-1.04808	1.31311	1.62552	1	1.18557	1.44146	2.03394	1.18401
		ceroid lipofuscinosis, neuronal 3, juvenile (Batten, Spielmeyer-Vogt disease) (Cln3), mRNA.	NM_009907.2	Cln3	1	-4.65111	-1.69059	1.33322	1	-1.55804	1.49486	1.37065	1	-1.50484	2.19511	2.64114	1	-1.38619	1.72831	1.94262	-1.51252
		clathrin, light polypeptide (Lcb) (Cltb), mRNA.	NM_028870.1	Cltb	1	-1.45806	-1.14489	-1.17642	1	1.04611	-1.14266	-1.20214	1	1.0918	2.49658	1.61672	1	1.05975	2.18026	1.59423	1.23172
		HGF-regulated tyrosine kinase substrate (Hgs), mRNA.	NM_008244.2	Hgs	1	1.15893	1.2765	1.3292	1	1.41332	1.31785	1.44583	1	1.16585	2.22402	1.63524	1	1.44694	2.27113	1.54904	-1.06923
		N-ethylmaleimide sensitive fusion protein attachment protein alpha (Napa), mRNA.	NM_025898.1	Napa	1	1.06504	1.11613	-1.2577	1	1.36192	-1.00534	1.07578	1	1.89798	1.92089	1.88487	1	1.52356	2.04757	1.66626	-1.02902
		NSFL1 (p97) cofactor (p47) (Nsfl1c), mRNA	NM_198326.1	Nsfl1c	1	-1.08491	1.07325	1.06116	1	1.01021	1.12993	-1.14759	1	1.88891	2.97601	2.09138	1	1.71381	2.55271	1.98991	1.09319
		sorting nexin 10 (Snx10), mRNA.	NM_028035.2	Snx10	1	1.24483	1.05905	1.19678	1	1.03556	1.21622	1.04566	1	1.34698	3.65794	3.41109	1	1.59044	4.08466	3.27637	1.18826
		syntaxin 11 (Stx11), mRNA.	XM_203312.2	Stx11	1	1.01821	-1.08411	-1.18405	1	-1.02728	-1.118	1.00474	1	1.49262	2.18446	1.86138	1	1.95376	1.92182	1.38329	-1.06968
		syntaxin binding protein 2 (Stxbp2), mRNA.	NM_011503.2	Stxbp2	1	1.21836	-1.03415	1.30402	1	1.02689	-1.10395	1.17897	1	-1.133	1.28528	2.10666	1	-1.0192	1.16502	1.73744	1.32279
		vesicle-associated membrane protein 5 (Vamp5), mRNA.	NM_016872.1	Vamp5	1	-1.0432	-1.2801	1.11681	1	1.08486	-1.13363	1.20212	1	-1.22753	-1.24263	1.51842	1	-1.08762	-1.50985	1.56597	2.38226
	Oxidoreductase
		acetyl-Coenzyme A dehydrogenase, long-chain (Acadl), mRNA.	NM_007381.2	Acadl	1	1.11879	-1.15856	1.1084	1	1.17833	-1.17044	1.12487	1	1.09102	2.53767	2.27584	1	1.20725	2.61142	2.09859	-1.08646
		acyl-Coenzyme A dehydrogenase, very long chain (Acadvl), mRNA.	NM_017366	Acadvl	1	1.065	1.04569	-1.24895	1	1.08048	-1.17156	1.09341	1	-1.09118	1.55513	1.67403	1	-1.02787	1.76984	2.28821	1.09793
		acyl-Coenzyme A oxidase 2, branched chain (Acox2), mRNA.	NM_053115.1	Acox2	1	1.08011	1.07569	1.0318	1	-1.05892	-1.16446	-1.14119	1	1.11221	1.09317	1.10877	1	1.14633	2.11845	1.836	1.46917
		expressed sequence AI256775 (AI256775), mRNA.	NM_178916.2	AI256775	1	-1.01153	-1.40728	1.27562	1	-2.02399	-1.23619	-1.47937	1	-1.99569	1.27961	1.24244	1	-1.36767	1.85133	1.44509	1.29455
		aldo-keto reductase family 1, member B10 (aldose reductase) (Akr1b10), mRNA	NM_172398.2	Akr1b10	1	1.16704	1.11953	1.40987	1	1.20673	-1.18463	1.36845	1	-1.27518	1.23407	2.29338	1	-1.04185	1.18207	1.99142	1.26465
		aldehyde dehydrogenase 1 family, member L2 (Aldh1l2), mRNA	NM_153543.1	Aldh1l2	1	1.28513	1.20051	-2.17669	1	1.32966	-1.46797	-1.34695	1	1.59763	1.43373	2.2427	1	1.95184	2.00111	2.28277	-1.54087
		aldehyde dehydrogenase 2, mitochondrial (Aldh2), mRNA.	NM_009656.1	Aldh2	1	1.04706	1.28235	1.1598	1	1.16952	1.00376	1.06612	1	1.05074	1.7823	2.35893	1	1.09347	1.40924	1.59255	1.56598
		aldehyde dehydrogenase 3 family, member B1 (Aldh3b1), mRNA.	NM_026316.2	Aldh3b1	1	1.08194	1.15506	1.25774	1	1.17248	1.04163	1.21899	1	1.03714	1.37699	2.29293	1	-1.0791	1.52798	2.40426	2.67019
		biliverdin reductase B (flavin reductase (NADPH)) (Blvrb), mRNA.	NM_144923	Blvrb	1	-1.03517	1.28546	1.42456	1	1.21214	1.08123	-1.00178	1	1.64599	6.22069	7.06471	1	1.91587	6.87048	7.61841	1.493
		cytochrome c oxidase, subunit VI a, polypeptide 2 (Cox6a2), mRNA.	NM_009943.1	Cox6a2	1	1.02918	1.02574	-2.1708	1	1.03908	-1.42769	-1.49554	1	1.89236	2.0207	2.66941	1	1.46593	2.90631	3.31187	-2.29381
		cytochrome P450, family 3, subfamily a, polypeptide 13 (Cyp3a13), mRNA.	NM_007819.1	Cyp3a13	1	1.09958	1.44795	-1.05553	1	1.29364	-1.01552	-1.00474	1	1.29609	2.02587	2.36011	1	1.19133	1.98741	1.68105	-1.13409
		cytochrome P450, 51 (Cyp51), mRNA.	NM_020010.1	Cyp51	1	1.05206	-1.48061	-3.21581	1	-1.31437	-2.07119	-1.89397	1	2.73226	-1.17374	-2.15612	1	2.37441	-1.16047	-2.33579	1.27492
		dehydrogenase/reductase (SDR family) member 7 (Dhrs7), mRNA.	NM_025522.1	Dhrs7	1	1.34393	1.24929	-1.0486	1	1.24199	-1.37214	-1.07314	1	1.35442	1.11047	1.6614	1	1.39854	1.55478	2.10171	-1.05714
		dehydrogenase/reductase (SDR family) member 7 (Dhrs7), mRNA.	NM_025522.1	Dhrs7	1	1.27795	1.12411	-1.29782	1	1.12467	-1.39995	-1.08737	1	1.26011	1.02158	1.50562	1	1.59909	1.64472	2.12255	-1.04852
		glutathione reductase 1 (Gsr), mRNA.	NM_010344.3	Gsr	1	-1.08484	-1.31804	-1.33511	1	-1.1475	-1.04109	-1.11593	1	1.50041	2.91008	2.07789	1	1.51421	2.74004	2.06016	1.10205
		hydroxysteroid (17-beta) dehydrogenase 7 (Hsd17b7), mRNA.	NM_010476.2	Hsd17b7	1	-1.44443	-1.98734	-3.89981	1	-2.17974	-2.4127	-2.57421	1	2.04836	-1.50093	-2.19608	1	1.9935	-1.55493	-2.02862	1.58076
		interferon gamma inducible protein 30 (Ifi30), mRNA.	NM_023065.2	Ifi30	1	-1.12469	1.05657	1.25591	1	1.04768	1.04989	1.05876	1	-1.21641	2.05439	1.69306	1	-1.10153	1.93187	1.96247	-1.06712
		interferon gamma inducible protein 30 (Ifi30), mRNA.	NM_023065.2	Ifi30	1	-1.13492	1.08416	1.3587	1	1.13648	1.25101	1.1827	1	-1.43753	2.35962	2.06038	1	-1.36566	1.99433	2.49161	-1.22052
		cytochrome b5 reductase 1 (Cyb5r1), mRNA	NM_028057.1	Nqo3a2	1	1.18624	1.05929	-2.30586	1	-1.03594	-1.41043	-1.66266	1	2.09721	2.79823	2.11789	1	1.97767	3.58767	2.05723	1.1989
		procollagen-proline, 2-oxoglutarate 4-dioxygenase (proline 4-hydroxylase), alpha II polypeptide (P4ha2), mRNA.	NM_011031	P4ha2	1	1.17025	1.16618	-1.28336	1	1.28679	-2.31104	1.11282	1	2.12793	2.40467	1.87996	1	1.51949	1.29664	-1.05468	2.13225
		procollagen lysine, 2-oxoglutarate 5-dioxygenase 2 (Plod2), mRNA.	NM_011961	Plod2	1	-1.13096	1.00428	-1.17113	1	-1.01439	-1.25933	1.11066	1	2.06811	-1.07622	1.20712	1	1.79602	-1.41708	-1.05415	1.24091
		paraoxonase 3 (Pon3), mRNA.	NM_173006.1	Pon3	1	1.03222	1.02845	-1.01104	1	-1.00981	-1.3799	-1.21904	1	1.00552	1.57176	2.17245	1	1.25514	1.71132	2.05709	1.39798
		peroxiredoxin 6 (Prdx6), mRNA.	NM_007453.2	Prdx6	1	1.0716	1.13738	-1.00805	1	1.12642	-1.14845	-1.11998	1	2.97985	3.16143	1.88628	1	1.78847	2.29734	1.855	1.05955
		retinol dehydrogenase 11 (Rdh11), mRNA.	NM_021557	Rdh11	1	-1.02225	-1.74951	-1.34214	1	-1.76765	-1.76912	-1.63846	1	1.77461	1.47354	-1.18035	1	2.16638	1.55123	-1.23082	1.23676
		sterol-C4-methyl oxidase-like (Sc4mol), mRNA.	NM_025436.1	Sc4mol	1	1.17765	-1.38675	-2.74743	1	-1.25142	-2.13805	-1.80977	1	1.50817	1.02118	-1.71598	1	1.71628	1.12942	-1.47819	1.50372
		superoxide dismutase 1, soluble (Sod1), mRNA.	NM_011434.1	Sod1	1	1.1009	1.19026	1.06013	1	1.1013	1.06661	1.15147	1	1.11763	2.10858	2.19135	1	1.16009	2.15272	2.49429	1.10786
		thioredoxin reductase 1 (Txnrd1), mRNA.	NM_015762.1	Txnrd1	1	1.09893	1.1537	-1.03197	1	1.09224	-1.15402	-1.11993	1	2.91271	1.68469	1.36893	1	2.62642	2.21396	1.33737	1.06608
		expressed sequence AA467197 (AA467197), mRNA.	NM_001004174.1	AA467197	1	1.26499	-1.21122	-1.39958	1	1.01093	-1.50128	1.06621	1	1.74945	1.90923	1.39584	1	2.14112	1.9476	1.54281	1.22495
	Select regulatory protein
		amyotrophic lateral sclerosis 2 (juvenile) homolog (human) (Als2), mRNA.	NM_028717.2	Als2	1	1.00297	-1.14466	1.02381	1	-1.3137	-1.22323	-1.18941	1	1.29986	1.91644	1.38469	1	1.41404	2.09826	1.38879	1.22566
		ADP-ribosylation factor 2 (Arf2), mRNA.	NM_007477.2	Arf2	1	-1.18607	-1.52753	-1.34917	1	-2.59274	-1.56881	-1.71671	1	1.30707	1.33403	1.05763	1	1.50052	1.79109	1.25991	1.59722
		Rac/Cdc42 guanine nucleotide exchange factor (GEF) 6 (Arhgef6), mRNA.	NM_152801.1	Arhgef6	1	1.09618	1.09262	1.0085	1	1.00636	-1.20423	1.01942	1	1.09266	1.28041	1.42552	1	1.21259	2.02723	2.13304	1.49735
		guanylate nucleotide binding protein 1 (Gbp1), mRNA.	NM_010259.1	Gbp1	1	1.04982	-1.13405	1.27707	1	-1.30333	-1.3239	-1.08073	1	1.69472	9.77495	5.34848	1	-1.26201	1.71491	1.28998	2.58297
		guanylate binding protein 6 (Gbp6), mRNA	NM_145545.2	Gbp6	1	1.04425	-1.00603	1.17952	1	-1.01906	-1.33018	1.05269	1	2.49341	5.73448	4.1697	1	1.07352	1.26229	1.16016	2.14869
		guanine nucleotide binding protein (G protein), gamma 4 subunit (Gng4), mRNA.	NM_010317.2	Gng4	1	-1.10644	1.10813	-1.17947	1	-1.43374	-1.23384	-1.88722	1	2.53275	1.32485	1.21015	1	1.67286	1.05537	-1.00253	1.39683
		GTP binding protein 4 (Gtpbp4), mRNA.	NM_027000.2	Gtpbp4	1	-1.08577	1.18039	-1.28511	1	1.21815	1.05922	-1.31096	1	2.07388	1.22149	-1.07364	1	1.68411	1.19826	-1.31914	-1.05163
		potassium channel tetramerisation domain containing 6 (Kctd6), mRNA.	NM_027782.1	Kctd6	1	-1.06768	1.02403	-1.35462	1	1.17349	-1.0463	-1.08971	1	2.94146	2.83034	2.24854	1	1.7996	2.24759	1.42299	-1.07756
		myeloid differentiation primary response gene 88 (Myd88), mRNA.	NM_010851	Myd88	1	-1.20547	-1.07795	-1.02963	1	-1.27049	-1.12999	-1.1983	1	2.37421	2.42457	2.0505	1	1.33443	1.44453	1.2862	1.16538
		nucleosome assembly protein 1-like 1 (Nap1l1), mRNA.	NM_015781.2	Nap1l1	1	-1.39571	-1.22146	-1.63243	1	-1.11997	-1.74137	-1.38682	1	1.57082	-2.34309	-2.93481	1	1.46314	-1.63639	-1.83257	1.03992
		nuclear factor of kappa light chain gene enhancer in B-cells inhibitor, alpha (Nfkbia), mRNA.	NM_010907	Nfkbia	1	-1.069	-1.12528	-1.06769	1	-1.2239	-1.31133	-1.12778	1	1.26284	-1.66245	-1.32543	1	2.43727	-1.37289	-1.22828	1.09414
		protein kinase, AMP-activated, beta 2 non-catalytic subunit (Prkab2), mRNA.	NM_182997.1	Prkab2	1	1.06624	1.10783	1.03479	1	-1.10684	-1.34638	-1.16341	1	1.24756	1.65111	1.27782	1	1.40814	2.29327	1.33813	1.24363
		prosaposin (Psap), mRNA.	NM_011179	Psap	1	1.05422	1.03183	1.21826	1	1.0328	-1.08588	1.07197	1	1.03472	1.44027	2.01009	1	1.18927	1.60867	2.2537	-1.14985
		proteasome (prosome, macropain) 26S subunit, non-ATPase, 12 (Psmd12), mRNA.	NM_025894.1	Psmd12	1	-1.10261	-1.10324	-1.03729	1	-1.12177	-1.18921	-1.20129	1	1.32333	1.87632	1.39284	1	1.53293	2.19668	1.38439	1.22629
		proteasome (prosome, macropain) 26S subunit, non-ATPase, 13 (Psmd13), mRNA.	NM_011875	Psmd13	1	-1.09	1.10066	1.28169	1	1.08341	1.24085	1.11147	1	-1.01904	2.13518	1.66858	1	1.01743	2.12891	1.78168	-1.24752
		proteasome (prosome, macropain) 26S subunit, non-ATPase, 2 (Psmd2), mRNA.	NM_134101.1	Psmd2	1	-1.04794	1.12746	-1.00975	1	1.2358	1.10258	1.13487	1	1.28868	2.35959	1.96867	1	1.15783	2.04113	1.80154	-1.12421
		proteasome (prosome, macropain) 26S subunit, non-ATPase, 4 (Psmd4), mRNA.	NM_008951.1	Psmd4	1	1.00599	-1.03252	1.04677	1	1.07339	1.40754	1.19926	1	1.39103	2.38896	2.07156	1	1.16715	1.9584	1.84175	1.08721
		Ral GEF with PH domain and SH3 binding motif 1 (Ralgps1), mRNA	NM_175211.2	Ralgps1	1	1.18495	-1.08529	1.19251	1	-1.091	-1.23323	-1.17391	1	1.45625	2.71209	1.52465	1	1.11336	2.68687	1.69397	1.17164
		regulator of G-protein signalling 10 (Rgs10), mRNA.	NM_026418.1	Rgs10	1	1.02	1.09827	-1.0386	1	-1.07206	-1.40135	-1.17297	1	1.15111	2.14688	2.52674	1	1.45367	2.07291	2.01393	1.05608
		regulator of G-protein signaling 12 (Rgs12), mRNA.	NM_173402.1	Rgs12	1	-1.04444	1.45765	-1.2558	1	1.01741	-1.0712	-1.26537	1	2.09538	-1.08516	-1.25699	1	1.04637	-1.15872	-1.34398	-1.20809
		Ras-like without CAAX 1 (Rit1), mRNA.	NM_009069.2	Rit1	1	-1.14617	1.22873	1.29706	1	-1.00213	1.00411	1.02825	1	1.07009	3.14162	2.60214	1	1.35329	3.08953	2.14027	1.03519
		retinal S-antigen (Sag), mRNA.	NM_009118.1	Sag	1	1.15418	1.34516	1.47197	1	1.15803	1.10157	1.09101	1	1.09634	1.33414	2.10647	1	-1.12283	1.06303	1.66909	1.33491
		Sel1 (suppressor of lin-12) 1 homolog (C. elegans) (Sel1h), mRNA.	NM_011344.1	Sel1h	1	-1.03643	-1.25987	-1.12208	1	1.1174	-1.06569	1.06713	1	1.22994	1.85372	2.63414	1	1.1607	1.61575	1.86689	-1.12985
		serine (or cysteine) proteinase inhibitor, clade B, member 6a (Serpinb6a), mRNA.	NM_009254.2	Serpinb6a	1	-1.09488	1.06295	1	1	1.27343	1.32963	1.21326	1	1.19249	2.07174	2.36445	1	1.18217	2.07068	2.17585	-1.17328
		T-cell activation Rho GTPase-activating protein (Tagap), mRNA	NM_145968.1	Tagap	1	1.01687	1.02715	1.12867	1	-1.40043	-1.11529	1.0171	1	1.18798	1.96307	2.03147	1	-1.06192	1.51337	1.29475	1.12584
		T-cell lymphoma invasion and metastasis 1 (Tiam1), mRNA.	NM_009384.1	Tiam1	1	-1.32296	1.26373	-1.36668	1	-1.3159	-1.16665	-1.22894	1	2.03766	-1.12551	-1.25612	1	1.22978	1.01641	-1.18405	-6.81558
		tissue inhibitor of metalloproteinase 3 (Timp3), mRNA.	NM_011595.1	Timp3	1	-1.4214	-1.23031	-2.91544	1	-1.54317	-2.05168	-1.74879	1	1.69254	-2.04512	-2.23479	1	2.26861	1.07977	-1.29206	1.59212
		tissue inhibitor of metalloproteinase 3 (Timp3), mRNA.	NM_011595.1	Timp3	1	-1.40423	-1.20373	-1.40725	1	-1.22263	-1.14243	-1.32239	1	1.63079	-1.74554	-2.0452	1	2.08045	1.03012	-1.41478	1.28691
		RIKEN cDNA 5730410E15 gene (5730410E15Rik), mRNA.	NM_178765.2	5730410E15Rik	1	1.20823	-1.06858	-1.46138	1	-1.20962	-1.68421	-1.17193	1	2.22009	1.66574	1.44852	1	2.44123	2.25738	1.43966	1.07947
	Signaling molecule																1
		artemin (Artn), mRNA.	NM_009711.2	Artn	1	1.2051	1.01745	-1.03322	1	1.07652	-1.15135	-1.03362	1	3.04381	1.21942	-1.25489	1	2.41926	1.01449	-1.71034	1.32944
		artemin (Artn), mRNA.	NM_009711.2	Artn	1	1.27682	1.00226	-1.00328	1	1.29723	1.21028	1.1344	1	2.2415	1.01877	-1.14567	1	1.78604	-1.1062	-1.28144	1.10087
		chemokine (C-C motif) ligand 2 (Ccl2), mRNA.	NM_011333.1	Ccl2	1	-1.80327	-1.58789	-1.79493	1	-1.89029	-2.5061	-2.78478	1	10	-1.66469	-1.81218	1	10	1.64418	-1.17748	1.53566
		chemokine (C-C motif) ligand 7 (Ccl7), mRNA.	NM_013654	Ccl7	1	-1.89522	-1.38118	-1.16409	1	-1.96586	-1.70255	-1.80566	1	9.3597	-2.85739	-1.56145	1	8.76323	-1.61373	-1.37688	2.37275
		cysteine and histidine-rich domain (CHORD)-containing, zinc-binding protein 1 (Chordc1), mRNA.	NM_025844.1	Chordc1	1	-1.22957	-1.00592	-1.1335	1	1.01159	-1.53384	-1.24528	1	2.03965	2.17076	1.42203	1	1.08091	1.21354	-1.0267	1.5296
		dual adaptor for phosphotyrosine and 3-phosphoinositides 1 (Dapp1), mRNA.	NM_011932.1	Dapp1	1	-1.37451	-1.59142	-1.05491	1	-1.53185	1.12938	-1.09767	1	-1.34534	2.27231	1.50094	1	-1.18383	1.77099	1.24456	-1.00998
		epiregulin (Ereg), mRNA.	NM_007950.1	Ereg	1	-1.02547	1.12681	1.00258	1	1.02086	-1.14515	-1.06461	1	2.87766	-1.18846	-1.48196	1	2.56253	-1.18493	-1.3395	-1.00186
		E26 avian leukemia oncogene 2, 3 domain (Ets2), mRNA.	NM_011809.2	Ets2	1	-1.02406	1.08875	-2.35299	1	1.09697	-1.77607	-1.23405	1	3.41824	1.24627	-1.23621	1	3.91816	1.37083	1.01349	-1.19165
		granulin (Grn), mRNA.	NM_008175.2	Grn	1	1.20362	1.06709	1.42503	1	1.14631	-1.20104	1.09133	1	1.08396	1.83666	3.30081	1	1.11953	1.07301	1.71616	1.36873
		interleukin 15 (Il15), mRNA.	NM_008357.1	Il15	1	1.02078	-1.18156	1.49261	1	-1.24621	-1.13845	1.49954	1	1.14696	4.4784	5.59584	1	-1.03471	1.59398	2.15097	2.36494
		interleukin 7 (Il7), mRNA.	NM_008371.2	Il7	1	-1.13301	-1.20243	1.23	1	-1.40719	-1.10888	1.32783	1	-1.27687	1.39255	1.56444	1	-1.36683	1.72468	1.91886	2.72084
		insulin-like 6 (Insl6), mRNA.	NM_013754.1	Insl6	1	1.26245	1.01755	1.27337	1	1.10756	-1.1219	-1.04975	1	1.16642	2.33974	2.49961	1	1.14757	2.15439	2.20425	1.20034
		kit ligand (Kitl), mRNA.	NM_013598.1	Kitl	1	-1.17782	1.29817	1.31296	1	1.07857	1.23577	1.21183	1	2.13011	1.15372	1.17828	1	1.37345	-1.54011	-1.58805	1.06737
		lectin, galactose binding, soluble 8 (Lgals8), mRNA.	NM_018886.2	Lgals8	1	1.12725	-1.02671	1.14798	1	-1.21548	-1.1582	-1.04094	1	1.56402	2.88663	2.75526	1	1.62236	2.52499	2.11264	1.14004
		lectin, galactose binding, soluble 9 (Lgals9), mRNA.	NM_010708.1	Lgals9	1	1.29942	-1.03584	-1.15302	1	-1.01523	-1.34878	-1.13038	1	-1.05524	3.59699	4.17613	1	-1.0748	1.51692	1.90808	1.94763
		lectin, galactose binding, soluble 9 (Lgals9), mRNA.	NM_010708.1	Lgals9	1	1.1292	-1.03646	-1.02246	1	-1.02226	-1.49972	-1.30163	1	-1.06574	4.34526	4.94365	1	-1.03118	1.70097	2.17454	2.09766
		nerve growth factor, beta (Ngfb), mRNA.	NM_013609.1	Ngfb	1	-1.29706	1.43074	-1.35263	1	1.36592	1.13774	-1.80508	1	5.86408	3.08337	1.0864	1	2.60551	2.25158	-1.60451	1.20421
		platelet-derived growth factor, C polypeptide (Pdgfc), mRNA.	NM_019971.2	Pdgfc	1	-1.0642	1.19493	-1.75326	1	-1.20026	-1.48783	-1.50927	1	1.75905	-1.23493	-1.51215	1	2.20985	-1.02721	1.1337	1.35472
		phospholipase C, gamma 2 (Plcg2), mRNA.	NM_172285.1	Plcg2	1	-1.01947	-1.04202	1.36614	1	1.10575	1.22188	1.04612	1	1.61341	2.02736	1.87094	1	1.30909	1.25574	1.24364	-1.65778
		thrombospondin 1 (Thbs1), mRNA.	NM_011580.1	Thbs1	1	-1.5234	1.16546	-1.69017	1	-1.25462	-1.75975	-1.496	1	1.9036	-1.12949	-1.07766	1	2.10785	1.05488	-1.09322	2.34398
		thrombospondin 1 (Thbs1), mRNA.	NM_011580	Thbs1	1	-1.54844	1.03491	-1.71067	1	-1.41728	-1.91834	-1.61695	1	1.7542	-1.18147	-1.19127	1	2.02662	-1.02245	-1.21175	2.36324
		Tnf receptor-associated factor 6 (Traf6), mRNA.	NM_009424.2	Traf6	1	-1.02541	1.26127	-1.03009	1	1.45572	-1.18509	-1.09409	1	2.59873	1.68441	1.60803	1	2.61576	1.39997	1.21612	1.07981
		thyroid hormone receptor interactor 10 (Trip10), mRNA.	NM_134125.1	Trip10	1	1.22876	1.04504	1.26143	1	1.29074	-1.1192	1.16544	1	2.04981	1.86904	1.76437	1	1.42238	1.23979	1.12629	-1.00857
		WNT1 inducible signaling pathway protein 1 (Wisp1), mRNA.	NM_018865.1	Wisp1	1	-1.19268	1.06579	-2.68409	1	1.02109	-2.79628	-2.17303	1	2.74269	-1.02842	-1.11929	1	2.65992	1.20058	1.04899	1.53923
	Transfer and carrier
		annexin A4 (Anxa4), mRNA.	NM_013471	Anxa4	1	-1.04804	-1.13955	-1.1889	1	-1.07777	-1.23139	-1.03934	1	1.27264	2.35731	2.4081	1	1.28455	2.26947	2.34744	1.07206
		annexin A8 (Anxa8), mRNA.	NM_013473.2	Anxa8	1	1.00239	1.17397	-1.24081	1	1.17217	-1.00141	1.04775	1	1.2471	2.61367	4.75752	1	-1.03118	1.76228	3.91926	1.11676
		RIKEN cDNA E430025E21 gene (E430025E21Rik), mRNA.	NM_153548.2	E430025E21Rik	1	1.07489	-1.05334	1.14134	1	-1.05221	-1.06793	-1.07357	1	1.13019	1.56395	2.211	1	1.25917	1.95414	2.20882	1.22914
		fatty acid binding protein 3, muscle and heart (Fabp3), mRNA.	NM_010174.1	Fabp3	1	-1.00419	1.00438	1.30366	1	1.27878	-1.04109	-1.00388	1	1.94126	1.36447	2.21179	1	1.06273	1.11241	1.00819	-2.66155
		mannose-6-phosphate receptor binding protein 1 (M6prbp1), mRNA.	NM_025836.1	M6prbp1	1	-1.15588	-1.02387	1.34239	1	1.22723	-1.06528	1.16936	1	-1.10603	1.65353	2.44609	1	1.05939	1.68918	2.41794	-1.07623
		solute carrier family 25, member 33 (Slc25a25), mRNA	NM_146118.2	Slc25a25	1	-1.07478	-1.21454	-1.20047	1	1.04412	-1.40588	-1.43402	1	2.07481	1.16521	-1.0187	1	1.54871	-1.0849	-1.15916	1.25586
		solute carrier family 25 (mitochondrial carrier; phosphate carrier), member 26 (Slc25a26), mRNA.	NM_026255.2	Slc25a26	1	1.08095	1.00222	1.31363	1	-1.14618	1.03479	-1.14725	1	1.10595	2.19555	1.82034	1	1.08232	2.08779	1.74875	1.12996
		solute carrier family 25, member 33 (Slc25a33), mRNA	NM_027460.1	Slc25a33	1	1.21304	1.10922	-1.10213	1	1.33613	1.16281	-1.43321	1	4.10016	3.38898	1.85126	1	3.63678	3.51877	1.67447	-2.20533
		solute carrier family 25, member 44 (Slc25a44), transcript variant 1, mRNA	NM_178696.2	Slc25a44	1	-1.15484	-1.07882	1.14702	1	-1.50418	1.06791	-1.40811	1	1.35812	1.94759	2.36152	1	1.0253	1.48901	1.56275	1.04429
		StAR-related lipid transfer (START) domain containing 5 (Stard5), mRNA.	NM_023377.4	Stard5	1	1.16703	-1.33235	-1.06331	1	-1.12611	-1.33789	-1.3758	1	4.81512	1.81579	1.25901	1	2.72576	1.34545	1.06438	1.26418
		StAR-related lipid transfer (START) domain containing 5 (Stard5), mRNA.	NM_023377.4	Stard5	1	1.18117	-1.12458	-1.02074	1	-1.26468	-1.23446	1.05803	1	4.49863	2.06062	1.64667	1	2.83571	1.59744	1.24815	1.08046
	Transferase
		ADP-ribosyltransferase (NAD+; poly (ADP-ribose polymerase)-like 3 (Adprtl3), mRNA.	NM_145619.2	Adprtl3	1	1.12674	1.00461	-1.16261	1	-1.05432	-2.08303	-1.27581	1	1.2614	2.55927	2.37792	1	-1.01319	1.51887	1.4662	2.31953
		arginine-tRNA-protein transferase 1 (Ate1), mRNA.	NM_013799.2	Ate1	1	-1.18392	-1.70626	-1.48893	1	-1.52865	-2.2662	-1.16233	1	1.21102	1.11882	1.35982	1	1.20046	1.22425	1.61189	-1.01125
		cDNA sequence BC036718 (BC036718), mRNA.	NM_153136.1	BC036718	1	1.15892	-1.38452	1.43496	1	1.03745	1.03066	1.09861	1	-2.2643	1.03044	1.7167	1	-1.59923	1.34372	2.12192	1.3704
		branched chain aminotransferase 1, cytosolic (Bcat1), mRNA.	NM_007532.1	Bcat1	1	1.21463	1.31642	-1.9738	1	1.4714	-1.09016	-1.26848	1	2.59151	-1.01486	-1.61412	1	1.86277	1.14562	-1.84807	-1.34492
		carnitine palmitoyltransferase 2 (Cpt2), mRNA.	NM_009949	Cpt2	1	-1.20503	-1.41099	1.02837	1	-1.21507	-1.01196	-1.01156	1	-2.60535	1.33195	1.50293	1	-1.70003	1.43998	1.42564	1.0004
		carnitine acetyltransferase (Crat), mRNA.	NM_007760.1	Crat	1	1.03833	-1.10614	1.06488	1	1.20462	-1.00165	1.34916	1	-1.08919	2.93196	1.79868	1	1.01974	2.62966	1.83049	-1.1256
		cardiolipin synthase 1 (Crls1), transcript variant 2, mRNA	NM_025646.2	Crls1	1	1.00641	-1.03948	-1.06288	1	-1.00327	-1.14054	-1.14271	1	2.06779	1.39313	-1.07802	1	1.93248	1.53778	-1.04702	1.04092
		diacylglycerol O-acyltransferase 2 (Dgat2), mRNA.	NM_026384.2	Dgat2	1	-1.25298	1.39954	1.02614	1	1.01806	1.28096	-1.08106	1	2.9205	-1.08269	-1.37901	1	1.74787	1.00707	-1.0444	-1.84052
		N-acetylglucosamine-1-phosphotransferase, gamma subunit (Gnptg), mRNA	NM_172529.1	Gnptg	1	1.0867	1.26221	1.31629	1	1.03471	-1.15578	-1.12786	1	1.18169	1.41402	2.32515	1	1.10873	1.29776	2.04774	1.23605
		N-acetylglucosamine-2-phosphotransferase, gamma subunit (Gnptg), mRNA	NM_172529.1	Gnptg	1	1.11354	1.25863	1.41041	1	1.03348	-1.17123	-1.11372	1	1.09875	1.32904	2.11993	1	1.11377	1.2196	1.90085	1.24019
		glutathione S-transferase, mu 1 (Gstm1), mRNA.	NM_010358.2	Gstm1	1	1.19171	1.27027	1.20835	1	1.21207	-1.03024	-1.10441	1	1.00787	1.46735	2.44847	1	1.30201	1.65653	2.33967	-1.31379
		glutathione S-transferase, mu 6 (Gstm6), mRNA.	NM_008184.1	Gstm6	1	1.20793	1.30325	1.45553	1	1.24102	1.06428	-1.02164	1	1.1087	1.5295	2.49943	1	1.32701	1.64086	2.16345	-1.208
		glutathione S-transferase, theta 3 (Gstt3), mRNA.	NM_133994.2	Gstt3	1	1.14154	-1.24276	1.03446	1	1.12238	1.2141	1.29234	1	-1.93025	1.19263	2.03874	1	-1.96437	1.15336	1.58172	2.61557
		like-glycosyltransferase (Large), mRNA.	NM_010687.1	Large	1	1.05292	-1.77951	-1.0944	1	-1.57361	-2.08502	-1.20174	1	1.15772	1.48071	2.21227	1	1.21824	1.45837	2.04824	1.57545
		methionine adenosyltransferase II, alpha (Mat2a), mRNA.	NM_145569	Mat2a	1	-1.61709	-1.54596	-1.43765	1	-1.45757	-1.23931	-1.49633	1	2.86159	-1.31429	-1.36723	1	2.08365	-1.41562	-1.41328	-1.12865
		methionine adenosyltransferase II, alpha (Mat2a), mRNA.	NM_145569	Mat2a	1	-1.45398	-1.09579	-1.8173	1	-1.36275	-1.30888	-1.63027	1	2.65012	-1.13033	-1.26826	1	1.88164	-1.2722	-1.42782	1.10445
		methionine adenosyltransferase II, alpha (Mat2a), mRNA.	NM_145569	Mat2a	1	-1.08916	-1.06769	-1.10061	1	-1.26052	-1.09421	-1.19905	1	2.64834	-1.17314	-1.31726	1	1.76059	-1.16099	-1.21857	1.08928
		nicotinate phosphoribosyltransferase domain containing 1 (Naprt1), mRNA	NM_172607.2	Naprt1	1	-1.57341	1.29774	-1.27658	1	1.17869	-1.26128	-1.59943	1	3.25843	1.26121	-1.10598	1	1.9851	1.17698	-1.29925	1.07739
		patatin-like phospholipase domain containing 2 (Pnpla2), mRNA	NM_025802.1	Pnpla2	1	1.35359	1.41784	1.41121	1	1.40495	1.22393	1.2962	1	1.17809	2.38005	2.87022	1	1.03179	1.72124	2.22454	-1.08823
		transaldolase 1 (Taldo1), mRNA.	NM_011528.1	Taldo1	1	-1.04564	1.0435	1.37768	1	-1.01972	1.16265	1.13783	1	1.26649	2.55915	1.79487	1	1.24631	2.06944	2.16437	-1.00494
		tRNA methyltransferase 61 homolog A (S. cerevisiae) (Trmt61a), transcript variant 1, mRNA	NM_177374.2	Trmt61a	1	-1.64317	-1.73063	-2.40088	1	-2.91117	-1.45588	-3.402	1	1.58551	1.11672	-1.67494	1	1.24439	1.04031	-1.98549	1.18348
		UDP-N-acetylglucosamine pyrophosphorylase 1 (Uap1), mRNA.	NM_133806.2	Uap1	1	1.06825	1.17986	-1.04623	1	-1.00955	-1.22	-1.22288	1	1.56368	-1.26862	-1.52417	1	2.3538	1.07156	-1.18002	1.15803
		UDP glycosyltransferase 1 family, polypeptide A6 (Ugt1a6), mRNA.	NM_145079	Ugt1a6	1	1.12675	-1.03277	1.04808	1	-1.04134	1.08047	1.12063	1	1.30154	1.30865	1.8005	1	1.4268	2.15642	2.22974	-1.88701
		UDP glucuronosyltransferase 1 family, polypeptide A6B (Ugt1a6b), mRNA	NM_201410	Ugt1a6b	1	1.02538	-1.07616	-1.09646	1	1.14397	1.19917	1.19343	1	1.45536	1.21479	1.30265	1	1.19458	1.52922	1.34288	-2.41166
		UDP glucuronosyltransferase 1 family, polypeptide A6B (Ugt1a6b), mRNA	NM_201410	Ugt1a6b	1	1.05632	1.0017	-1.03984	1	1.07563	1.21992	1.25523	1	1.12922	1.18815	1.54893	1	1.28745	1.96498	2.15637	-2.36286
		UDP glucuronosyltransferase 1 family, polypeptide A7C (Ugt1a7c), mRNA	NM_201642	Ugt1a7c	1	1.06615	-1.01612	-1.12342	1	1.16382	1.23244	1.29453	1	1.26336	1.25756	1.62516	1	1.29314	1.88125	2.03502	-2.47653
	Transporter
		ATP-binding cassette, sub-family A (ABC1), member 2 (Abca2), mRNA.	NM_007379.1	Abca2	1	1.2088	-1.00793	1.06904	1	-1.03587	1.18922	1.33543	1	-1.11535	1.64213	1.76113	1	1.05068	2.04283	2.31832	1.05231
		ATP-binding cassette, sub-family B (MDR/TAP), member 6 (Abcb6), mRNA.	NM_023732.2	Abcb6	1	-1.28489	-1.35545	1.00224	1	-1.30345	-1.24024	-1.21652	1	1.12868	3.64209	2.81408	1	1.11702	3.81144	2.54924	1.07146
		ATP-binding cassette, sub-family D (ALD), member 1 (Abcd1), mRNA.	NM_007435.1	Abcd1	1	1.0301	-1.29478	1.38783	1	-1.02151	-1.15088	1.29855	1	-1.57813	-1.07178	1.46986	1	-1.26424	1.20274	2.07948	1.251
		ATP-binding cassette, sub-family F (GCN20), member 2 (Abcf2), mRNA.	NM_013853.1	Abcf2	1	-1.09059	1.12165	-1.11307	1	1.13061	1.39724	-1.04392	1	2.10064	1.15424	-1.18298	1	1.34879	1.03087	-1.3006	-1.26331
		ATP-binding cassette, sub-family F (GCN20), member 2 (Abcf2), mRNA.	NM_013853.1	Abcf2	1	-1.17747	1.1019	-1.08696	1	1.16315	1.44868	-1.01146	1	2.09203	1.15295	-1.24869	1	1.41072	1.05072	-1.24097	-1.33259
		ATPase, H+ transporting, lysosomal V0 subunit a isoform 1 (Atp6v0a1), mRNA.	NM_016920.1	Atp6v0a1	1	-1.01718	1.01568	1.0402	1	1.01614	1.13878	-1.10705	1	1.44328	1.60817	1.53574	1	1.46626	2.30513	1.70264	1.02962
		ATPase, H+ transporting, V0 subunit B (Atp6v0b), mRNA.	NM_033617.1	Atp6v0b	1	1.04094	1.03273	1.30076	1	1.35009	1.21602	1.37618	1	1.50896	2.4021	3.50226	1	1.31778	1.40125	2.07945	-1.02199
		ATPase, H+ transporting, V1 subunit E isoform 1 (Atp6v1e1), mRNA.	NM_007510.2	Atp6v1e1	1	-1.12044	-1.05743	1.07727	1	-1.18955	1.01831	-1.06046	1	1.0632	1.54922	2.21158	1	1.06381	1.35023	1.8828	1.14821
		ATPase, H+ transporting, V1 subunit F (Atp6v1f), mRNA.	NM_025381	Atp6v1f	1	1.14327	1.01752	1.34542	1	1.11469	-1.10482	1.13377	1	1.22798	1.77659	2.44626	1	1.12226	1.22966	1.64858	1.11152
		RAN binding protein 9 (Ranbp9), mRNA.	NM_019930.1	Ranbp9	1	1.16333	1.34013	1.06774	1	1.43315	1.03088	1.11682	1	1.77341	1.54637	2.08086	1	1.61108	1.31411	1.63374	-1.07335
		sideroflexin 4 (Sfxn4), mRNA.	NM_053198	Sfxn4	1	1.1323	1.08062	1.3753	1	1.00637	1.07928	1.12741	1	1.0195	2.20381	1.90491	1	-1.0173	2.1842	1.8741	1.06059
		solute carrier family 19 (sodium/hydrogen exchanger), member 1 (Slc19a1), mRNA.	NM_031196.1	Slc19a1	1	-1.22225	-1.65942	-1.57228	1	-1.45694	1.28048	-1.9317	1	1.581	-1.44082	-3.12911	1	-1.00196	-1.23516	-2.59498	1.02145
		solute carrier family 24 (sodium/potassium/calcium exchanger), member 3 (Slc24a3), mRNA.	NM_053195.1	Slc24a3	1	1.29628	1.00077	-1.49969	1	1.05615	-2.18226	-1.65156	1	1.42063	1.12207	1.01714	1	1.51325	-1.20811	1.38732	2.17936
		solute carrier family 2 (facilitated glucose transporter), member 6 (Slc2a6), mRNA.	NM_172659.1	Slc2a6	1	-1.21659	-2.03531	-3.23343	1	-1.46205	-1.59671	-1.66704	1	1.50633	-1.29536	-1.47663	1	1.99082	1.28063	-1.21452	-2.13074
		solute carrier family 30 (zinc transporter), member 1 (Slc30a1), mRNA.	NM_009579.2	Slc30a1	1	-1.19076	1.30119	1.04774	1	1.2601	-1.46256	-1.65857	1	2.3389	1.03285	-1.25307	1	2.25528	1.1533	-1.0858	1.23925
		solute carrier family 6 (neurotransmitter transporter, creatine), member 8 (Slc6a8), mRNA.	NM_133987.1	Slc6a8	1	-1.1421	1.41533	-1.09904	1	1.15223	-1.20694	-1.04688	1	1.16805	1.3667	1.98871	1	1.17372	1.67385	2.1821	-1.17426
		solute carrier family 7 (cationic amino acid transporter, y+ system), member 11 (Slc7a11), mRNA.	NM_011990.1	Slc7a11	1	1.25357	1.26954	1.33923	1	1.33108	-1.03782	-1.58136	1	6.89168	4.77242	1.80329	1	9.32487	6.2475	1.65905	1.25361
		transporter 1, ATP-binding cassette, sub-family B (MDR/TAP) (Tap1), mRNA.	NM_013683.1	Tap1	1	-1.26351	1.36919	-1.0264	1	1.43882	-1.2213	1.0382	1	-1.07948	2.23473	1.74022	1	-1.02624	1.37905	1.33011	1.22833
		transporter 2, ATP-binding cassette, sub-family B (MDR/TAP) (Tap2), mRNA.	NM_011530.2	Tap2	1	-1.13747	-1.1033	-1.41445	1	1.06962	1.04214	1.17332	1	1.00606	1.93216	2.07082	1	1.02898	1.16951	1.12217	1.09402
		T-cell, immune regulator 1 (Tcirg1), mRNA.	NM_016921.2	Tcirg1	1	-1.11174	-1.34169	1.20389	1	-1.22629	-1.12583	1.4888	1	1.71963	3.40968	2.84476	1	1.34118	1.40937	1.38007	1.32434
		T-cell, immune regulator 1 (Tcirg1), mRNA.	NM_016921.2	Tcirg1	1	-1.06217	-1.12347	1.09578	1	-1.09746	-1.054	1.34624	1	1.38185	2.25162	1.96228	1	1.27058	1.4714	1.09815	1.14202
